# Supplementary material for: Integrative proteogenomic analyses of human tumours identifies ADNP as a novel oncogenic mediator of cell cycle progression in high-grade serous ovarian cancer with poor prognosis
Source: eBioMedicine. 2019 Nov 22;50:191–202. doi: 10.1016/j.ebiom.2019.11.009 (PMC6921307; doi:10.1016/j.ebiom.2019.11.009)
Supplement: Supplementary file 2 [file mmc2.xlsx]

## Sheet: Sheet1
Supplementary Table 1. Summary of Gene Expression Signatures
Pathway signatures	References
HLA	PMID: 27335052
STAT1	PMID:19272155
IFN	PMID: 27335052
IFNA	PMID:25151356
IFNG	PMID:25151356
T cells	PMID: 24138885
B cells	PMID: 24138885
Neutrophils	PMID: 24138885
NFKB	PMID: 27335052
Chemokine	PMID: 27335052
HCK	PMID:19272155
MacTh1	PMID: 27335052
Immune	PMID:24113773
LCK	PMID:19272155
Acidosis	PMID:25151356
TNFA	PMID:25151356
ALDHpos	PMID: 23088371
Mast cells	PMID: 24138885
GATA3	PMID:15361840
ALDHneg	PMID: 23088371
Stem Cell	PMID: 25575446
EGFR	PMID:25151356
STAT3	PMID:25151356
TGFB	PMID:25151356
Macrophages	PMID: 24138885
Stroma	PMID:24113773
Wound signature	PMID:19887484
FOS JUN	PMID:21214954
NK cells	PMID: 24138885
SRC	PMID:25151356
HGF	PMID:24025166
HER2	PMID:25151356
Lacticacidosis	PMID:25151356
ER	PMID:25151356
PR	PMID:25151356
Poor Prognosis	PMID:21720365
HER2 amplicon	PMID:21214954
Glucose depletion	PMID:25151356
EMT up	PMID:20713713
cMYB	PMID:20949095
E2F1	PMID:25151356
PI3K	PMID:25151356
RAS	PMID:25151356
AKT	PMID:25151356
E2 induced genes	PMID:16505416
p63	PMID:25151356
Hypoxia	PMID:25151356
VEGF	PMID:19291283
Glycolysis	PMID:19291283
Betacatenin	PMID:25151356
CIN70	PMID:16921376
bMYB	PMID:19043454
RB LOSS	PMID:17160137
Proliferation (UNC)	PMID:21214954
Proliferation (Wirapati)	PMID:18662380
RB LOH	PMID:18782450
PIK3CA	PMID:22552288
MYC	PMID:25151356
HER1 Cluster3	PMID:17663798
HER1 Cluster1	PMID:17663798
HER1 Cluster2	PMID:17663798
KRAS amplicon	PMID:17493263
