# Supplementary material for: Integrative proteogenomic analyses of human tumours identifies ADNP as a novel oncogenic mediator of cell cycle progression in high-grade serous ovarian cancer with poor prognosis
Source: eBioMedicine. 2019 Nov 22;50:191–202. doi: 10.1016/j.ebiom.2019.11.009 (PMC6921307; doi:10.1016/j.ebiom.2019.11.009)
Supplement: Supplementary file 3 [file mmc3.xlsx]

## Sheet: Sheet1
Supplementary Table 2. Summary of pathway scores for the TCGA ovarian cancer samples
Sample ID	Subtype	HLA	STAT1	IFN	IFNA	IFNG	T cells	B cells	Neutrophils	NFKB	Chemokine	HCK	MacTh1	Immune	LCK	Acidosis	TNFA	ALDHpos	Mast cells	GATA3	ALDHneg	Stem Cell	EGFR	STAT3	TGFB	Macrophages	Stroma	Wound signature	FOS JUN	NK cells	SRC	HGF	HER2	Lactic Acidosis	ER	PR	Poor Prognosis	HER2 amplicon	Glucose depletion	EMT up	cMYB	E2F1	PI3K	RAS	AKT	E2 induced genes	p63	Hypoxia	VEGF
TCGA-24-0979-01A-01R-0434-01	Differentiated	0.310974	0.267052	-0.545369	-0.084348	-0.093002	-0.165172	0.029326	0.004057	0.57083	-0.289637	-1.14885	-0.539411	-0.428462	-0.495608	0.075333	-0.07893	-0.056423	-0.091422	0.565902	0.388192	0.002716	0.165618	0.208085	0.254197	-0.500817	-0.369393	-0.099351	1.3119	0.067349	0.147676	-0.131384	0.189504	-0.000345	0.095018	0.117035	0.053204	0.050146	0.09241	-0.157415	-0.020557	-0.062823	-0.039069	0.043715	-0.197068	0.064219	-0.008533	0.177091	0.399856
TCGA-23-1021-01B-01R-0434-01	Differentiated	0.120813	-0.408416	0.151469	0.074848	-0.088568	-0.020307	-0.152532	-0.05704	-0.308308	-0.171306	-1.04561	-0.416734	-0.359425	-0.495683	-0.149643	-0.177149	-0.007839	-0.029967	0.669912	0.067413	-0.075913	-0.188238	-0.202822	-0.133795	-0.235713	-0.224207	-0.103326	-0.485596	0.082351	0.112819	0.179543	-0.081173	0.130346	0.100524	-0.014366	-0.103019	-0.113577	-0.231957	-0.264563	-0.10202	-0.324801	-0.363365	-0.160294	-0.35789	-0.119057	-0.134274	-0.288623	-0.537781
TCGA-23-1118-01A-01R-0434-01	Differentiated	0.190027	0.913826	0.496238	0.233834	0.135997	-0.106464	0.103508	0.032673	0.127017	-0.073605	0.081123	0.083842	-0.020874	-0.07099	0.033751	0.164019	0.06921	0.036483	0.077186	-0.253639	-0.023843	-0.037623	0.001172	-0.124656	-0.233995	0.0952	-0.018138	-0.222815	-0.047836	0.031801	0.049903	-0.086144	0.013923	0.107743	0.11564	-0.235861	-0.123533	0.109764	-0.036588	0.02625	0.115582	0.012087	0.112374	-0.048749	0.118056	0.306179	-0.047676	0.273374
TCGA-23-1026-01B-01R-0434-01	Differentiated	0.663278	1.22402	0.414939	0.34841	0.397346	0.103041	0.098497	-0.025507	0.685742	0.178062	0.443811	0.296866	0.444964	0.353695	0.085848	0.472583	0.443645	0.120276	0.629729	0.125287	0.130022	0.02734	0.202801	0.084842	0.345358	0.31641	0.172714	0.115691	0.003348	-0.057127	0.05926	-0.051777	-0.014412	0.024678	0.084402	-0.174908	-0.200153	0.082355	-0.032835	-0.033187	-0.051108	-0.021006	0.236601	-0.028013	0.139469	-0.028151	-0.028172	0.47383
TCGA-24-1103-01A-01R-0434-01	Differentiated	-0.540167	-0.214595	-0.588049	-0.254687	-0.120211	0.017206	-0.120462	-0.121441	-1.06298	-0.292039	-1.52561	-0.809112	-0.750156	-0.71926	-0.238785	-0.170013	0.022243	0.053131	1.05235	0.731738	-0.041002	-0.025194	0.053248	-0.153402	-0.630757	-0.600768	-0.141602	0.821221	0.089377	0.067511	0.249034	-0.033068	0.092286	0.374776	0.225001	-0.063831	0.138661	0.0303	-0.161908	0.096663	0.210302	0.063717	0.035948	0.010904	0.187716	0.126306	0.064368	0.094268
TCGA-23-1028-01A-01R-0434-01	Differentiated	0.464594	0.737741	-0.373337	-0.111914	0.034265	0.053533	0.030607	0.05484	0.885686	-0.240483	-1.36454	-0.527343	-0.276624	-0.322344	0.107313	0.288639	0.132915	-0.004409	0.288125	0.06547	-0.096898	-0.039375	0.117566	-0.098193	-0.700263	-0.491901	-0.074102	-0.194538	-0.13352	-0.044637	0.125772	-0.015091	-0.039186	-0.051493	0.015201	-0.229377	-0.203335	-0.121116	-0.285995	-0.139289	-0.246959	-0.154436	0.001451	-0.17423	-0.068996	0.142621	-0.06167	0.045719
TCGA-24-1104-01A-01R-0434-01	Differentiated	-0.156601	-0.004754	-0.720614	-0.263574	-0.17194	0.364169	0.191141	-0.100675	-0.743956	0.194967	0.023907	0.154661	0.190028	0.28155	-0.090823	-0.155451	0.098814	-0.034129	0.226324	0.519595	-0.17256	-0.096471	-0.12552	-0.13419	-0.393682	-0.049682	-0.07979	0.512421	0.007563	0.02989	-0.235294	-0.066454	0.045825	-0.087015	-0.067835	-0.111544	-0.26435	-0.224165	-0.203708	-0.191264	-0.219664	-0.228836	-0.330477	-0.083621	-0.162096	-0.324831	-0.177098	-0.432765
TCGA-23-1030-01A-02R-0434-01	Differentiated	0.118577	0.201564	1.09198	0.493003	0.257945	-0.205604	-0.083518	0.00129	0.18028	-0.016634	-0.433324	-0.291746	-0.254967	-0.213104	0.060931	0.370373	0.066174	0.048242	0.173739	0.042082	-0.016821	0.163016	0.152431	0.271893	-0.114644	0.046534	0.17868	1.03746	-0.003883	0.162643	-0.118146	0.096157	-0.048899	0.007385	-0.206286	-0.074188	-0.345912	-0.006947	-0.088941	0.051775	-0.29532	-0.136852	0.280881	-0.12815	3.5e-05	0.010584	-0.15265	-0.141126
TCGA-04-1342-01A-01R-0434-01	Differentiated	-0.210862	0.179727	1.14544	0.312317	0.034447	-0.310497	-0.202888	-0.054562	0.207623	-0.221875	-1.03343	-0.694262	-0.552707	-0.554967	-0.079245	-0.077464	-0.200726	-0.107984	-0.21885	-0.489265	-0.085924	-0.012904	-0.08625	0.03809	-0.229708	-0.05395	0.001406	1.22573	-0.043428	0.12116	0.017749	0.116818	0.156242	-0.178887	-0.152524	0.02063	0.335588	-0.305975	-0.133591	-0.107322	-0.077445	-0.089294	-0.214509	-0.291382	-0.153989	-0.406245	0.057103	-0.150864
TCGA-24-1105-01A-01R-0434-01	Differentiated	-0.50858	-0.385621	-1.85054	-0.880922	-0.656259	-0.085301	-0.052945	-0.066806	-0.170785	-0.283518	-0.575432	-0.339713	-0.391193	-0.231948	-0.494578	-0.487644	-0.242794	-0.153495	-0.254278	0.369939	-0.211757	-0.213717	-0.207684	-0.097996	0.006467	0.001401	-0.133832	-0.367449	0.027336	-0.054436	-0.018829	-0.192792	-0.107578	-0.290704	-0.168912	-0.057443	0.000657	-0.198567	-0.42285	-0.245685	-0.527963	-0.275651	-0.300289	-0.463964	-0.264597	-0.193419	-0.19949	0.036436
TCGA-23-1023-01A-02R-0434-01	Differentiated	1.02085	1.69466	0.230257	0.322122	0.316756	0.409487	-0.142433	0.1567	-0.273544	0.02074	0.043707	0.213209	0.241705	0.135428	0.198196	-0.13611	0.115033	0.06644	0.286929	-0.1237	-0.104305	-0.014128	0.040569	0.009946	0.00156	0.40946	0.220142	1.12976	0.123399	-0.072178	0.028678	-0.016427	-0.122382	0.097466	0.088086	-0.1963	-0.247507	0.077972	0.050465	-0.033266	-0.050035	-0.058242	-0.111552	-0.022431	-0.057805	0.035681	-0.255035	-0.321514
TCGA-23-1027-01A-02R-0434-01	Differentiated	-0.430581	-0.15515	0.026316	-0.134917	-0.147636	-0.238428	-0.306335	-0.034646	0.025531	0.12086	0.088019	0.101204	-0.047035	-0.078252	-0.22726	0.055111	0.04743	-0.018195	0.288501	0.1998	-0.001631	-0.067434	0.003827	-0.021141	0.075343	0.167901	0.158232	0.306035	-0.106569	0.022082	0.000429	-0.184606	-0.126322	-0.043709	-0.129881	-0.160033	0.077031	-0.33738	-0.203189	-0.133265	-0.224546	-0.201634	0.04375	-0.204875	-0.034243	-0.250896	-0.208334	-0.04869
TCGA-23-1124-01A-01R-0434-01	Differentiated	-0.029829	0.101024	0.158392	0.112332	0.009307	-0.102724	-0.19459	0.075153	0.057886	-0.170344	-0.508709	-0.272551	-0.133955	-0.239305	0.05017	0.174115	0.147659	-0.109842	0.331415	-0.093925	-0.110938	0.003995	0.059406	0.11245	-0.304401	-0.005941	0.018827	0.786209	0.007717	0.035257	-0.020536	0.209953	0.06107	-0.10427	-0.129831	-0.096419	0.214037	-0.114411	-0.251128	-0.19102	-0.366271	-0.325277	-0.199289	-0.463635	-0.177739	-0.389548	-0.180466	0.147163
TCGA-04-1336-01A-01R-0434-01	Differentiated	0.283987	0.421133	1.17585	0.530935	0.382754	0.00358	0.068111	0.082512	-0.368266	0.034148	0.027638	0.165538	0.047952	0.064911	-0.191065	0.028933	-0.018073	-0.333087	0.61825	-0.595564	-0.237842	-0.150756	-0.137316	-0.09606	-0.35548	-0.450027	-0.308165	-0.28843	0.007291	-0.072829	0.259769	0.054981	0.060981	-0.073293	-0.223572	-0.198677	0.027497	-0.167158	-0.327255	-0.184913	-0.182201	-0.201549	-0.349186	-0.506737	-0.294052	-0.105972	-0.207611	-0.200583
TCGA-24-1565-01A-01R-0502-01	Differentiated	0.487034	-0.413579	0.224685	0.256739	0.044248	0.165734	-0.138584	-0.024749	-0.016336	0.597177	0.392892	0.460069	0.323786	0.272865	0.028652	-0.191889	0.05586	0.214934	0.308518	-0.048633	-0.287941	-0.056534	-0.120019	-0.197874	-0.357606	-0.397494	-0.288873	-0.486564	0.072037	0.048343	0.087792	0.135832	0.132676	0.472609	0.129357	-0.025252	0.55357	-0.279801	-0.240523	-0.099349	-0.1274	-0.169012	-0.308097	-0.178213	-0.185959	-0.309125	-0.386447	-1.18721
TCGA-24-1471-01A-01R-0502-01	Differentiated	-0.26285	-0.199355	-0.588438	-0.272097	-0.139524	-0.067778	0.121491	0.067417	0.080883	0.452937	-0.214636	0.058512	-0.142478	-0.084095	-0.029672	-0.183244	-0.315835	0.224802	0.371969	0.235394	-0.079601	-0.236253	-0.031868	-0.222837	-0.629015	-0.44137	-0.131656	0.398663	0.026992	0.176833	0.037105	-0.129522	-0.355593	-0.000103	-0.125187	-0.054813	-0.039111	-0.2786	-0.330152	-0.037931	-0.252886	-0.191996	-0.098381	-0.304741	-0.267146	-0.225789	-0.161493	-0.772297
TCGA-24-1552-01A-01R-0502-01	Differentiated	-0.802402	-1.03175	-0.190981	-0.189341	-0.34843	-0.133032	-0.132842	-0.044361	-0.795196	-0.068139	-0.662199	-0.588008	-0.588573	-0.527128	-0.137657	-0.199415	-0.017943	-0.091068	0.484213	-0.140786	-0.042019	0.017321	-0.023739	-0.091673	-0.334578	-0.306882	-0.059587	1.01246	-0.086725	-0.096717	-0.082491	0.026806	0.058458	0.055235	0.090516	0.039048	0.068367	-0.357566	-0.106345	-0.048137	-0.165726	-0.040178	-0.0498	-0.01469	-0.014553	-0.262332	-0.099963	0.2436
TCGA-24-1604-01A-01R-0502-01	Differentiated	0.817928	1.01629	1.32374	0.732084	0.527766	0.029581	-0.180612	-0.037831	-0.548352	0.092985	-0.267768	-0.07897	-0.101883	-0.121614	0.185763	0.101989	-0.057124	0.075934	-0.298007	0.048229	0.038331	0.008187	-0.163338	-0.066039	0.015736	-0.071552	-0.03092	0.603962	0.001952	0.107978	-0.106387	-0.086674	-0.065544	-0.003078	0.039816	-0.057465	-0.089128	-0.112604	-0.11109	0.001186	-0.056441	-0.062546	-0.003958	-0.138974	-0.072441	-0.043202	-0.127594	-0.506518
TCGA-24-1555-01A-01R-0502-01	Differentiated	-0.383549	-0.601101	-0.683521	-0.533447	-0.528115	-0.160851	-0.130868	-0.047854	-0.966672	-0.080577	-0.914553	-0.378822	-0.574696	-0.510879	-0.421715	-0.494052	-0.265601	0.191959	-0.145185	0.26709	-0.222267	-0.533501	-0.373294	-0.431889	-0.43876	-0.601883	-0.349185	-1.16987	-0.104874	-0.128248	-0.186414	-0.46682	-0.355342	0.003948	-0.112626	-0.408128	-0.3813	-0.567188	-0.515976	-0.261523	-0.53386	-0.5042	-0.28905	-0.383262	-0.385127	-0.164163	-0.40924	-0.606795
TCGA-24-1616-01A-01R-0502-01	Differentiated	-0.241107	-0.572438	-1.65345	-0.661763	-0.392683	-0.137361	-0.183333	-0.046277	-0.513896	-0.225982	-0.962936	-0.53509	-0.559823	-0.609506	0.227494	-0.206444	0.020552	0.359277	0.486879	0.468928	0.03375	-0.032286	0.01987	-0.034023	-0.23547	-0.352385	-0.115552	0.15735	0.112415	0.04861	-0.07936	0.021078	0.019264	0.413064	0.260103	-0.04856	-0.054067	0.035159	0.020021	0.126521	0.041152	0.024786	0.126622	-0.080188	0.051161	0.04821	0.215613	-0.199795
TCGA-24-1562-01A-01R-0502-01	Differentiated	-0.107705	-0.463264	-0.777492	-0.328408	-0.183224	0.062426	0.016887	0.054143	0.087213	0.162539	-0.162765	0.001041	0.043936	0.136778	0.020941	-0.113629	0.088652	0.062292	0.548411	0.237817	0.073446	0.058104	0.105815	0.043436	-0.065265	0.267029	0.200477	0.514953	0.073492	0.089974	0.117997	-0.079128	-0.065061	0.002569	-0.02554	-0.05373	-0.163802	-0.140486	-0.001719	-0.044067	-0.054438	-0.032882	0.018355	0.011945	-0.079316	0.26109	0.13921	-0.263873
TCGA-13-0724-01A-01R-0362-01	Differentiated	-0.284844	-0.920425	-0.652933	-0.385604	-0.330172	-0.186109	-0.081029	-0.025131	-0.389306	-0.251288	-0.912521	-0.476194	-0.468788	-0.367772	-0.105553	-0.286125	-0.217005	-0.171138	0.3229	-0.257778	-0.152385	-0.050482	0.034731	0.082737	-0.348441	-0.190113	-0.061065	0.457962	0.003045	0.109791	-0.106396	0.12075	0.104326	-0.027891	-0.040089	0.20687	0.354243	-0.334055	-0.183098	-0.20122	-0.244717	-0.148501	-0.193912	-0.316729	-0.199548	-0.35938	-0.247998	-0.229621
TCGA-13-0791-01A-01R-0362-01	Differentiated	-0.212657	-0.199654	0.198739	-0.051989	-0.165064	0.056422	-0.234125	0.042176	-0.198014	-0.270406	-0.828119	-0.369018	-0.181589	-0.158826	-0.465359	-0.274708	-0.106453	-0.092875	0.268186	0.324549	-0.1551	-0.483665	-0.435937	-0.212044	-0.158347	-0.279115	-0.292466	-0.768337	-0.156399	-0.011019	-0.311719	-0.366336	-0.270855	-0.183759	-0.34006	-0.271992	-0.18527	-0.536008	-0.464768	-0.439108	-0.433511	-0.558174	-0.528589	-0.534972	-0.418866	-0.480779	-0.387317	0.369463
TCGA-09-0367-01A-01R-0362-01	Differentiated	0.116006	0.352028	-1.03048	-0.331767	-0.064069	0.097623	-0.020603	0.102842	0.322064	-0.000205	-0.281984	-0.057691	-0.001044	-0.144468	0.164316	0.142035	0.300025	0.17424	0.61084	0.486087	0.006022	0.092254	0.066273	-0.070729	-0.155971	-0.448524	0.028236	-0.114093	-0.084266	-0.032357	0.012769	0.03591	0.145415	0.111295	0.170957	0.048413	0.099607	0.008436	-0.170258	-0.0215	-0.103302	0.040209	-0.011591	-0.048845	-0.02274	-0.076864	-0.005653	-0.479641
TCGA-13-0726-01A-01R-0362-01	Differentiated	-0.077011	-0.682674	-0.229779	0.025163	-0.022874	-0.162591	-0.165074	-0.055602	-0.613814	-0.217303	-0.782367	-0.431408	-0.318184	-0.366316	-0.028285	0.074812	0.229583	0.200653	0.968985	-0.272001	0.007034	0.263914	0.169032	0.193861	-0.139064	-0.071047	-0.110322	-0.328802	-0.00486	-0.284818	0.155376	0.119957	0.534379	0.188623	0.12052	-0.092621	0.012072	-0.068464	-0.030962	-0.111111	-0.19748	-0.192244	-0.168299	-0.193848	-0.079894	-0.073976	0.007662	-0.206939
TCGA-13-0803-01A-01R-0362-01	Differentiated	0.214611	0.072656	0.012511	-0.052546	-0.166423	0.003279	-0.005918	0.024013	-0.27388	-0.218089	-0.76305	-0.28287	-0.209176	-0.211845	-0.233981	-0.119991	0.140824	-0.201181	0.655081	0.077337	-0.155746	-0.261817	-0.274089	-0.14874	-0.607997	-0.162038	-0.147858	-0.380343	-0.125331	-0.10121	-0.092335	-0.07965	0.18409	0.018657	-0.193361	-0.074836	-0.19066	-0.313876	-0.373095	-0.440644	-0.470723	-0.466278	-0.591665	-0.553218	-0.375728	-0.192829	-0.609929	-0.755657
TCGA-13-0804-01A-01R-0362-01	Differentiated	-0.506055	-1.17	-1.21195	-0.713025	-0.544065	-0.084676	-0.327281	0.032078	-0.579643	0.121883	0.067634	0.164251	-0.038382	-0.031462	-0.401034	-0.55553	-0.194021	-0.256359	-0.353305	-0.225743	-0.287605	-0.482787	-0.372894	-0.241086	-0.420029	-0.315486	-0.27856	-0.218545	-0.219885	-0.124452	-0.202741	-0.309311	-0.261793	-0.476385	-0.43908	-0.445266	-0.323217	-0.802831	-0.58971	-0.42463	-0.692511	-0.582588	-0.58783	-0.772481	-0.632848	-0.63322	-0.598727	-0.948572
TCGA-13-0751-01A-01R-0362-01	Differentiated	-0.200256	-0.927332	-0.393372	-0.371096	-0.432823	-0.227666	-0.135	-0.029664	-0.935329	-0.23876	-1.17752	-0.592719	-0.625476	-0.74523	-0.402236	-0.381813	-0.123673	-0.053475	0.355104	0.416678	-0.212797	-0.302731	-0.110383	-0.051031	-0.549595	-0.762074	-0.254515	1.21022	-0.240033	0.081174	0.04221	0.061034	-0.138674	-0.01505	-0.216169	0.058733	-0.428674	-0.617047	-0.516268	-0.270536	-0.410652	-0.324022	-0.361757	-0.416795	-0.205823	-0.277486	-0.374065	-0.09561
TCGA-13-0765-01A-01R-0362-01	Differentiated	0.232302	-0.798214	-0.98733	-0.340249	-0.267459	-0.310768	-0.070678	-0.072151	1.37641	0.028549	-0.442197	-0.135807	-0.087671	-0.305058	0.248069	-0.153866	0.317444	0.186228	0.550281	-0.276534	-0.189378	-0.135508	0.139827	-0.159574	-0.650101	-0.680746	-0.142373	-0.532808	-0.134137	-0.251753	-0.136789	-0.058628	0.142965	-0.069172	-0.165751	-0.184448	-0.079537	-0.249383	-0.273954	-0.263584	-0.513839	-0.410211	-0.390463	-0.196469	-0.240179	0.153598	0.218894	-0.127476
TCGA-13-0797-01A-01R-0362-01	Differentiated	0.696598	0.569047	0.604732	0.622607	0.5578	0.199556	0.184694	-0.06893	-0.373218	-0.039893	-0.121479	-0.025941	0.018487	0.010631	0.081966	0.212752	0.185502	-0.030529	0.814261	0.088024	-0.024264	-0.040551	0.042455	0.051186	-0.633812	-0.437048	-0.142978	0.00216	-0.067835	-0.317388	0.025736	0.186906	0.405327	0.063604	0.150285	0.017106	-0.013147	-0.217565	-0.213908	0.004559	0.011369	0.054725	-0.014718	-0.182062	0.005645	-0.181016	0.125837	-0.072135
TCGA-13-0720-01A-01R-0362-01	Differentiated	-0.302126	0.254317	-0.503867	-0.121442	0.132883	-0.007747	-0.256104	0.17364	-1.07337	-0.271358	-1.32188	-0.719261	-0.423634	-0.584546	0.019653	0.147425	0.522047	0.232885	0.135867	0.276616	-0.058202	0.088324	0.356479	0.012067	-0.434653	-0.759674	0.063248	0.360375	-0.093262	-0.085455	-0.009428	0.07685	0.30667	0.225858	0.079687	-0.026339	-0.044924	-0.005395	-0.146991	-0.070122	-0.097099	-0.017498	-0.101934	-0.000383	-0.010637	0.012021	0.224334	0.591584
TCGA-13-0761-01A-01R-0362-01	Differentiated	0.34193	0.419586	0.854096	0.45925	0.323143	-0.070306	-0.249851	0.104001	0.215137	-0.204476	0.52017	0.215009	0.306211	0.172911	0.134957	0.568179	0.366195	-0.105925	0.371346	0.140198	-0.011618	0.334097	0.407069	0.48939	0.286892	0.211216	0.31066	2.67737	0.008777	0.100965	0.028396	0.267925	0.239023	0.27197	0.225214	-0.020312	-0.056477	0.005602	-0.042237	-0.073851	-0.284306	0.005106	0.357354	0.10733	0.036767	-0.058831	0.010786	0.21114
TCGA-04-1361-01A-01R-0453-01	Differentiated	0.486423	0.16312	0.396465	0.284741	0.124684	0.070325	-0.081858	-0.156487	-0.42615	0.145404	-0.313354	0.034954	0.005794	-0.092286	-0.020603	-0.199634	0.066571	-0.051216	0.511298	0.800144	0.031547	-0.059417	0.062817	-0.064827	-0.298172	0.004635	-0.131659	-0.000134	0.004772	-0.078687	0.148456	0.02254	0.179775	0.347786	0.128545	-0.087602	-0.235968	-0.081412	-0.062756	-0.063666	-0.045651	-0.10944	-0.213197	-0.097282	0.057218	0.074246	-0.307739	0.032039
TCGA-25-1321-01A-01R-0453-01	Differentiated	-0.360207	-0.588198	-0.009951	-0.117683	-0.329771	-0.160442	-0.108021	-0.008846	-0.627672	0.020569	-0.526323	-0.253203	-0.395415	-0.401023	-0.133466	-0.419217	-0.045004	-0.04249	-0.647934	0.310692	-0.244186	-0.145463	-0.318379	-0.033412	-0.364481	-0.357066	-0.270514	0.120229	-0.019249	0.032051	-0.052986	-0.127768	0.064205	-0.10404	0.044696	0.032173	0.154186	-0.172243	-0.214136	-0.101655	-0.259026	-0.185791	-0.23593	-0.225498	-0.161005	-0.521201	-0.252661	-0.725593
TCGA-04-1362-01A-01R-0453-01	Differentiated	-0.345186	0.201826	0.020717	0.027863	0.019343	-0.172144	-0.218263	-0.16091	0.087145	0.088816	-0.228944	-0.076125	-0.143334	-0.234332	-0.004922	0.154201	0.233565	-0.078258	0.174864	0.780357	-0.100264	0.306791	0.163737	0.232339	-0.252106	-0.258735	-0.052665	0.929786	-0.013822	-0.077062	0.146326	0.283613	-0.075539	0.15891	0.165561	0.036471	0.388476	-0.063435	-0.088316	0.008028	0.072381	0.089492	-0.005629	-0.081793	0.094924	-0.274187	-0.08578	0.179787
TCGA-25-1314-01A-01R-0453-01	Differentiated	0.291199	0.30785	1.41372	0.533673	0.252328	-0.138668	-0.025388	-0.070047	-0.942891	-0.171284	-0.437081	-0.310705	-0.355279	-0.227883	-0.285768	-0.271428	-0.334221	-0.25573	0.037158	-0.353428	-0.110774	-0.303195	-0.308203	-0.242284	-0.371112	-0.112323	-0.047121	-0.661579	-0.004883	0.01173	-0.235788	-0.32335	-0.226339	-0.160651	-0.086433	0.015512	-0.282471	-0.473016	-0.258368	-0.122097	-0.395846	-0.359555	-0.291143	-0.388199	-0.184268	-0.298735	-0.166209	-0.599194
TCGA-04-1349-01A-01R-0453-01	Differentiated	-0.097442	-0.254617	-0.087426	-0.133641	-0.157965	0.13654	-0.23165	-0.023954	0.438974	0.129822	0.117414	0.274565	0.172991	0.255264	-0.275708	-0.254428	-0.220696	-0.153586	-0.06841	0.16861	-0.167914	-0.199132	-0.085004	0.019089	-0.378566	-0.050631	-0.21081	0.662715	-0.062725	0.0217	0.216149	-0.023636	-0.12571	-0.143079	-0.294883	-0.117143	-0.042968	-0.651094	-0.485741	-0.458828	-0.586011	-0.505011	-0.550575	-0.71402	-0.431879	-0.587471	-0.544108	-0.847435
TCGA-13-0905-01B-01R-0453-01	Differentiated	0.714233	0.939036	0.818476	0.535134	0.456641	0.225204	0.201093	-0.125435	0.170861	-0.346004	-1.05376	-0.521824	-0.299487	-0.393707	0.179891	0.317106	0.377746	0.016946	0.605416	0.481013	0.187347	0.079475	0.176361	-0.153616	-0.157572	-0.483958	-0.11239	0.120665	0.189612	-0.119169	0.249538	0.140837	0.234574	0.087916	0.04368	-0.114176	-0.222719	0.071134	0.182278	0.126581	0.237885	0.098927	0.0764	-0.006594	0.125942	0.279576	0.185195	0.271534
TCGA-25-1318-01A-01R-0453-01	Differentiated	-0.695328	-1.08927	-0.818976	-0.665682	-0.501071	-0.227063	-0.121306	-0.03846	-0.638995	0.027249	-0.068469	0.072043	-0.183659	-0.228353	-0.148435	-0.391706	-0.052474	-0.124357	0.192237	0.621373	-0.086053	-0.176379	-0.124125	0.053791	0.110063	0.104409	-0.016164	0.602084	0.097067	-0.192594	-0.099179	-0.0893	-0.239974	-0.103143	-0.282103	-0.023123	-0.137451	-0.485522	-0.296365	-0.300836	-0.304965	-0.352623	-0.494719	-0.389147	-0.271604	-0.401416	-0.1257	0.322937
TCGA-13-0884-01B-01R-0453-01	Differentiated	-0.104816	0.397271	0.518396	0.156009	0.057735	0.228374	-0.050638	-0.13484	0.628188	-0.071672	-0.763303	-0.240428	-0.071687	0.106594	-0.051671	-0.197235	-0.042878	-0.156514	0.099015	-0.211183	0.001399	-0.267285	-0.197532	-0.089305	-0.218589	0.008156	-0.081125	-0.052423	0.047754	-0.057362	0.042387	-0.209745	-0.236396	-0.229293	-0.327281	-0.189503	-0.351621	-0.559361	-0.226456	-0.251163	-0.286678	-0.339683	-0.360888	-0.512651	-0.231409	-0.146268	-0.558512	-0.743272
TCGA-24-1413-01A-01R-0453-01	Differentiated	0.481156	0.716001	1.37753	0.654226	0.337595	-0.296976	-0.02647	-0.093531	-0.40854	-0.208948	-0.545502	-0.251505	-0.330718	-0.458167	-0.150037	-0.108612	-0.155726	-0.118274	-0.05458	0.016591	-0.307202	-0.252538	-0.212167	-0.149633	-0.370344	-0.450284	-0.263567	-0.060515	0.046998	-0.051079	-0.077692	-0.244662	-0.139315	-0.006102	-0.165147	-0.290094	-0.196162	-0.443523	-0.443803	-0.260321	-0.423731	-0.400546	-0.433481	-0.47493	-0.368214	-0.441503	-0.09167	-0.384765
TCGA-04-1367-01A-01R-0453-01	Differentiated	-1.02247	-1.46256	-0.854378	-0.703516	-0.658566	-0.138826	-0.255635	-0.161705	-0.400239	-0.041997	-0.742012	-0.274449	-0.467369	-0.316905	-0.585231	-0.36997	-0.292316	-0.014215	-0.61191	0.11201	-0.273394	-0.470441	-0.333563	-0.049759	-0.669025	-0.566917	-0.38732	0.125545	-0.140414	-0.021974	0.18375	-0.234507	-0.101872	-0.43156	-0.463021	-0.245101	-0.141712	-0.733574	-0.690578	-0.416289	-0.752117	-0.75528	-0.632815	-0.760812	-0.527276	-0.60902	-0.307	-0.509352
TCGA-04-1356-01A-01R-0453-01	Differentiated	-0.93054	-1.26801	-1.95038	-1.0427	-0.864059	-0.158701	-0.490091	0.169104	0.452399	-0.431638	-1.25879	-0.668237	-0.517755	-0.395069	-0.370864	-0.044941	-0.189957	-0.117232	-0.434782	-0.428151	-0.307325	-0.13075	-0.109461	-0.053911	-0.374056	-0.296458	-0.227827	-0.418994	-0.029116	-0.212059	-0.042112	-0.077972	-0.075263	-0.242275	-0.180511	-0.160509	0.030544	-0.195344	-0.376806	-0.22244	-0.388313	-0.312237	-0.218907	-0.500891	-0.277164	-0.294568	-0.109005	-0.201011
TCGA-13-1403-01A-01R-0453-01	Differentiated	-0.018521	-0.937861	-0.405729	-0.165065	-0.196557	-0.446806	-0.209856	-0.028027	-0.255637	-0.27961	-1.11652	-0.58516	-0.443166	-0.58816	-0.045988	-0.147995	-0.096389	-0.105963	0.12525	0.27029	-0.130104	-0.013854	0.091641	0.282827	-0.305781	-0.251322	0.092812	1.45128	-0.018159	0.037288	-0.031638	0.016345	0.004846	-0.011435	-0.181199	-0.013932	-0.169009	-0.204748	-0.238812	-0.176914	-0.352562	-0.207158	-0.097396	-0.327101	-0.147649	-0.36654	-0.09088	0.22305
TCGA-24-2262-01A-01R-0709-01	Differentiated	0.507413	0.352467	-0.837484	-0.304088	-0.109059	0.246352	0.217303	0.138697	0.556838	0.07376	-0.10248	-0.008147	0.188164	0.228053	0.316973	0.176193	0.089092	-0.025582	-0.520337	0.05119	-0.047761	0.187716	0.271447	0.26075	-0.203997	0.096384	0.099373	0.402108	0.084128	-0.224302	-0.063877	0.171296	0.211293	-0.205486	-0.013955	-0.080586	-0.033615	0.37005	0.001585	-0.025004	0.136547	0.097843	-0.041021	-0.11178	0.005708	0.250737	0.622515	1.20616
TCGA-09-2045-01A-01R-0709-01	Differentiated	0.358084	0.708282	1.66052	0.853446	0.632157	0.053316	0.010243	-0.022818	0.030034	0.317323	0.153799	0.136527	0.010295	0.044109	0.303029	0.396716	0.383154	0.141215	0.326758	-0.454248	0.108181	0.359744	0.135182	0.075151	-0.015841	-0.123932	-0.019175	-0.43847	0.075962	-0.038339	0.247397	0.335918	0.687119	0.184411	0.016195	0.069126	0.003111	0.21152	0.110185	0.117695	0.232892	0.21555	-0.170163	0.176651	0.117981	0.059969	0.013849	-0.439739
TCGA-25-2409-01A-01R-0709-01	Differentiated	0.035171	0.024593	-0.154483	-0.080276	-0.038858	-0.171822	0.034183	-0.065762	0.316752	0.355746	0.556479	0.365977	0.173091	0.173723	-0.053363	-0.090125	0.150013	0.13047	0.479091	-0.261739	-0.107473	-0.06993	-0.130331	-0.200996	0.222482	0.281672	-0.018873	-0.659694	-0.168151	-0.282574	0.087744	-0.117725	-0.112352	-0.105908	-0.271453	-0.208125	-0.271879	-0.30529	-0.162347	-0.230802	-0.249761	-0.233948	-0.298235	-0.251866	-0.228557	-0.326536	-0.334875	-0.516004
TCGA-24-2271-01A-01R-0709-01	Differentiated	0.122892	0.574989	0.727258	0.462816	0.518542	0.536346	0.623288	0.100173	1.029	0.245795	0.189823	0.492323	0.639128	0.839303	0.431103	0.300687	0.371318	0.133072	0.506676	-0.074517	0.187514	0.375898	0.343953	0.367842	0.141225	0.631968	0.463675	2.37885	0.053149	0.249248	0.458441	0.208507	0.315024	0.236138	0.083182	0.174435	0.005779	0.058772	0.190234	0.13677	0.085186	0.133995	-0.013599	0.152312	0.150876	0.075636	-0.016829	-0.541381
TCGA-24-2297-01A-01R-0709-01	Differentiated	-0.006084	0.141376	1.18788	0.472311	0.250503	-0.203931	0.205189	-0.153773	-0.714483	-0.308057	-0.95533	-0.527227	-0.497862	-0.561447	-0.024276	0.09191	0.092225	0.176603	-0.034566	0.540456	-0.061694	0.12938	-0.029444	0.119352	-0.229859	-0.217454	-0.112104	0.538313	-0.006081	0.096329	0.068157	0.191114	0.199373	0.053159	0.230415	0.066492	-0.051734	0.299995	0.083826	0.098735	0.292784	0.181871	-0.097202	0.065867	0.181259	0.028808	0.060875	0.385865
TCGA-25-2397-01A-01R-0709-01	Differentiated	0.120623	-1.00465	-0.544889	-0.152089	-0.205199	-0.153246	-0.311621	-0.056851	-0.406654	0.080706	-0.040004	-0.030803	-0.171899	-0.209691	0.086006	-0.065895	0.218967	0.133412	0.571805	-0.257407	0.107176	-0.071437	0.041031	-0.112602	0.054033	-0.371224	0.069958	-0.297917	-0.072876	-0.055924	-0.233866	0.056677	0.200039	0.25539	0.27429	0.001637	-0.204248	-0.116582	-0.127415	-0.001113	-0.205227	-0.082934	-0.157151	0.041218	0.061367	0.003764	0.223076	0.285039
TCGA-59-2355-01A-01R-0709-01	Differentiated	0.486667	0.479811	0.35418	0.376944	0.324606	0.139691	-0.209482	0.100621	0.336511	0.038354	0.112987	0.02447	0.161284	0.160923	0.40564	0.107232	0.402496	0.074885	0.595725	0.386581	0.128356	0.336576	0.291377	0.185271	0.023195	0.236998	0.179205	0.022506	0.152656	0.058118	0.192015	0.261081	0.475962	0.296952	0.15319	0.079672	0.081755	0.193182	0.14837	0.128406	-0.003612	0.107659	0.004508	0.121708	0.120427	0.082839	0.060217	-0.223834
TCGA-25-2391-01A-01R-0709-01	Differentiated	0.088826	0.095179	0.70106	0.497898	0.464523	-0.032323	-0.075246	0.054456	0.3469	0.117324	0.276992	0.210158	0.238353	0.16429	0.194831	0.39575	0.425807	0.10272	0.536723	0.455837	0.002395	0.233042	0.341195	0.20801	0.307605	-0.384043	0.028364	1.0224	-0.042987	0.092845	0.38157	0.195574	0.300253	0.252824	0.115753	-0.020346	-0.109792	-0.006613	0.03405	0.145169	0.169163	0.252786	0.339301	0.151102	0.145952	-0.004802	0.472671	0.469673
TCGA-59-2348-01A-01R-0709-01	Differentiated	-0.112094	0.156344	0.792408	0.367246	0.275038	-0.163465	0.002021	0.154937	0.03841	0.187795	0.203158	0.076304	0.024086	0.087941	-0.042445	0.015181	0.094788	0.154937	0.226437	-0.341975	0.203207	0.195657	-0.026221	0.095339	0.135001	0.117935	0.094743	0.255282	0.161273	-0.104576	-0.062528	-0.02468	0.390229	0.155688	-0.107783	0.144488	0.056455	0.130446	0.216162	0.03721	0.18178	0.100185	-0.11191	0.216008	0.288419	0.35486	-0.049159	0.379121
TCGA-61-2101-01A-01R-0668-01	Differentiated	-0.682628	-1.01409	-1.38564	-0.744341	-0.530957	0.006213	-0.009591	-0.056271	-0.365627	-0.227831	-0.653919	-0.402735	-0.454574	-0.522958	0.090196	-0.103685	0.068292	0.043075	0.198117	0.319907	0.269338	0.234743	0.104636	0.192354	0.21761	0.427731	0.184897	-0.093383	0.12681	0.116399	0.093757	0.130938	0.391499	0.208131	0.166283	0.101712	-0.029239	0.25339	0.235414	0.17734	0.054414	0.020554	0.0164	0.08467	0.090344	-0.077021	0.151602	0.158538
TCGA-09-2056-01B-01R-0668-01	Differentiated	-0.143576	-0.164035	-0.740836	-0.22731	-0.049644	0.135764	-0.079601	0.178917	1.56128	0.348419	0.391776	0.283277	0.420417	0.357989	0.258256	0.504044	0.38594	0.030538	0.664315	-0.103363	0.17763	-0.011768	0.072987	-0.131749	0.160207	-0.008664	0.056273	-0.408563	-0.052166	-0.203862	0.017457	0.101169	0.137383	0.154507	0.315336	-0.055988	0.447689	0.204522	-0.049153	-0.021005	-0.061459	-0.044824	0.234422	0.231133	0.120834	0.232852	0.060914	-0.166481
TCGA-24-2024-01A-02R-0668-01	Differentiated	-0.098174	-0.40977	-1.20152	-0.441079	-0.29081	-0.076352	0.189824	-0.018692	0.182307	0.211041	-0.386704	-0.149964	-0.198095	-0.248987	0.017408	0.169109	0.131656	0.21329	0.012847	-0.083906	0.055851	0.150644	0.155866	0.07314	0.257309	0.271895	0.169357	0.882178	0.05804	0.018048	0.051757	-0.018245	0.101063	0.437926	0.14577	-0.106922	-0.149479	0.061183	0.200906	0.154378	-0.033108	0.002717	0.18691	0.116842	-0.007888	-0.149763	0.045822	-0.130655
TCGA-61-2008-01A-02R-0668-01	Differentiated	0.287275	0.033327	-1.49094	-0.560335	-0.314721	-0.144319	0.170904	-0.028322	0.104251	0.079295	0.192553	0.135246	0.071147	-0.063344	0.214498	-0.136784	-0.07106	-0.025933	-0.706224	-0.101516	0.060086	-0.01062	-0.025847	-0.092241	-0.091423	0.030681	-0.119777	-0.19444	-0.061675	-0.078595	0.046762	-0.068305	-0.089889	-0.110211	0.116761	-0.075375	-0.101803	0.073207	0.108158	0.065581	0.063145	0.033068	-0.024605	0.024629	0.042628	0.189689	0.264386	0.366109
TCGA-61-2092-01A-01R-0668-01	Differentiated	0.185263	-1.47433	-1.60226	-0.978353	-0.937319	-0.24634	0.202977	-0.117935	-0.264165	-0.285748	-1.423	-0.720375	-0.680009	-0.703073	-0.709527	-0.55484	-0.136694	0.142444	1.8958	0.854602	-0.304382	-0.429932	-0.426877	-0.367756	-1.2397	-0.978165	-0.386212	-0.637382	-0.108147	-0.073681	0.190577	-0.06113	-0.173596	0.218639	0.038657	0.210412	0.497165	-0.138805	-0.468075	-0.162077	-0.341325	-0.200164	-0.027328	0.010556	-0.038121	-0.289538	0.02895	0.459555
TCGA-23-2072-01A-01R-0668-01	Differentiated	-0.247193	-1.22428	-1.1971	-0.438116	-0.322852	-0.137266	-0.199685	0.109542	-0.091075	0.032128	-0.546221	-0.311093	-0.196186	-0.334674	0.361675	0.19621	0.261145	-0.121435	1.10465	-0.177264	0.232696	0.367358	0.347249	0.322711	-0.29363	-0.110219	0.050855	1.06054	0.084857	0.178099	0.195356	0.372673	0.284089	0.197166	0.030644	0.136364	-0.301479	0.093899	-0.012903	-0.041464	-0.196711	-0.121207	0.090593	0.017115	0.010695	-0.159832	0.207417	0.298819
TCGA-61-1736-01B-01R-0668-01	Differentiated	0.025297	-0.003173	-0.077928	0.00955	0.131633	0.052692	0.050862	0.040469	0.600182	0.335929	0.449388	0.34723	0.304956	0.208235	0.154726	0.096068	0.188751	0.063454	0.432984	0.468227	0.024191	0.272354	0.275132	0.220067	-0.238559	0.002062	0.064822	1.90639	0.016194	0.299236	0.156657	0.160413	-0.045548	0.179931	0.068787	0.16561	-0.01443	0.116386	0.000629	0.087052	0.118201	0.172899	0.237218	0.182878	0.227891	0.331431	0.209355	-0.001497
TCGA-61-2110-01A-01R-0668-01	Differentiated	-0.858461	-1.75911	-1.85687	-0.955297	-0.808103	-0.172893	-0.105075	0.092352	0.055422	0.177046	-0.615097	-0.398515	-0.452809	-0.39019	-0.264153	-0.413652	-0.081084	0.526634	0.149932	0.039373	0.005023	-0.286401	-0.217479	-0.258524	-0.349176	-0.298345	-0.161842	-0.843184	-0.061914	0.131308	0.122371	-0.275565	-0.218773	-0.055105	-0.120637	-0.01306	-0.134209	-0.35195	-0.139454	-0.09352	-0.375287	-0.378935	-0.203848	-0.17471	-0.20266	-0.163689	-0.113042	-0.404633
TCGA-61-2016-01A-01R-0668-01	Differentiated	0.571	0.084989	-0.273049	0.15188	0.287068	0.216695	-0.115513	-0.101568	0.042888	0.398579	0.415948	0.389904	0.388446	0.297525	0.479856	0.065375	0.441647	0.021175	0.309525	0.650555	0.169734	0.224066	0.221542	0.097744	0.185907	0.045667	0.159896	-0.460256	0.058913	-0.061736	0.517923	0.189268	0.345291	0.182088	0.292655	0.002249	0.085593	0.363179	0.15178	0.188045	0.30072	0.24127	0.200111	0.190239	0.171366	0.37363	0.448375	0.097365
TCGA-61-2097-01A-02R-0668-01	Differentiated	-0.029527	0.077684	0.87651	0.340726	0.317649	-0.214337	-0.213905	0.122875	1.34277	0.261151	0.561585	0.299111	0.307141	0.116333	0.429078	0.478631	0.391608	0.236109	0.452654	0.703484	0.088682	0.457142	0.655114	0.439681	0.2185	0.401038	0.159695	1.96094	-0.028679	0.140274	-0.08131	0.367845	0.290234	0.36331	0.161884	0.025188	0.040072	0.396707	0.170552	0.105964	0.01691	0.093913	0.248246	0.170904	0.154428	-0.072526	0.36168	0.576305
TCGA-23-2081-01A-01R-0668-01	Differentiated	-0.43208	-1.00169	-0.574324	-0.387358	-0.277234	-0.226292	-0.386803	-0.014769	-1.06712	-0.140245	-0.954485	-0.617278	-0.584439	-0.581409	0.082176	-0.146938	0.165484	0.012972	0.310609	0.051394	0.008064	0.231702	0.116679	0.083122	-0.068981	0.014296	0.044312	0.037202	0.020228	-0.100941	0.101151	0.20953	0.360919	0.174653	0.078577	-0.083207	0.050188	0.004339	0.011608	-0.024353	0.112835	0.104528	-0.105299	0.019656	0.031859	-0.174319	0.154774	0.166824
TCGA-24-2038-01A-01R-0668-01	Differentiated	-0.608401	-1.96798	-1.9808	-0.914069	-0.637773	-0.168989	-0.04603	-0.173762	-0.696103	0.368752	-0.638403	-0.277353	-0.408303	-0.385012	0.3008	-0.159391	-0.007564	0.386036	0.705685	-0.509842	0.097843	0.251722	0.101354	0.34932	-0.398424	-0.38947	0.046666	2.12538	-0.048759	0.306316	0.044672	0.239279	-0.008215	0.336781	-0.147874	-0.05851	0.248788	-0.238839	-0.092528	-0.018364	-0.287517	-0.091022	0.006007	-0.125244	-0.279675	-0.283363	0.24679	-0.620353
TCGA-61-2109-01A-01R-0668-01	Differentiated	0.631631	-0.065139	0.717106	0.504982	0.349162	-0.055434	0.190511	-0.067771	0.610219	0.057359	-0.168258	-0.040884	0.029137	-0.109834	0.158625	0.045719	0.234436	0.018333	0.726557	0.07142	-0.054399	0.087547	0.103673	0.015361	-0.310847	-0.400666	-0.097534	0.085967	0.013573	0.035774	0.147576	0.013363	0.278246	0.088584	-0.09347	0.116314	0.025409	0.005938	-0.105281	0.136901	0.019839	0.201386	0.214806	-0.071541	0.111109	0.064631	0.097669	-0.30361
TCGA-04-1654-01A-02R-0653-01	Differentiated	-0.346479	-0.972935	-1.07109	-0.635802	-0.499585	-0.364024	-0.263891	-0.055116	0.257355	-0.148958	-0.518931	-0.259236	-0.254469	-0.31946	-0.177532	-0.116118	0.046452	-0.147919	0.52553	-0.050526	-0.454672	-0.265091	-0.080328	-0.068107	-0.338884	-0.461437	-0.237018	0.412599	-0.140035	-0.014717	-0.247744	-0.103436	-0.042536	-0.114348	-0.271679	-0.325551	-0.487567	-0.428056	-0.518825	-0.454864	-0.571614	-0.514497	-0.475495	-0.527149	-0.457349	-0.68187	-0.14416	-0.212363
TCGA-24-2023-01A-01R-0653-01	Differentiated	-0.066812	0.354699	-0.666113	-0.175333	-0.020715	0.265378	-0.241583	-0.014591	0.315179	-0.022545	0.142876	-0.026036	0.00041	-0.076326	0.114385	-0.043194	0.354584	-0.079236	0.152108	-0.293044	-0.12058	-0.022938	0.222391	-0.148572	-0.205642	-0.300693	-0.122122	0.264501	-0.062221	0.084499	-0.006794	0.095865	0.128707	0.138351	0.162045	0.080584	0.306052	0.374375	-0.09313	-0.047239	-0.10754	0.03332	0.028251	0.15686	0.050928	0.372206	0.198371	-0.114435
TCGA-30-1880-01A-01R-0653-01	Differentiated	-0.118895	-0.527483	-0.348024	-0.277572	-0.281583	0.080786	0.006396	0.409991	0.360475	0.128662	-0.413426	-0.092785	-0.051206	0.077029	-0.24994	-0.226948	-0.032367	0.183657	0.593987	-0.051846	-0.022854	-0.403022	-0.36526	-0.299639	-0.121135	-0.06294	0.039971	-0.16545	-0.127628	-0.139034	-0.122482	-0.422819	-0.23664	-0.082695	-0.129531	-0.137439	-0.440976	-0.633927	-0.376036	-0.268151	-0.490769	-0.531097	-0.251033	-0.335462	-0.274408	-0.379067	-0.166092	-0.049075
TCGA-61-1724-01A-01R-0653-01	Differentiated	0.207119	0.279036	0.240186	0.295534	0.255854	-0.116622	-0.054776	-0.153857	-0.004752	-0.111287	-0.012628	-0.05573	0.006695	-0.04334	0.211603	0.166846	0.230562	-0.17422	0.60952	0.304278	0.191918	0.069744	0.199694	-0.011318	0.244657	0.194958	0.133067	-0.114294	-0.028479	-0.111751	-0.10556	-0.000304	0.107806	0.011905	0.082111	-0.032663	-0.155147	0.171026	0.207939	0.069927	0.362169	0.222422	-0.023612	0.213052	0.257626	0.165568	0.215465	0.040902
TCGA-61-1728-01A-01R-0653-01	Differentiated	-0.987728	-1.35018	-1.8638	-1.00775	-0.791874	-0.133389	-0.176893	0.01297	0.209687	-0.082674	-0.513715	-0.323804	-0.422159	-0.387208	-0.410767	-0.252611	-0.123317	0.183314	0.016978	-0.045046	-0.163747	-0.369348	-0.313204	-0.196842	-0.220094	-0.348182	-0.191773	0.185191	-0.165047	-0.081876	-0.101753	-0.248512	-0.280227	-0.222617	-0.192784	-0.215722	-0.326616	-0.431091	-0.344957	-0.297661	-0.460398	-0.466829	-0.307906	-0.314254	-0.33915	-0.332489	-0.26216	-0.037708
TCGA-24-1923-01A-01R-0653-01	Differentiated	-0.755822	-1.27516	0.096033	-0.280207	-0.446238	-0.078463	-0.173574	-0.13381	-0.072667	0.113601	-0.845851	-0.348083	-0.357585	-0.394767	-0.016934	-0.304226	-0.225627	0.157544	-0.099351	-0.445353	-0.127167	-0.172859	-0.02952	0.026092	-0.566001	0.073739	-0.11847	1.39808	0.069227	0.180239	0.202258	-0.146753	-0.297355	-0.20203	-0.496666	-0.055022	-0.092208	-0.636601	-0.14787	-0.254928	-0.489134	-0.468306	-0.471191	-0.355885	-0.440351	-0.377025	-0.433152	-0.888025
TCGA-31-1944-01A-01R-0653-01	Differentiated	-0.560964	-0.642188	-1.46369	-0.712652	-0.591534	-0.012879	0.003411	-0.014733	-0.07564	-0.212976	-0.15776	-0.110107	-0.054728	-0.142143	-0.345693	-0.149204	-0.021615	0.040477	0.213721	0.025569	-0.192199	-0.189102	-0.011634	-0.169512	-0.1916	-0.017763	0.034413	-0.283857	-0.023167	-0.00084	-0.054552	-0.100369	-0.101274	-0.190912	-0.100231	-0.124421	-0.20301	-0.230927	-0.231808	-0.215738	-0.311068	-0.283724	-0.080602	-0.180389	-0.173158	-0.166176	-0.067495	0.221078
TCGA-61-1918-01A-01R-0653-01	Differentiated	0.228298	0.080338	-0.57034	-0.175666	-0.078393	0.03402	0.003825	-0.152367	0.060111	0.140519	0.475901	0.350496	0.171638	0.102837	0.078078	-0.088222	-0.023262	0.050845	0.244624	-0.062294	-0.03749	-0.158955	-0.186254	-0.189219	-0.172531	0.057456	-0.051019	-0.118877	-0.10416	-0.089167	-0.099835	-0.13149	0.1931	0.050212	0.003335	-0.104367	-0.066056	-0.050528	-0.077365	-0.090002	-0.195878	-0.148944	-0.211811	0.116958	-0.146041	-0.138169	-0.203607	-0.607378
TCGA-57-1993-01A-01R-0653-01	Differentiated	0.097272	-0.967542	0.359379	0.092445	-0.121998	-0.426952	-0.103767	-0.135678	-0.398468	-0.089872	0.001364	-0.105525	-0.201296	-0.326162	-0.041988	-0.23702	0.030178	0.008417	0.501045	-0.356706	-0.052469	-0.030256	-0.087038	-0.210071	-0.104026	-0.269501	-0.198034	-0.497908	-0.047611	-0.025322	0.042565	0.042161	-0.006442	0.157701	-0.016074	0.128737	0.413504	-0.091754	-0.167785	-0.12588	-0.091837	-0.074222	-0.212006	-0.108969	-0.050625	0.033822	-0.158116	-0.207893
TCGA-04-1517-01A-01R-0538-01	Differentiated	-0.947765	-1.40306	-0.790661	-0.669853	-0.607666	-0.318292	-0.067945	-0.187156	-1.0873	-0.205822	-0.889228	-0.471124	-0.64265	-0.723425	-0.326533	-0.533064	-0.139501	-0.0695	-0.01958	-0.411672	-0.14299	-0.097794	-0.252798	-0.019752	-0.333091	-0.464423	-0.185622	-0.609181	-0.008441	0.022819	-0.225507	-0.170758	-0.063764	-0.079258	-0.181637	0.095403	-0.161885	-0.259156	-0.149449	-0.163623	-0.064127	-0.154808	-0.356169	-0.36288	-0.255491	-0.264898	0.043147	-0.372732
TCGA-24-1557-01A-01R-0538-01	Differentiated	-0.081095	0.321828	0.314079	0.119865	-0.008109	-0.214941	-0.198646	-0.115665	-0.295438	-0.233324	0.01988	-0.167649	-0.248768	-0.376522	-0.000374	-0.156355	0.003654	0.247912	0.076843	0.163956	-0.035556	0.023608	-0.162308	-0.106867	-0.009331	-0.319065	-0.326149	-0.555619	-0.066818	-0.208194	-0.067724	-0.01757	0.065942	0.041756	0.118681	-0.076931	-0.061678	0.051769	0.04199	0.061986	0.214056	0.234351	-0.065779	0.197436	0.043446	0.154421	-0.00349	-0.045521
TCGA-09-1659-01B-01R-0538-01	Differentiated	0.183908	0.185983	0.516443	0.11597	0.024673	-0.19	-0.147884	-0.051877	0.070013	-0.020535	-0.556013	-0.249026	-0.207358	-0.285486	-0.209166	-0.062812	-0.225962	-0.253219	-0.25722	-0.36786	-0.265715	-0.130212	-0.081719	-0.178749	-0.385017	-0.183957	-0.110692	-0.05401	-0.028232	-0.092417	-0.345029	-0.149965	-0.332316	-0.337776	-0.252923	-0.149029	-0.102434	-0.117913	-0.257505	-0.169862	-0.280007	-0.148522	-0.154243	-0.28207	-0.247507	-0.274917	-0.007758	-0.239921
TCGA-25-1625-01A-01R-0538-01	Differentiated	0.901294	0.415603	-0.52081	-0.032093	0.209035	-0.044095	0.274567	0.032596	-0.252164	0.433904	0.529713	0.5	0.43745	0.156697	0.370137	0.031889	0.579487	0.095466	0.814064	0.151134	0.016346	0.316906	0.247344	0.082127	0.15306	0.184484	0.326257	2.08103	0.098904	-0.065927	0.041992	0.2019	0.069434	0.070686	0.017241	0.090274	-0.214487	0.189163	-0.013057	0.001113	0.184235	0.23921	-0.048879	0.279706	0.099112	0.254991	0.029022	-0.403693
TCGA-09-1662-01A-01R-0538-01	Differentiated	0.197179	-0.321343	-1.56547	-0.595251	-0.323567	-0.026479	-0.061745	-0.058147	1.60883	0.063605	0.349269	0.307432	0.307312	0.37024	0.060425	-0.07419	0.104603	-0.158759	0.091891	-0.260675	-0.019121	-0.047766	0.00659	-0.11844	-0.287885	0.033497	-0.001406	-0.549638	-0.104309	-0.009116	0.070973	-0.124736	0.00165	-0.022395	-0.26257	-0.121148	-0.26411	-0.355406	-0.223409	-0.0529	-0.174689	-0.071582	-0.043865	-0.107956	-0.176537	-0.166166	-0.1374	-0.604237
TCGA-57-1584-01A-01R-0538-01	Differentiated	0.14709	-0.585343	0.147243	-0.00161	-0.041519	-0.038262	-0.101103	-0.129375	-0.751496	0.172024	-0.203067	0.07802	-0.180871	-0.285151	-0.057049	-0.364042	0.124819	0.068161	0.899041	0.731504	-0.175067	-0.174182	-0.071193	-0.253321	-0.233868	-0.40554	-0.389877	-1.0562	-0.091189	-0.263152	0.100966	-0.166052	-0.028325	0.13971	-0.04758	-0.294799	-0.326431	-0.157948	-0.324273	-0.199168	-0.229862	-0.193704	-0.498376	-0.192605	-0.272835	-0.176791	-0.370673	-1.15592
TCGA-25-1631-01A-01R-0538-01	Differentiated	-0.152559	-0.625811	0.330481	-0.164477	-0.188645	-0.31126	-0.477201	-0.126844	-1.15582	-0.206001	-0.610954	-0.481516	-0.458204	-0.611919	-0.019059	-0.152273	-0.093027	-0.092991	0.254006	0.0001	-0.148182	-0.013593	-0.15179	-0.012867	-0.009585	-0.368537	-0.196082	0.381221	0.030974	-0.063838	-0.081863	-0.10522	0.0124	-0.048589	-0.243068	-0.082289	-0.0179	-0.049597	-0.220365	-0.13103	-0.159529	-0.165145	-0.134118	-0.147764	-0.18405	-0.28037	-0.015452	-0.163543
TCGA-09-1665-01B-01R-0538-01	Differentiated	-0.140919	0.259578	0.416911	-0.15781	-0.223736	0.033941	-0.16977	-0.033042	-1.06855	-0.245959	-0.825458	-0.497793	-0.512	-0.31933	-0.554383	-0.303954	-0.403185	-0.254928	-0.256672	-0.373238	-0.394627	-0.364182	-0.481931	-0.321423	-0.45006	-0.385289	-0.395392	-0.791386	-0.276051	-0.459185	-0.292718	-0.352382	-0.434583	-0.45404	-0.560954	-0.433235	-0.266416	-0.654514	-0.656497	-0.489085	-0.372997	-0.478709	-0.574112	-0.723246	-0.513733	-0.744553	-0.506512	-0.920027
TCGA-04-1536-01A-01R-0538-01	Differentiated	-0.302226	-0.938932	-1.22923	-0.803576	-0.619881	-0.252322	-0.019351	-0.003617	-1.01545	0.035953	-0.704248	-0.345911	-0.395524	-0.471214	-0.273621	-0.369101	0.011492	-0.394824	0.503144	0.589162	-0.076418	-0.170973	-0.051146	-0.210096	-0.622888	-0.416127	-0.114746	-0.40287	0.070511	-0.033063	-0.107127	-0.128808	-0.123286	-0.05905	-0.197805	0.099811	-0.064566	-0.803121	-0.310157	-0.220727	-0.040543	-0.078604	-0.323639	-0.314551	-0.125259	-0.066782	-0.291401	-0.456808
TCGA-36-1568-01A-01R-0538-01	Differentiated	-0.097994	-0.068145	0.393975	0.06686	0.072412	0.173303	0.197501	-0.123077	0.031897	-0.007151	0.07229	0.150566	0.128418	0.104617	-0.166782	-0.013359	0.079501	-0.176509	0.110216	-0.685001	-0.128546	0.05471	-0.137852	-0.143038	-0.103426	-0.00376	0.008701	-0.692443	-0.111583	-0.155309	-0.275825	-0.179858	0.006004	-0.079416	-0.199425	-0.170982	-0.391192	-0.209098	-0.215892	-0.224689	-0.154819	-0.109773	-0.366615	-0.229505	-0.174362	-0.219872	-0.201764	-0.559893
TCGA-09-1666-01A-01R-0538-01	Differentiated	0.554467	1.65791	1.70811	0.872005	0.657929	0.028596	-0.143682	-0.081446	-0.26568	0.096752	0.256286	0.162133	0.132108	0.154229	-0.054945	0.317795	-0.045451	0.271082	0.090242	-0.300343	-0.029541	-0.04797	-0.246269	-0.239062	0.017712	-0.232662	-0.120113	-0.672432	0.004149	0.013083	-0.085427	-0.27565	-0.107589	0.034113	0.033767	-0.247041	-0.226313	-0.056143	-0.06867	0.053527	0.244055	0.213931	0.045958	0.014641	-0.085938	-0.214654	0.085159	-0.532232
TCGA-36-1570-01A-01R-0538-01	Differentiated	0.532447	0.473234	1.03213	0.405462	0.184942	-0.319068	-0.427455	-0.130604	-1.01332	-0.295078	-0.701752	-0.343725	-0.471617	-0.585763	-0.369127	-0.113124	-0.122612	-0.114696	-0.113601	0.35756	-0.376895	-0.286456	-0.417721	-0.304703	-0.744642	-0.59028	-0.338775	-0.067688	-0.081181	-0.046307	-0.208396	-0.326213	-0.297952	-0.038649	-0.09667	-0.406542	-0.447995	-0.096245	-0.331631	-0.198582	-0.103587	-0.047883	-0.281379	-0.26161	-0.173426	0.165228	-0.316225	-0.774583
TCGA-29-1771-01A-01R-0564-01	Differentiated	0.518957	-0.140932	0.187594	0.253973	0.225721	0.087129	-0.205005	0.047241	0.278988	0.434121	0.120369	0.25216	0.237318	0.146649	0.365966	0.167594	0.308038	0.296495	0.942439	0.358751	0.15897	0.313126	0.247474	0.142355	-0.17028	-0.08951	0.154731	1.11506	-0.043752	0.115355	0.166622	0.246174	0.291085	0.544557	0.29104	-0.056432	-0.074836	-0.012771	0.083468	0.110675	0.010636	0.017159	0.174723	0.310438	0.106779	0.025253	0.062882	-0.653517
TCGA-29-1694-01A-01R-0564-01	Differentiated	0.160296	0.2449	0.405966	0.272699	0.293101	-0.062689	-0.201097	0.091604	0.991604	0.156247	0.077072	0.119231	0.302025	0.009662	0.487677	0.456428	0.699837	0.280131	1.0185	0.35843	0.228581	0.364233	0.441936	0.117815	0.222663	0.387624	0.349683	0.32734	-0.004144	-0.14956	0.291011	0.21651	0.339968	0.353244	0.282884	-0.024666	-0.102011	0.10769	0.15835	0.063405	0.05021	0.050443	0.156161	0.13068	0.154549	-0.005459	0.192535	0.332984
TCGA-09-1670-01A-01R-0564-01	Differentiated	-0.034325	0.059295	0.845832	0.492304	0.383221	0.020879	0.043175	0.052745	-0.280091	0.719027	0.666826	0.537432	0.257792	0.307753	0.176436	-0.095443	0.09444	0.318819	0.548146	0.116006	0.07056	0.092101	0.005419	-0.032747	0.060151	-0.038347	-0.089147	0.090585	-0.04092	0.131022	-0.061946	0.022757	0.173156	0.268302	0.187831	0.07235	0.112035	0.00931	0.116698	0.143868	-0.015353	0.014174	0.104729	0.104388	0.074661	0.061521	0.096394	-0.660218
TCGA-20-1686-01A-01R-0564-01	Differentiated	-0.561528	-1.21521	-0.714032	-0.654587	-0.692759	-0.079496	-0.04056	-0.051079	-1.13461	-0.346546	-1.14113	-0.700838	-0.570115	-0.505037	-0.232841	-0.422108	0.035993	-0.030658	1.88394	1.15206	-0.15309	-0.131351	-0.158393	-0.142448	-0.421165	-0.216405	-0.050308	-0.552093	-0.091058	-0.159984	0.144024	0.504942	-0.058314	0.302434	-0.046433	0.256083	2.23497	0.172066	-0.225067	-0.167843	-0.161522	-0.316993	-0.276508	-0.262818	-0.081027	-0.155561	-0.255678	-0.03263
TCGA-29-1696-01A-01R-0564-01	Differentiated	0.316579	0.501976	-0.162076	0.009787	0.128625	0.131574	-0.458504	-0.184364	-0.383928	-0.059568	-0.760682	-0.254948	-0.255743	-0.286518	0.032058	-0.001385	0.102586	0.162166	0.844381	0.415619	-0.081961	0.069262	0.03347	-0.092322	-0.548397	-0.532691	-0.157546	1.03567	-0.118268	0.008821	0.122012	0.017147	0.169905	0.477754	0.328482	-0.23519	-0.396951	-0.103079	-0.127495	-0.055484	-0.022416	-0.078612	0.116005	0.224918	-0.031312	-0.008716	0.227192	-0.022822
TCGA-20-1687-01A-01R-0564-01	Differentiated	0.462948	0.122558	-0.185577	0.069173	0.185175	0.145468	0.205706	0.020374	-0.240476	0.431538	0.226675	0.396664	0.29275	0.219387	0.193088	0.006888	0.42482	0.107906	0.651457	0.195755	0.040179	0.177207	0.230583	0.057565	-0.117736	0.189668	0.147162	0.878117	-0.021471	0.088944	0.043353	0.210733	0.222106	0.294774	0.193908	0.101964	0.054905	-0.117568	0.012925	-0.008262	0.13076	0.015096	-0.089225	0.168175	0.011227	0.185274	-0.080151	-0.40117
TCGA-30-1714-01A-02R-0564-01	Differentiated	-0.726702	-1.54448	-2.02114	-1.07195	-0.881634	0.049691	0.034335	0.057307	-0.241445	-0.05408	-0.998459	-0.46711	-0.488983	-0.46472	-0.188743	-0.328106	-0.022808	-0.117287	0.194458	0.149351	-0.139503	-0.060511	-0.090368	-0.153917	-0.437124	-0.309954	-0.127385	0.064889	-0.028861	-0.00877	-0.050661	-0.020725	0.132764	0.145513	0.092826	-0.020333	-0.563551	-0.332882	-0.213798	-0.079002	-0.144377	-0.189768	-0.045027	-0.108066	-0.180562	-0.192121	-0.111832	-0.301736
TCGA-04-1638-01A-01R-0582-01	Differentiated	-0.538662	-1.43439	-1.74097	-0.795686	-0.543495	-0.232561	-0.249963	-0.007163	0.340082	-0.280646	-1.4815	-0.629446	-0.576893	-0.621431	-0.051717	-0.319935	-0.06149	-0.089564	0.141026	-0.071168	-0.141735	0.13689	0.154512	0.03322	-0.615187	-0.598909	-0.131652	0.199957	-0.069845	0.134802	0.099738	0.168966	0.064033	0.063827	-0.246757	-0.15459	-0.122876	-0.181049	-0.373026	-0.108433	-0.363346	-0.191366	-0.081889	-0.553674	-0.290717	-0.486146	0.293967	-0.101728
TCGA-29-1778-01A-01R-0582-01	Differentiated	0.357793	0.958017	0.542286	0.371656	0.337897	0.447727	0.327147	0.105936	-0.013319	0.048629	0.102755	0.138753	0.173351	0.380977	0.244545	0.178808	-0.02549	0.001817	-0.127409	0.301054	-0.017231	0.081998	-0.017663	-0.129348	-0.008151	0.036352	0.00318	-0.116093	-0.044583	-0.004047	-0.07012	0.049293	0.174034	0.000103	0.086857	-0.017932	0.130015	0.142368	-0.020513	0.032008	-0.278077	-0.098675	-0.059195	-0.167063	-0.072312	-0.241004	0.044149	-0.726774
TCGA-61-1906-01A-01R-0582-01	Differentiated	0.09204	0.491558	0.922252	0.434336	0.309608	0.024747	-0.086252	0.184405	-0.631237	0.065953	-0.18488	-0.24636	-0.143677	-0.096831	-0.067298	0.00632	0.152737	0.108669	0.692331	0.337929	0.066913	-0.141345	-0.118008	-0.224115	-0.320168	-0.120853	0.070416	0.809153	-0.171541	-0.081806	-0.320878	-0.239475	-0.061539	0.230182	0.204948	0.027135	-0.31539	-0.060738	0.025043	-0.014305	0.02452	-0.086337	0.004925	0.298997	0.129055	0.261244	-0.06761	-0.327794
TCGA-23-1029-01B-01R-0582-01	Differentiated	0.816421	1.15534	1.97357	1.14422	0.873212	0.038662	0.07938	-0.047541	-0.196223	-0.084948	-0.337398	-0.236619	-0.223707	-0.359998	0.168089	0.238835	0.163478	0.306324	0.296336	0.418186	0.018377	0.197334	0.221844	0.098942	-0.20726	-0.064495	-0.098241	-0.068175	-0.032652	0.017797	0.097464	0.061578	0.161416	0.307814	0.286971	0.030925	-0.121346	-0.116023	0.128912	0.213614	0.170888	0.155364	0.171753	0.079163	0.203011	0.063574	0.118139	-0.263405
TCGA-04-1648-01A-01R-0582-01	Differentiated	0.164444	-0.431215	-1.29706	-0.343775	-0.092012	-0.041893	0.09914	-0.046748	0.027289	0.404086	-0.187855	0.247585	0.108968	0.021715	0.351156	0.166151	0.347878	0.280139	0.324629	0.342044	0.111428	0.302644	0.256309	0.100635	0.575381	-0.219763	0.062938	-0.018539	-0.052268	4.4e-05	0.278821	0.383977	0.281957	0.310536	0.240568	0.012638	0.055971	0.294137	0.090827	0.166298	0.177018	0.161902	0.074842	0.293367	0.078722	0.034448	0.231539	0.032415
TCGA-23-1111-01A-01R-0582-01	Differentiated	-0.460003	-0.818415	0.273319	-0.027932	-0.089313	-0.169766	-0.262446	-0.037345	-0.901264	-0.129507	-1.46613	-0.871091	-0.712411	-0.686799	-0.041386	-0.153436	-0.07406	0.041392	0.496777	-0.552312	0.028062	0.100002	0.096891	-0.018955	-0.13075	-0.304351	-0.050815	0.218298	0.041106	0.176852	0.188439	0.200303	0.121122	0.112242	-0.103297	0.244715	1.24609	-0.080103	-0.005108	-0.043401	-0.298282	-0.184859	-0.14771	-0.190418	-0.13756	0.159112	-0.061492	-0.195681
TCGA-61-1910-01A-01R-0582-01	Differentiated	-0.000627	0.530726	0.885266	0.336579	0.209297	-0.505518	-0.305828	-0.041314	0.093935	-0.054218	-0.297853	-0.228464	-0.435799	-0.324611	-0.151089	0.291729	-0.314663	0.111849	-0.217018	-0.788587	-0.135817	0.047162	-0.143904	0.11889	-0.612649	-0.266861	-0.120513	-0.016705	0.031504	0.302798	0.055124	0.103276	0.081536	0.056642	-0.069827	0.108763	0.011442	-0.146079	-0.252557	-0.149198	-0.10301	-0.084187	-0.09927	-0.313208	-0.065634	-0.298753	0.192972	-0.553398
TCGA-04-1649-01A-01R-0582-01	Differentiated	-0.547749	-1.32302	-0.436821	-0.377739	-0.365749	-0.041653	-0.235577	0.027254	-0.961686	0.097805	-0.994867	-0.481035	-0.52953	-0.595754	-0.087701	-0.334108	0.135971	0.251527	0.798273	0.174111	-0.040947	-0.06558	-0.17103	-0.188504	-0.724036	-0.552718	-0.317347	-0.746345	-0.078473	0.015934	0.098901	0.067891	0.245656	0.105739	-0.373974	0.111399	-0.037394	-0.430367	-0.2042	-0.247311	-0.346904	-0.470853	-0.642099	-0.532068	-0.316392	-0.395333	-0.474489	-1.17036
TCGA-61-1899-01A-01R-0582-01	Differentiated	-0.38099	-1.35281	-1.0572	-0.53746	-0.428767	0.000631	-0.070434	0.009096	-0.232137	0.256586	-0.133254	0.066057	-0.184966	-0.205455	0.159596	-0.199365	0.066743	-0.000516	0.525422	0.010522	0.071262	-0.118133	-0.13327	-0.129409	-0.328819	-0.27951	-0.237977	-1.04923	-0.126732	-0.002709	0.097458	-0.087194	0.020484	0.192243	-0.183043	0.062998	0.012817	-0.301229	-0.000629	0.058048	0.028265	-0.060507	-0.077583	-0.169038	-0.082772	-0.013093	-0.208741	-1.20261
TCGA-04-1651-01A-01R-0582-01	Differentiated	-0.13157	-0.245385	-0.175295	-0.002339	0.137342	-0.192272	-0.292341	0.02516	-0.371065	-0.239586	-0.798613	-0.384185	-0.259404	-0.440123	0.14073	-0.10843	0.348574	0.370131	0.706053	-0.048953	-0.050576	0.319269	0.400311	0.276127	-0.2563	-0.56414	0.123926	0.483204	-0.007963	0.205274	0.455333	0.376694	0.39063	0.282018	0.182544	0.139238	-0.012902	0.170569	-0.163075	0.069905	0.282745	0.163446	0.151564	0.024543	0.223401	0.119462	0.274907	0.191122
TCGA-04-1652-01A-01R-0582-01	Differentiated	-0.918367	-1.81156	-1.41206	-1.02021	-0.874659	-0.043815	0.082248	0.016775	-0.981506	-0.174205	-1.28231	-0.615545	-0.75063	-0.510261	-0.607132	-0.705303	-0.497104	-0.15219	-0.382145	-0.073994	-0.136703	-0.460727	-0.313277	0.011929	-0.739829	-0.217896	-0.263272	0.327191	0.049895	0.210992	-0.018842	-0.176669	-0.38367	-0.443234	-0.747563	0.002638	-0.204311	-0.821569	-0.717078	-0.466232	-0.876903	-0.863808	-1.01223	-1.34014	-0.789729	-1.25257	-0.732217	-0.997437
TCGA-24-1844-01A-01R-0582-01	Differentiated	-0.639343	-1.58888	-1.18917	-0.604803	-0.496375	-0.231737	0.046635	0.019956	-1.28469	-0.036592	-0.778227	-0.500166	-0.606082	-0.581056	-0.009942	-0.167292	-0.001638	0.298859	0.410608	0.598874	0.063603	-0.044667	-0.113322	-0.153319	-0.177517	-0.202016	-0.195271	0.119555	0.041307	0.11002	0.089186	0.164781	0.024805	0.543098	0.443903	0.023924	0.271395	-0.197438	0.114188	0.109242	0.14706	0.075876	-0.09638	0.095051	0.080477	0.084289	0.193155	0.060883
TCGA-61-1901-01A-01R-0582-01	Differentiated	0.112086	-0.243936	-1.00576	-0.377985	-0.03183	0.228663	-0.207427	0.029433	-0.632227	0.544034	0.422585	0.265749	0.124071	0.016205	0.369646	0.107948	0.318628	0.162678	0.465788	0.534071	0.34702	0.05737	0.142942	-0.097819	0.260847	0.204953	0.182909	0.367357	-0.035046	-0.039131	0.081382	0.054743	0.13508	0.327362	0.300063	-0.133148	-0.221059	0.160193	0.113379	0.065991	0.113601	0.02527	0.232709	0.306841	0.117547	0.147817	0.00111	-0.091362
TCGA-29-1776-01A-01R-0582-01	Differentiated	0.148812	0.296328	0.1812	0.216748	0.311666	0.129545	0.30194	-0.049351	-0.502792	0.173478	-0.209746	-0.001041	-0.043592	-0.014713	0.272616	0.118546	0.213935	0.278453	0.541128	0.266406	0.275139	0.182712	0.138774	0.116326	0.34964	0.368771	0.288011	0.582396	0.024385	-0.089436	0.134221	0.023529	0.303019	0.50819	0.249036	0.005254	-0.093786	-0.102112	0.152708	0.178435	0.153999	0.099917	0.162923	0.202956	0.198388	-0.128728	0.012782	-0.660724
TCGA-24-1845-01A-01R-0582-01	Differentiated	0.81746	1.28329	0.941798	0.467201	0.374869	-0.101864	0.224204	0.107142	-0.295776	0.068996	0.177246	0.075246	-0.071636	-0.097067	-0.181769	0.131616	-0.033569	-0.086846	-0.174007	0.192907	-0.164302	-0.268673	-0.294953	-0.2818	-0.445144	-0.48872	-0.352588	-0.86886	-0.148155	0.108045	0.038682	-0.036715	-0.170884	-0.164085	-0.150821	0.034947	0.117912	0.008577	-0.377874	-0.121406	-0.095721	-0.223844	-0.297596	-0.286513	-0.196312	-0.10807	-0.218804	-0.229678
TCGA-61-1904-01A-01R-0582-01	Differentiated	0.322379	-0.641692	-0.861626	-0.28789	-0.155273	0.304199	0.14356	0.244454	0.280425	0.320887	0.334172	0.251137	0.317043	0.088018	0.19647	-0.118967	0.450305	0.14193	0.575639	0.549546	0.030404	-0.014164	0.053295	-0.070029	-0.073431	0.121915	0.258417	1.45672	-0.068659	0.001867	-0.054214	0.086942	-0.078571	0.206173	-0.006461	0.112354	-0.022619	-0.025487	-0.03995	-0.154604	-0.21714	-0.224423	-0.107647	0.097192	-0.079245	-0.206737	-0.152437	-0.212994
TCGA-13-0891-01A-01R-0404-01	Differentiated	-0.249138	-0.150977	0.858659	0.419138	0.187851	-0.188735	-0.129786	0.188437	0.130208	-0.237744	-1.0396	-0.48876	-0.428238	-0.574021	0.099283	0.077961	0.177345	0.126121	-0.075954	0.105304	-0.047644	0.119688	-0.048243	0.027904	0.092109	-0.217662	-0.092111	-0.549129	0.173344	0.163573	0.283411	0.070538	0.361904	-0.108498	0.199262	-0.124516	-0.011078	0.142403	0.157518	0.110593	0.37048	0.261643	-0.11052	0.131593	0.088415	0.344788	0.228146	0.220545
TCGA-13-0912-01A-01R-0404-01	Differentiated	-1.04956	-1.7047	-1.65068	-1.02971	-0.873934	-0.187039	-0.216709	-0.035555	0.376911	-0.236642	-1.52226	-0.718685	-0.667578	-0.603281	-0.230753	-0.158082	0.009676	-0.048683	0.175647	-0.407003	-0.08916	0.155304	0.21592	0.170505	-0.613463	-0.576827	-0.2014	-0.29159	0.168148	0.427707	0.355627	0.161536	-0.048217	0.176687	-0.00677	0.103067	-0.04142	-0.215814	-0.225148	-0.02903	-0.341794	-0.31045	-0.099162	-0.508246	-0.07175	-0.561126	0.156135	0.038345
TCGA-13-0923-01A-01R-0404-01	Differentiated	1.10644	1.31678	1.83442	1.14591	0.738594	0.16187	0.019473	0.066545	0.048242	-0.200389	-0.300444	-0.089997	0.067366	-0.04127	0.363685	0.271967	0.160153	0.194448	0.004727	0.17417	-0.049897	0.085961	0.068295	0.091493	0.06017	-0.304681	-0.031214	1.35972	0.154561	0.321169	0.173024	0.130896	0.256144	0.455457	0.406741	0.101684	0.077177	0.461063	0.153205	0.187738	0.25445	0.27045	0.283656	0.326037	0.235215	0.328162	0.212433	0.225745
TCGA-10-0934-01A-02R-0404-01	Differentiated	-0.097376	-2.26232	-2.16343	-1.16062	-1.06428	-0.384198	-0.224816	-0.105614	-0.434012	-0.461384	-1.93041	-1.03779	-0.835658	-0.871533	-0.505024	-0.60774	0.056114	-0.049898	1.82137	1.07914	-0.289682	0.04307	-0.121166	-0.170485	-1.02421	-0.863775	-0.279804	0.128107	0.208411	0.114992	0.527215	0.302409	0.392584	0.49296	0.309931	0.453259	0.634915	0.637481	-0.183931	0.021658	-0.039965	0.172022	-0.048863	0.118637	0.277707	0.384702	-0.066373	0.256472
TCGA-13-0883-01A-02R-0404-01	Differentiated	-0.221959	0.001621	-1.81501	-0.818371	-0.554516	-0.000631	0.0796	0.012821	0.147072	0.202173	-0.286993	0.137788	-0.148913	-0.05792	-0.346995	-0.178591	-0.215758	0.037707	-0.728772	-0.526695	-0.157912	-0.130728	-0.188523	-0.07299	-0.177115	-0.022544	-0.233793	-0.093116	0.063093	0.146364	-0.069803	-0.123257	-0.323885	-0.36155	-0.151551	-0.206732	-0.065012	-0.411503	-0.373266	-0.103359	-0.338637	-0.308201	-0.226966	-0.403879	-0.354183	-0.504928	-0.281651	-0.917913
TCGA-10-0936-01A-01R-0404-01	Differentiated	0.286775	0.687731	1.23671	0.670234	0.354598	-0.086784	0.22959	0.167011	-0.222715	-0.255257	-0.437281	-0.042905	-0.042318	0.002008	-0.173394	0.012659	-0.022232	-0.067376	0.090409	-0.228786	-0.369648	-0.137239	-0.233642	-0.065443	-0.351005	-0.653188	-0.334185	0.417065	0.127295	0.191905	0.339192	0.276623	0.370028	0.35188	0.257195	0.176451	0.720071	0.057607	-0.269225	-0.033071	-0.093082	0.044721	-0.079284	-0.10212	-0.009933	-0.173513	-0.123009	-0.262714
TCGA-10-0937-01A-02R-0404-01	Differentiated	0.448818	0.586681	0.918671	0.466918	0.253427	0.102792	0.012287	0.080948	0.422044	0.004627	0.11126	0.197518	0.144064	0.196284	0.152882	0.162061	0.192475	-0.177817	0.259067	0.699	0.034926	-0.03608	-0.071461	-0.021002	-0.236834	-0.238159	0.021618	0.117351	0.101569	0.068804	0.120868	-0.12101	0.091487	0.097947	0.153706	-0.182486	-0.146805	-0.408761	-0.071872	0.034569	0.205347	0.200585	0.105938	-0.099853	0.072292	0.129166	-0.170379	-0.051381
TCGA-13-0887-01A-01R-0404-01	Differentiated	0.042389	0.59417	1.11607	0.507718	0.231767	-0.242719	-0.065794	-0.09559	0.140154	-0.209344	-0.484007	-0.260003	-0.28181	-0.381535	0.092992	0.276438	-0.047965	0.081421	0.760409	0.056259	-0.094974	0.050406	-0.003522	0.130797	0.01087	-0.106549	0.052231	1.78318	0.087209	0.366501	0.07531	-0.070703	-0.058656	0.02257	0.086633	-0.160602	-0.177705	0.291333	0.041151	0.106717	0.219461	0.133574	0.205033	0.100261	0.155541	0.054234	0.1067	-0.033484
TCGA-13-0904-01A-02R-0404-01	Differentiated	-0.970741	-1.20217	-0.02884	-0.521005	-0.656851	-0.275355	-0.165545	0.272172	-0.519998	-0.271331	-0.923779	-0.504198	-0.574209	-0.498466	-0.761	-0.458946	-0.423605	-0.2279	-0.128421	0.197426	-0.145123	-0.5811	-0.576173	-0.382931	-0.720706	-0.555289	-0.36297	-0.911308	-0.088709	0.018725	-0.16737	-0.345	-0.422978	-0.204395	-0.617708	-0.330605	-0.290683	-0.472787	-0.575639	-0.395103	-0.594847	-0.720032	-0.681928	-0.665676	-0.53626	-0.583945	-0.77565	-1.18402
TCGA-24-0966-01A-01R-0404-01	Differentiated	-0.076737	-0.002046	0.799267	0.257369	0.074932	-0.227839	-0.305617	-0.146396	-0.289875	-0.07915	-0.581885	-0.296362	-0.390954	-0.34241	-0.126071	-0.087804	-0.15853	-0.063497	0.042236	-0.458923	-0.19427	-0.133732	-0.265584	-0.358637	-0.479018	-0.528157	-0.134466	-0.353108	0.00229	0.263927	0.172629	-0.22962	-0.004769	0.030641	0.032644	-0.334338	-0.166059	-0.319057	-0.242775	-0.091989	0.000182	-0.083915	-0.104601	-0.174426	-0.214592	-0.023561	-0.030275	-0.791451
TCGA-13-0921-01A-01R-0404-01	Differentiated	-0.414407	-1.13186	-1.05362	-0.720721	-0.688074	-0.0835	-0.337494	-0.030688	-0.296615	-0.035296	-0.983153	-0.34804	-0.294664	-0.318905	-0.301839	-0.334999	0.005936	-0.033837	0.150353	0.2067	-0.260285	-0.346567	-0.372002	-0.325162	-0.65462	-0.561815	-0.333713	-0.625619	-0.083269	-0.185312	0.045871	-0.25554	-0.337884	-0.327185	-0.222307	-0.285319	-0.24523	-0.235206	-0.521263	-0.396108	-0.522556	-0.512952	-0.470326	-0.585111	-0.422325	-0.557643	-0.34846	0.152832
TCGA-10-0931-01A-01R-0404-01	Differentiated	0.295578	0.290127	0.880608	0.350407	0.158345	-0.121358	-0.169393	-0.063016	-0.443846	-0.035474	-0.89081	-0.421682	-0.323853	-0.448778	0.041928	0.070606	0.079527	-0.016104	0.001458	0.018168	-0.123938	0.060378	0.12047	0.155099	-0.45344	-0.553306	-0.087288	2.12622	0.095062	0.219687	0.202382	0.05043	0.223572	0.52787	0.140811	-0.087458	-0.003925	-0.16811	-0.273773	-0.013559	-0.086603	0.035288	0.088331	-0.097472	0.026468	-0.34663	0.006367	-0.285034
TCGA-24-0980-01A-01R-0404-01	Differentiated	1.36648	1.59404	1.3227	0.941325	0.922942	0.221499	-0.083609	0.193264	2.0444	0.13852	0.096315	0.368011	0.616012	0.368558	0.541421	0.682964	0.423956	-0.020976	0.537871	0.247011	0.045065	0.445655	0.633726	0.446958	0.253809	0.070698	0.271394	1.7732	0.075921	0.23242	0.167721	0.557698	0.304234	0.040045	0.153496	-0.015689	0.166169	0.689229	-0.039867	-0.032915	0.142864	0.166384	0.033212	0.018464	0.078888	0.009094	0.218335	0.566302
TCGA-13-0903-01A-01R-0404-01	Differentiated	0.428267	-0.118837	0.496431	0.1197	0.015261	-0.278313	-0.252829	0.08796	-0.330301	-0.289132	-1.24907	-0.371115	-0.262852	-0.481768	-0.06719	0.003559	-0.031028	-0.144568	0.086915	-0.031636	-0.210152	-0.088246	0.016522	0.036273	-0.445472	-0.382925	-0.114005	0.551215	-0.02964	0.006659	-0.181745	-0.029751	-0.117931	-0.313696	-0.168581	-0.20234	-0.245747	-0.365951	-0.358865	-0.230577	-0.270095	-0.20825	-0.315716	-0.321266	-0.156023	-0.378493	-0.271458	-0.130468
TCGA-24-1416-01A-01R-0477-01	Differentiated	-0.211214	-0.42774	0.399671	0.073175	-0.060728	-0.1444	-0.000941	-0.138174	-0.868893	0.096079	-0.31014	-0.172901	-0.200152	-0.278593	-0.148111	-0.058222	0.174604	0.248036	0.937783	0.310191	-0.143897	0.063956	0.016139	0.013071	-0.480749	-0.403896	-0.109741	1.73221	-0.013976	0.089588	-0.008552	-0.053398	-0.207167	0.391915	0.18412	-0.027187	-0.313467	-0.203193	-0.1383	0.009172	0.025767	0.025248	0.081151	0.099067	0.065405	-0.118125	-0.12701	-0.194332
TCGA-24-1464-01A-01R-0477-01	Differentiated	0.075606	-0.03465	0.034191	0.023995	-0.088067	0.275727	-0.106383	-0.06821	0.103567	-0.037903	-0.197419	-0.03755	-0.055238	0.167911	-0.139496	-0.151519	-0.08841	-0.20979	-0.077032	-0.215374	-0.125925	-0.041115	-0.2151	-0.088636	-0.317451	-0.255198	-0.176885	-0.635142	0.01925	0.213656	0.093755	-0.129428	0.184063	0.128942	0.14041	-0.019912	-0.157603	-0.093259	-0.24856	0.016867	-0.076777	-0.086733	0.008419	-0.31356	-0.009982	-0.283058	-0.159705	-0.030426
TCGA-13-1495-01A-01R-0477-01	Differentiated	-0.532817	-0.0743	-0.393311	-0.258949	-0.113011	-0.042794	-0.047324	-0.016563	-0.150322	-0.114268	-0.784308	-0.425862	-0.386804	-0.402834	0.065438	0.121639	0.057216	0.17865	0.106997	-0.225875	0.006477	0.144781	0.182473	0.155004	0.193001	-0.076897	-0.037155	-0.182513	0.137012	0.067598	0.23431	-0.004361	-0.036071	-0.111389	0.002575	-0.09762	0.00549	0.026297	0.060189	0.062821	-0.019755	-0.001364	0.112388	0.0311	-0.013681	-0.106414	0.194001	0.210965
TCGA-24-1466-01A-01R-0477-01	Differentiated	-0.412417	-0.256117	0.409556	0.118047	0.022386	-0.093136	-0.046762	-0.007917	-0.381405	0.064009	-0.468613	-0.133891	-0.327735	-0.388993	-0.168053	-0.116894	0.025592	-0.029757	-0.124974	-0.162492	-0.230629	-0.118164	-0.066156	-0.00283	-0.137368	-0.409172	-0.205647	0.251705	-0.028673	-0.002931	-0.04756	0.09068	0.144337	-0.184782	-0.142022	-0.012822	0.02448	-0.26596	-0.228994	-0.143196	-0.086657	-0.20511	-0.229933	-0.178177	-0.122646	0.005557	-0.150886	-0.003483
TCGA-24-1467-01A-01R-0477-01	Differentiated	-0.231312	-0.282546	-0.062493	-0.275457	-0.410812	-0.131889	-0.073321	0.088274	-0.623369	-0.189784	-0.631248	-0.345944	-0.519918	-0.405468	-0.298829	-0.301831	-0.357826	-0.058979	0.018596	0.150119	-0.270169	-0.337044	-0.37845	-0.23148	-0.726411	-0.426265	-0.343597	-0.510825	-0.112533	-0.096135	-0.212819	-0.325749	-0.404174	0.112593	-0.111278	-0.404173	-0.391166	-0.307685	-0.409419	-0.259275	-0.520079	-0.358835	-0.248835	-0.276294	-0.310295	-0.150514	-0.35091	-0.66108
TCGA-24-1431-01A-01R-0477-01	Differentiated	-0.526542	-0.777641	-1.38844	-0.780649	-0.542868	-0.092072	0.093647	-0.083028	-0.646314	0.156895	-0.249764	-0.094769	-0.307395	-0.210902	-0.353044	-0.382336	-0.22296	-0.026821	-0.010032	0.49077	-0.046675	-0.313059	-0.227466	-0.337846	-0.595401	-0.238504	-0.186891	-0.243659	-0.131351	0.144557	0.004181	0.063178	-0.117628	-0.164479	-0.295012	0.120041	0.042032	-0.237699	-0.364112	-0.141946	-0.345031	-0.250591	-0.232828	-0.301637	-0.222243	-0.223105	-0.384876	-0.996903
TCGA-13-1510-01A-02R-0477-01	Differentiated	0.593547	-0.012081	-0.246889	-0.119504	-0.233741	-0.07264	-0.107793	-0.228713	0.342793	-0.240374	-1.07536	-0.426581	-0.393508	-0.418438	0.057701	-0.035687	-0.274134	0.156164	0.045111	0.144493	0.015733	-0.086855	0.07748	0.041666	-0.504075	-0.312439	-0.186855	0.048349	-0.087102	0.008885	-0.214692	-0.015125	-0.157368	-0.074135	-0.082562	-0.357594	-0.05465	0.125831	-0.189738	-0.127468	-0.073002	-0.073031	0.038699	-0.053359	-0.177473	0.018815	0.295716	0.636818
TCGA-24-1423-01A-01R-0477-01	Differentiated	0.556805	0.819573	1.16562	0.618511	0.399934	-0.179617	-0.158168	-0.035862	-0.216297	-0.254623	-0.569503	-0.343467	-0.20706	-0.38599	0.237929	0.164576	0.087794	0.139754	0.416418	0.835647	0.004794	0.138029	-0.081931	-0.146216	0.180977	-0.09313	0.023153	0.198373	-0.059953	-0.209564	-0.113336	-0.084271	-0.003338	-0.004863	0.019248	-0.182919	-0.325961	0.281089	0.055018	0.05218	0.092692	0.131478	0.007516	0.034469	0.026294	-0.118421	0.155985	0.194086
TCGA-13-1500-01A-01R-0477-01	Differentiated	0.271775	0.238463	1.53995	0.630008	0.316597	0.012038	0.084572	-0.091595	-0.52191	-0.058504	-0.343005	-0.17978	-0.173622	-0.051516	-0.073852	-0.058515	0.044337	0.008146	0.399786	0.087602	0.031269	-0.000556	-0.03979	0.056442	-0.452908	0.111628	-0.078919	-0.107009	0.020588	-4.4e-05	-0.026571	-0.118617	0.016194	0.157179	-0.09532	0.045434	-0.080891	-0.383313	-0.104715	-0.057574	-0.073841	-0.149394	-0.193792	-0.213791	-0.123039	-0.009542	-0.143178	-0.420634
TCGA-13-1511-01A-01R-0477-01	Differentiated	0.202696	0.132488	0.993817	0.572904	0.51451	-0.14104	0.03702	0.165174	0.699184	0.023418	-0.508088	-0.193057	-0.110591	-0.255303	0.347986	0.394491	0.278504	-0.098187	0.150348	0.018018	-0.052057	0.304975	0.402424	0.108908	0.43233	0.235214	0.061636	-0.479175	0.035759	0.098358	0.201596	0.257719	0.159571	0.014594	0.157648	0.016622	0.754287	0.504228	0.220049	0.203862	0.231125	0.287885	0.081322	0.345584	0.14395	0.317045	0.523927	0.679421
TCGA-13-1482-01A-01R-0477-01	Differentiated	0.129793	0.094971	0.269985	0.140523	0.110649	-0.205273	-0.169005	-0.296869	-0.768148	0.128541	-0.709329	-0.227428	-0.20968	-0.191064	0.008515	-0.036921	-0.146746	0.034681	-0.897159	-0.547125	0.073137	0.014733	-0.05841	0.111415	-0.034951	0.039378	-0.120409	1.29384	0.054842	0.127219	0.033309	-0.132505	-0.241191	-0.238982	-0.094514	-0.203365	-0.2755	-0.171665	0.006356	-0.024228	0.199401	0.181976	0.065622	-0.00304	-0.096173	0.07729	-0.044695	-0.309754
TCGA-20-0987-01A-02R-0434-01	Immunoreactive	1.00361	1.34343	0.671695	0.667762	0.684413	0.540513	0.101792	0.212063	0.435707	0.459989	1.78067	1.2187	1.16229	1.21828	0.246065	0.473944	0.493198	-0.101204	0.285949	0.354426	-0.096818	0.159673	0.468196	-0.076282	0.633571	0.153019	-0.045736	-0.592586	0.046584	-0.177584	-0.051463	0.130508	-0.00568	-0.068742	0.00969	0.033477	-0.13928	0.494213	-0.110514	-0.058874	0.050659	0.108924	-0.093033	0.186807	0.110339	0.371427	-0.055522	0.629923
TCGA-20-0991-01A-01R-0434-01	Immunoreactive	1.11014	2.42539	0.460053	0.681896	0.714273	1.18022	0.611696	0.221144	1.69203	0.308493	2.02049	1.49386	1.64087	1.85629	0.315444	0.72036	0.028032	-0.189764	-0.007501	0.503899	-0.104791	0.189821	0.315207	0.022812	1.03621	0.277009	0.122565	-0.084425	0.003151	0.006705	0.007475	0.035568	0.13948	0.190463	0.164273	0.039273	0.043403	0.557974	-0.012157	0.05368	0.074952	0.146057	0.221019	0.072889	0.178523	0.410724	0.243786	1.10471
TCGA-23-1120-01A-02R-0434-01	Immunoreactive	0.845032	1.32507	1.06141	0.620535	0.432764	0.217117	-0.136205	0.036927	-0.070362	-0.188449	0.336141	0.309045	0.204	0.276008	-0.198214	0.138586	-0.183758	-0.147846	-0.030763	-0.414663	-0.17322	-0.164304	-0.187955	-0.140354	-0.164303	0.023243	-0.17917	-0.801772	-0.004394	-0.111005	-0.087788	-0.102328	-0.130964	-0.337135	-0.27757	-0.207498	0.10947	-0.247278	-0.275609	-0.236974	-0.289459	-0.311709	-0.368172	-0.52827	-0.298063	-0.354123	-0.450783	-0.521656
TCGA-24-0968-01A-01R-0434-01	Immunoreactive	0.072494	0.121963	0.368176	0.083693	0.001859	0.10274	-0.02857	0.080465	-0.165175	0.000205	0.486533	0.395542	0.280564	0.258012	-0.258764	-0.127822	-0.075091	-0.011764	-0.415726	-0.146848	-0.148979	-0.236372	-0.165187	-0.14475	0.123296	0.250867	0.199336	1.0164	-0.076875	-0.046743	-0.013689	-0.051405	-0.114243	-0.412613	-0.238509	-0.108986	-0.068757	-0.271442	-0.239075	-0.309118	-0.215391	-0.302572	-0.154453	-0.273612	-0.249035	-0.13626	-0.466112	-0.087493
TCGA-04-1346-01A-01R-0434-01	Immunoreactive	0.099295	-0.032474	-0.620748	-0.305881	-0.287963	0.292971	0.113623	0.006761	1.23862	0.043804	0.631516	0.550126	0.529179	0.558607	-0.277618	0.000686	0.126742	-0.080774	0.024638	0.083308	-0.269734	-0.093886	-0.107571	-0.126553	-0.062802	-0.091081	-0.185685	-0.963579	-0.001581	-0.114107	0.077523	0.070281	0.005868	-0.280277	-0.152165	0.067179	0.437064	-0.167634	-0.367698	-0.152923	-0.26756	-0.279774	-0.263968	-0.511612	-0.270803	-0.486295	-0.631801	-0.480974
TCGA-23-1123-01A-01R-0434-01	Immunoreactive	0.233521	1.34326	1.93624	0.9675	0.516915	0.315373	0.150732	0.244381	-0.429464	0.268392	1.03465	0.562754	0.398928	0.729261	-0.239224	0.044669	-0.221585	-0.03854	-0.643015	0.123896	-0.243394	-0.282825	-0.353523	-0.209077	-0.052047	-0.12741	-0.413861	-0.624645	-0.1634	-0.126235	-0.290008	-0.242762	-0.41541	-0.272211	-0.346618	-0.089973	-0.093886	-0.250787	-0.261082	-0.145722	-0.263609	-0.312887	-0.147281	-0.349807	-0.232438	-0.226977	-0.455419	-0.35929
TCGA-24-1474-01A-01R-0502-01	Immunoreactive	-0.417764	-0.258	0.067297	0.025579	-0.10868	-0.331482	0.007805	0.303967	-0.020821	0.360774	0.931775	0.531647	0.218547	0.13629	-0.108353	-0.151815	-0.113355	-0.078937	-0.021586	-0.421916	-0.091244	0.10355	0.092807	-0.011548	0.160225	-0.192587	-0.241941	0.727169	0.049115	-0.00352	-0.012704	0.16398	-0.090175	0.048912	0.009208	0.112036	0.143181	0.09584	0.06293	0.172305	0.526424	0.48121	0.250817	0.20951	0.154781	0.395423	0.1822	0.485901
TCGA-24-1549-01A-01R-0502-01	Immunoreactive	1.01944	1.5811	1.49653	1.06171	0.756726	0.474043	0.052009	-0.107784	1.10008	0.087766	0.006132	0.071911	0.387521	0.322742	0.412024	0.583345	0.081536	-0.095001	-0.002135	-0.215075	0.169665	0.339702	0.279393	0.166002	0.211518	-0.126055	0.104933	0.1755	0.117529	-0.144791	0.135364	0.121542	0.112266	0.205398	0.249273	-0.157068	-0.051064	0.472744	0.143345	0.198997	0.273797	0.28997	0.379735	0.208278	0.4	0.341862	0.338346	0.411647
TCGA-24-1470-01A-01R-0502-01	Immunoreactive	0.867905	1.26347	0.531832	0.436299	0.388302	0.572404	0.063331	0.172927	-0.187435	0.48545	0.947348	0.820645	0.776207	0.979115	0.122316	0.171346	0.22759	-0.134237	-0.258998	0.105916	-0.225384	0.000499	-0.04871	0.02914	-0.048811	0.048555	0.187669	1.22259	-0.011817	-0.196574	0.064486	0.094346	-0.058632	-0.090333	-0.092494	-0.220173	-0.019306	-0.18766	-0.223942	-0.179985	0.150244	0.059814	0.048789	0.011213	-0.164328	-0.064812	-0.267239	-0.472783
TCGA-24-1551-01A-01R-0502-01	Immunoreactive	0.610787	0.528391	-0.314321	0.162492	0.246771	0.269493	-0.070826	0.117794	1.45245	0.316145	0.689405	0.519513	0.672601	0.661638	0.337102	0.248262	0.338276	0.030989	0.690708	0.04676	-0.089842	0.032845	0.200649	-0.097738	0.230797	-0.066488	0.053089	0.298753	-0.001479	-0.025164	0.182326	0.084289	0.018997	0.160692	0.121323	-0.080409	0.128957	0.088585	-0.011412	0.117974	0.260058	0.241504	0.246537	0.128857	0.038316	0.415375	-0.012933	0.292963
TCGA-24-1553-01A-01R-0502-01	Immunoreactive	0.827699	1.45989	-0.122317	0.238291	0.38829	1.15311	0.684212	0.331338	0.629091	0.713055	1.13966	0.961713	1.04426	1.51401	0.307815	0.058856	0.181327	0.084442	-0.330166	0.068669	-0.009039	0.166456	0.014184	-0.121786	0.064046	0.147451	-0.051197	-0.124614	-0.054872	-0.001126	-0.169846	0.213331	0.021273	-0.177034	-0.145312	-0.004657	-0.219381	-0.036012	-0.08065	-0.055058	-0.012566	-0.063736	-0.105128	0.029725	-0.226784	-0.125856	-0.173549	-0.452612
TCGA-13-0723-01A-02R-0362-01	Immunoreactive	1.03258	1.93621	1.35737	0.915461	0.78849	0.676386	0.508792	-0.089943	1.20264	0.077965	1.02893	0.689641	0.820273	0.970158	0.015555	0.574776	0.123463	-0.057453	-0.488024	0.072604	0.067839	0.012213	0.124757	0.034538	0.344366	-0.055924	0.065405	-0.277235	-0.127451	-0.090843	0.019952	0.038695	0.154169	-0.178679	-0.104123	0.059534	0.252681	0.236161	0.022181	0.011486	0.208118	0.075905	0.166419	0.046512	0.045442	0.089191	0.162012	0.349048
TCGA-13-0801-01A-01R-0362-01	Immunoreactive	0.602174	1.35197	0.990301	0.663047	0.428158	0.279743	0.37623	0.009739	0.569514	0.451141	2.07972	1.32147	1.0379	1.06911	-0.032969	0.120025	0.158716	-0.057463	1.16834	0.754889	-0.183642	-0.06595	-0.031171	-0.246909	0.087497	0.091384	-0.1237	-0.406814	-0.25975	-0.10705	-0.051086	-0.077111	0.04608	0.290453	0.042708	0.104466	-0.047587	-0.20374	-0.120373	-0.152112	0.12711	0.060719	-0.115101	0.07794	0.163233	0.215456	-0.096276	0.223816
TCGA-09-0366-01A-01R-0362-01	Immunoreactive	0.123711	-0.282519	0.454025	0.213255	0.079176	-0.227543	-0.156389	0.173784	0.529584	0.957734	1.8736	1.21464	0.81622	0.811742	-0.028242	0.128181	0.059003	0.156761	-0.002629	-0.0001	-0.171834	0.145386	0.025175	0.038136	0.325442	0.018855	-0.072564	0.655175	-0.157017	-0.095159	0.03043	0.0196	0.146026	-0.223411	-0.242821	-0.039002	0.006763	-0.062543	-0.10626	-0.20592	-0.050001	-0.117788	-0.126769	0.031309	-0.234354	-0.067837	0.103144	-0.240379
TCGA-13-0792-01A-01R-0362-01	Immunoreactive	1.19996	1.49898	0.556934	0.371462	0.322296	0.125891	-0.049329	-0.010766	0.812916	-0.206095	-0.089598	0.055113	0.09301	0.10793	-0.395546	-0.023955	-0.169619	-0.327731	0.24662	0.391205	-0.224664	-0.585701	-0.253753	-0.371582	-0.509209	-0.418365	-0.337613	-0.890058	-0.273328	-0.209144	-0.200952	-0.296536	-0.347543	-0.206864	-0.262074	-0.311194	0.228695	0.035624	-0.657618	-0.468005	-0.490357	-0.480415	-0.370952	-0.485003	-0.298694	-0.607906	-0.569862	-0.107854
TCGA-13-0795-01A-01R-0362-01	Immunoreactive	0.631377	0.030632	0.256254	0.301045	0.127298	0.070115	0.329243	0.040772	-0.583542	0.6035	0.672762	0.592516	0.414077	0.479836	-0.241474	-0.24784	0.044484	-0.210875	0.455814	-0.195598	-0.125632	-0.277418	-0.194174	-0.292956	-0.131751	-0.019964	-0.122342	0.040761	-0.073604	-0.029557	-0.08769	0.140422	0.222093	-0.055403	-0.267052	0.048066	0.154534	0.053025	-0.240934	-0.257711	-0.231196	-0.316616	-0.345438	-0.231702	-0.290224	-0.081671	-0.450519	0.049449
TCGA-13-0805-01A-01R-0362-01	Immunoreactive	-0.255342	-0.157756	-0.643558	-0.355052	-0.292554	-0.110362	0.026964	0.02525	0.786987	-0.052708	0.270455	0.156986	0.120401	0.241298	-0.332459	-0.210358	-0.081345	0.097306	1.0789	-0.367537	-0.069367	-0.400657	-0.286367	-0.241688	-0.144262	0.137565	0.025012	-0.529607	-0.17653	0.010914	-0.276571	-0.365427	-0.205945	-0.101363	-0.144892	-0.340796	-0.17744	-0.420063	-0.258804	-0.341224	-0.503368	-0.560514	-0.317632	-0.377614	-0.284944	-0.213424	-0.447998	-0.44581
TCGA-13-0755-01A-01R-0362-01	Immunoreactive	0.341296	1.19761	0.585517	0.310261	0.25054	0.182453	-0.105054	0.071861	0.347033	0.062535	0.28025	0.157104	0.147443	0.240833	-0.359222	-0.091565	-0.082014	-0.130137	0.461799	0.188789	-0.335186	-0.463976	-0.340494	-0.308897	-0.20151	-0.154181	-0.053051	0.584241	-0.216527	-0.101716	-0.20238	-0.365445	-0.373024	-0.204966	0.0397	-0.393327	-0.035411	-0.459723	-0.526707	-0.41482	-0.602825	-0.615357	-0.296531	-0.49339	-0.370946	-0.748035	-0.435282	-0.625209
TCGA-13-0764-01A-03R-0362-01	Immunoreactive	1.12473	1.20029	0.340328	0.48133	0.36817	0.147553	0.238127	0.042741	0.547677	-0.282393	0.16562	0.118009	0.231426	0.288534	-0.266847	-0.030759	-0.276241	-0.440826	-0.193451	-0.590399	-0.212676	-0.615598	-0.413437	-0.440024	-0.379624	-0.233439	-0.290035	-0.950016	-0.106736	-0.139512	-0.052453	-0.12968	0.04241	-0.266951	-0.010618	-0.110991	0.425502	-0.270482	-0.257283	-0.187603	-0.338901	-0.410998	-0.322957	-0.267634	-0.255056	-0.50598	-0.697875	-0.686922
TCGA-25-1313-01A-01R-0453-01	Immunoreactive	0.871455	1.20724	1.67995	0.913865	0.596208	0.083363	-0.08201	0.116007	0.409537	0.599298	1.00779	0.716632	0.448778	0.358855	0.272854	0.102529	0.1906	0.160267	-0.001857	0.829527	-0.173069	0.075753	0.044835	-0.106003	-0.030932	0.379348	0.013832	0.115678	0.039179	-0.210259	-0.218643	-0.071397	-0.021187	0.044459	0.032191	-0.12806	-0.048558	0.064966	-0.014035	-0.068586	-0.013967	-0.026128	-0.160618	0.029812	-0.059313	-0.135361	-0.23138	-0.768715
TCGA-04-1348-01A-01R-0453-01	Immunoreactive	0.650555	1.22637	-0.381826	0.118469	0.062655	0.318804	0.022822	-0.020419	1.16849	-0.041833	0.699511	0.678926	0.598848	0.633726	-0.138412	0.056589	-0.099646	-0.187235	-0.014056	0.383563	-0.171838	-0.202343	-0.11525	-0.210741	-0.255939	-0.147093	-0.077748	0.282593	-0.171349	-0.087295	0.18419	-0.197508	-0.142364	-0.241154	0.001451	-0.070424	-0.03789	-0.042831	-0.299457	-0.17095	-0.204518	-0.160336	-0.006835	-0.112563	-0.007191	-0.000136	-0.306526	0.520673
TCGA-25-1322-01A-01R-0453-01	Immunoreactive	-0.370929	0.411659	1.57666	0.680962	0.451806	-0.079722	-0.063281	0.234028	0.004752	0.154343	0.571099	0.15357	0.076166	-0.106134	0.028238	0.269667	0.166048	0.105115	0.284393	0.111414	-0.101838	0.192223	0.247941	0.195002	0.3001	0.290874	-0.002152	0.619958	-0.037475	0.00708	-0.144789	-0.003388	-0.099053	-0.111709	-0.110869	0.133457	-0.037014	-0.054466	0.050974	0.077787	0.139365	0.090985	0.098609	0.038721	0.067264	0.136518	0.121091	0.176408
TCGA-04-1365-01A-01R-0453-01	Immunoreactive	0.311941	1.20759	1.17105	0.545868	0.278524	0.168811	-0.285753	0.043606	0.569934	-0.163587	0.262597	0.272583	0.314111	0.407746	-0.273271	0.154083	-0.143232	-0.2559	-0.779544	-0.373086	-0.306131	-0.23824	-0.159562	-0.145731	-0.201859	-0.2451	-0.142957	-0.539999	-0.037052	-0.146897	0.114353	-0.057346	-0.072454	-0.334102	-0.046094	-0.247025	-0.176459	-0.078509	-0.331313	-0.157446	-0.098299	-0.06015	0.025013	-0.243181	-0.079641	0.04909	-0.100934	0.625208
TCGA-13-1410-01A-01R-0453-01	Immunoreactive	0.51101	1.44253	1.49962	0.900721	0.590722	0.191455	0.191791	-0.105787	0.08596	-0.144163	0.136905	0.003294	0.011565	0.087479	-0.068403	0.125306	0.030431	-0.133988	0.11271	-0.030767	0.039437	-0.071735	-0.035943	0.060204	0.114186	0.251875	0.043632	0.142459	0.062954	-0.097474	-0.176405	-0.041147	-0.163017	-0.199126	-0.168977	0.19266	0.126935	0.073441	0.081604	-0.004952	0.008217	-0.033543	-0.092323	-0.108577	-0.018401	-0.04408	-0.223099	-0.492623
TCGA-04-1357-01A-01R-0453-01	Immunoreactive	1.10487	2.0735	0.19803	0.338648	0.362317	1.1989	0.59936	0.084427	0.547796	0.335705	1.23495	1.17798	1.16535	1.51341	-0.084466	0.026039	-0.006888	-0.186167	-0.251349	-0.232358	-0.282618	-0.187209	-0.274282	-0.230181	-0.028743	0.268784	-0.076365	-0.506168	-0.067609	-0.18827	-0.100407	-0.20924	-0.232024	-0.150212	-0.227056	-0.245913	-0.108837	-0.279379	-0.373937	-0.32785	-0.246666	-0.28877	-0.435032	-0.334862	-0.356594	-0.418339	-0.541679	-0.912348
TCGA-13-0893-01B-01R-0453-01	Immunoreactive	0.145715	0.633569	0.449786	0.112145	0.021032	-0.01816	-0.075426	-0.071878	-0.095458	-0.27072	-0.337472	-0.10137	-0.087682	-0.019573	-0.254847	-0.126666	-0.166552	-0.206187	-0.447694	-0.66982	-0.182275	-0.370025	-0.182301	-0.15155	-0.199436	-0.062734	-0.184526	-0.206456	0.062159	-0.221504	-0.178734	-0.26002	-0.20227	-0.474864	-0.237692	-0.223887	-0.155469	-0.364558	-0.348285	-0.222901	-0.148549	-0.19009	-0.387107	-0.319203	-0.201988	-0.055365	-0.651116	-0.612284
TCGA-13-2060-01A-01R-0709-01	Immunoreactive	0.653539	1.87603	0.770453	0.668866	0.649433	0.274178	0.252665	0.043531	1.14876	0.021458	0.88443	0.669218	0.66103	0.844911	0.121423	0.258556	-0.051759	-0.081736	-0.10935	-0.26943	0.123579	0.084501	0.096724	0.006449	0.1903	0.317611	0.218667	0.053321	0.02144	-0.007901	-0.08495	0.21011	0.321319	0.227758	0.097792	0.202622	0.146423	0.12879	0.112269	0.145252	0.140065	0.208825	0.152043	0.177755	0.159142	0.161781	-0.03607	-0.217953
TCGA-24-2290-01A-01R-0709-01	Immunoreactive	0.149622	0.386721	0.635169	0.415778	0.3425	-0.123324	-0.013556	0.15193	0.26802	0.319388	1.20592	0.788488	0.571397	0.573121	0.185233	0.4571	0.410206	-0.156593	0.340319	0.014775	0.07902	0.253514	0.393674	0.181632	0.273101	0.13606	0.119463	0.225536	-0.057094	0.251254	-0.037699	0.332921	0.363863	0.144301	0.02934	0.159747	0.020643	0.409012	-0.006148	0.12721	0.265096	0.33138	0.283029	0.138384	0.239686	0.297951	0.307738	0.359837
TCGA-25-2392-01A-01R-0709-01	Immunoreactive	0.058374	0.395487	1.59787	0.893909	0.604827	0.326354	0.083194	0.362057	-0.055405	1.20421	2.17469	1.61315	1.14602	1.30566	0.14825	0.160045	0.263041	0.075118	0.229388	-0.005106	-0.053385	0.284437	0.126647	0.143038	0.499683	0.373137	-0.10677	0.013725	0.055305	-0.1136	0.096292	0.337311	0.489391	0.563869	0.350193	0.145128	0.554318	0.238773	0.164546	0.156772	0.219118	0.232223	0.034648	0.151206	0.203982	0.150303	0.193869	0.188985
TCGA-09-2044-01B-01R-0709-01	Immunoreactive	-0.143185	0.42598	0.83288	0.468308	0.26234	0.300819	0.145892	0.140451	0.211609	0.370839	1.16254	0.69969	0.541832	0.705056	-0.001852	0.150283	0.172833	0.173191	0.2718	-0.016132	0.08385	0.001896	-0.0154	-0.134037	0.474864	0.187721	-0.011534	-0.351644	-0.053853	-0.063823	0.018036	0.027023	0.075423	0.25523	0.218359	0.006236	0.447461	0.272701	0.183914	0.182734	0.309722	0.368567	0.413232	0.390497	0.319845	0.591506	0.179415	0.342956
TCGA-24-2267-01A-01R-0709-01	Immunoreactive	0.717049	2.09823	0.808896	0.620101	0.610263	0.56011	0.756657	0.057702	1.28437	0.510696	1.33152	1.07	0.927494	1.08499	0.222956	0.225825	0.066078	0.012461	-0.081186	-0.054838	-0.094073	-0.000499	0.087113	-0.104393	0.188237	0.213031	-0.023722	0.449835	-0.09907	0.088679	-0.013623	0.066113	-0.13799	0.003471	-0.067338	-0.047264	0.093547	0.030051	-0.16706	-0.078964	-0.127892	-0.09449	-0.094438	-0.060207	-0.143046	-0.154067	0.027208	0.219144
TCGA-25-2396-01A-01R-0709-01	Immunoreactive	0.549861	0.84146	1.43978	0.851326	0.491621	0.210749	0.366385	-0.023548	0.892766	0.013182	0.347496	0.283588	0.297192	0.33294	0.345584	0.327036	0.027726	-0.019943	0.184692	0.269983	0.049034	0.002532	-0.106019	-0.174719	0.171714	0.220503	0.067435	0.05828	0.011686	-0.08912	0.174712	0.115097	0.107022	0.216696	0.243226	0.05758	0.407399	0.006303	0.145656	0.068903	0.20443	0.131159	0.087654	0.124669	0.058438	0.235572	-0.190193	-0.308594
TCGA-59-2351-01A-01R-0709-01	Immunoreactive	0.410496	0.782577	-0.191817	0.158843	0.227208	0.456363	0.821575	-0.009083	0.942228	0.249173	1.02862	0.741928	0.673468	0.770948	0.377715	0.068229	0.17116	0.300322	0.055824	0.159446	0.1462	0.122738	0.09524	-0.011191	0.171265	0.492141	0.076093	-0.067858	0.071218	0.072279	0.202786	0.100701	0.153616	0.313512	0.194383	0.097837	0.059595	0.416563	0.178658	0.215899	0.133457	0.155318	0.122559	0.238517	0.230825	0.100558	0.038894	-0.369055
TCGA-24-2281-01A-01R-0709-01	Immunoreactive	0.48559	1.01821	-0.241392	0.00863	0.120785	0.339741	0.048527	0.083885	1.14902	-0.0286	0.974369	0.713849	0.673418	0.74101	0.009829	0.253845	0.032121	-0.155478	-0.197379	-0.149372	-0.046699	0.059578	0.130063	0.111049	0.42947	0.147966	-0.028584	0.336976	-0.007454	0.010408	-0.05151	0.116236	0.117852	-0.049083	-0.008832	-0.001245	0.003063	-0.001879	-0.065286	0.002205	-0.1017	0.004863	0.015273	-0.065201	0.009677	-0.104829	0.12942	0.034637
TCGA-29-2427-01A-01R-0709-01	Immunoreactive	1.29613	1.86762	0.773465	0.758138	0.715405	1.01542	0.717566	0.152091	0.785635	1.08703	1.74562	1.4702	1.34361	1.54805	0.323396	0.177522	0.312785	0.087862	-0.032959	0.91826	0.031446	-0.124149	-0.00951	-0.178121	0.617908	0.610094	0.137836	-0.590615	-0.064171	-0.172574	0.157416	0.04179	0.091103	0.022531	-0.066001	-0.201323	-0.09796	0.214237	0.004184	-0.022519	0.195809	0.094706	-0.105486	0.153826	-0.005204	0.109264	-0.296595	-0.106568
TCGA-09-2051-01A-01R-0709-01	Immunoreactive	1.14471	1.45595	2.12173	1.34924	0.941463	0.462102	0.105932	0.023538	0.143525	0.034961	0.876087	0.529737	0.571758	0.433949	0.274486	0.512172	0.426794	-0.031081	0.010903	0.268487	0.003408	0.049569	0.102071	-0.154568	0.228328	-0.006066	0.009842	-0.069816	-0.002776	-0.105003	0.128014	0.170384	0.338737	0.125466	0.26475	0.097504	0.180927	0.102824	0.158869	0.127494	0.2811	0.320155	0.161659	0.20318	0.278381	0.210146	0.024926	0.076644
TCGA-24-2288-01A-01R-0709-01	Immunoreactive	0.55802	1.12651	0.74463	0.534281	0.41565	0.260776	0.909894	-0.109442	-0.144043	0.063225	0.688706	0.484743	0.473933	0.761472	0.0448	0.123921	-0.132562	0.028617	0.118035	0.215076	0.11048	0.069826	0.095707	-0.014374	0.365732	0.389567	0.258126	0.348738	-0.039891	-0.019631	-0.005278	0.087113	-0.082713	-0.193478	-0.021222	0.186753	0.34574	0.217504	0.095941	0.003326	0.08423	-0.006976	-0.087663	-0.051724	0.057935	-0.108166	0.179988	0.355841
TCGA-29-2428-01A-01R-0709-01	Immunoreactive	0.239359	1.09295	-0.477755	-0.058585	0.025592	0.804065	0.171257	0.146751	0.530547	0.233415	0.843433	0.589693	0.620491	1.03207	-0.064049	-0.087	-0.049838	-0.023017	0.258183	-0.133398	-0.054304	0.017594	-0.145294	0.066606	0.141659	0.096919	0.031754	-0.730094	-0.109633	-0.022349	0.089551	-0.096787	-0.070684	0.134537	-0.158519	0.114205	0.352074	-0.043811	0.086913	-0.057801	0.041402	-0.028993	-0.084218	-0.037801	0.021306	0.127124	0.225102	0.091832
TCGA-23-2084-01A-02R-0668-01	Immunoreactive	0.920013	1.13159	1.42809	0.95894	0.66795	0.060783	0.024806	-0.011929	-0.027722	0.157752	0.680358	0.3714	0.357026	0.247813	0.270431	0.162385	0.188579	-0.172734	0.33601	-0.499671	0.028604	-0.018621	0.107329	0.00435	-0.20527	0.334798	0.099859	0.008634	0.017525	-0.143089	-0.063778	-0.042541	0.326828	-0.159578	0.232459	0.059717	0.105847	0.102343	0.126808	0.084106	0.182786	0.167605	0.161674	0.17774	0.276614	0.306645	-0.140034	-0.066388
TCGA-61-2002-01A-01R-0668-01	Immunoreactive	1.08897	1.80008	0.066262	0.473929	0.582382	0.88684	0.309247	0.163296	1.15723	0.416828	1.28737	1.00453	1.14899	1.26143	0.330786	0.588066	0.434016	0.15685	-0.067059	0.252801	0.230107	0.156394	0.237149	0.058415	0.720934	0.864177	0.415632	-0.38724	0.024491	-0.199596	0.135703	0.05907	0.301448	0.159928	0.305304	-0.122676	0.564464	0.110529	0.254096	0.107739	0.130608	0.186711	0.300013	0.29116	0.175505	0.152263	0.03681	-0.090989
TCGA-24-2261-01A-01R-0668-01	Immunoreactive	0.889777	1.27554	0.543677	0.5586	0.506366	0.532861	0.230062	-0.037996	0.269602	0.363884	1.22738	0.935581	0.830573	1.01646	0.008284	0.121673	0.025619	-0.037657	0.539002	-0.305614	0.020193	-0.012745	0.036654	-0.099728	0.203959	0.42845	0.078096	-0.530936	0.006048	-0.000127	-0.080286	0.04456	0.084278	-0.005363	-0.111811	0.138623	0.369683	-0.06963	0.12033	0.005559	0.192205	0.108869	0.01289	-0.039307	0.061244	0.173089	-0.088804	-0.295083
TCGA-61-2104-01A-01R-0668-01	Immunoreactive	1.30044	2.05273	1.87842	1.16301	0.941782	0.235857	0.349137	0.129728	1.12421	0.284339	0.790191	0.653573	0.667176	0.618795	0.198827	0.741236	0.383131	-0.000845	0.505204	-0.162129	0.067343	0.339074	0.083167	0.050973	-0.114985	0.117536	0.161832	0.719662	-0.013126	0.137857	-0.044651	0.343772	0.317213	-0.033361	0.039735	0.227768	0.182293	0.441434	0.014577	0.127389	0.132672	0.193708	0.119124	0.222009	0.158109	-0.033655	0.012023	-0.27403
TCGA-23-2077-01A-01R-0668-01	Immunoreactive	0.385174	0.185995	0.889741	0.503119	0.266016	0.110855	0.413703	0.283279	0.438726	0.400722	0.752561	0.621672	0.39264	0.455565	0.268169	0.134006	0.198044	0.117779	0.32746	0.549318	0.12458	0.089681	-0.038013	-0.186446	0.324296	0.312103	-0.092588	-0.786426	0.049119	-0.150249	-0.050952	0.238887	0.288139	0.235254	0.276852	0.144754	0.313519	0.385414	0.195577	0.190357	-0.021787	0.067463	0.048885	0.243607	0.109216	-0.026816	0.082828	0.255915
TCGA-61-2012-01A-01R-0668-01	Immunoreactive	0.73127	0.981862	-0.626276	-0.003642	0.199304	0.604692	0.526395	0.492365	1.22075	0.206496	0.732328	0.565074	0.787022	0.957441	0.408793	0.654362	0.407936	0.046859	-0.082508	0.542117	0.083438	0.118096	0.309615	-0.001753	0.703885	0.159225	0.237226	-0.311634	-0.025145	-0.106208	-0.167913	0.060872	0.066412	-0.008539	0.145505	0.023036	-0.079879	0.371141	0.17583	0.096263	0.159689	0.043688	0.228062	0.155096	0.153393	-0.041716	0.43835	0.623394
TCGA-61-1995-01A-01R-0668-01	Immunoreactive	-0.144926	-0.324994	-0.940914	-0.245403	-0.184186	0.317339	-0.140104	0.126796	0.144102	0.333018	1.02544	0.70802	0.546237	0.635292	-0.10767	-0.367634	0.028391	0.201965	0.428911	0.042625	-0.068371	-0.047052	-0.135998	-0.203521	0.319644	-0.104155	-0.17949	-0.203727	-0.070209	0.0162	0.021233	-0.079961	0.09768	0.098554	-0.00774	-0.072031	-0.105169	-0.241957	-0.019733	0.125473	-0.07602	-0.045769	0.025279	0.060283	-0.062698	0.061053	0.01677	0.00311
TCGA-61-2000-01A-01R-0668-01	Immunoreactive	-0.01711	0.013157	0.184974	0.202674	0.108962	0.014597	-0.372237	-0.039139	0.586461	-0.001987	0.18765	0.186052	0.262418	0.146488	0.054224	0.538619	-0.106384	-0.053646	-0.16021	-0.537143	2.6e-05	-0.03772	0.174277	0.019945	0.133714	0.070396	0.056066	-0.10017	-0.061081	-0.066863	0.117364	0.124368	0.019941	-0.119374	0.069654	0.081603	0.849082	-0.018964	-0.055023	0.009335	-0.074376	0.035114	0.361529	0.001205	0.022365	0.178346	0.185173	1.09739
TCGA-23-2079-01A-01R-0668-01	Immunoreactive	1.20348	0.591598	-0.28041	0.186566	0.272145	0.283244	0.365463	-0.007172	0.594614	0.341467	0.568399	0.594234	0.539457	0.608097	0.341272	0.160662	0.173211	-0.038572	-0.033984	0.283781	0.101504	-0.016962	0.130314	-0.045849	0.006159	0.215005	0.033204	-0.191004	-0.008812	0.005596	0.384356	0.206207	0.234928	0.171338	0.304995	-0.105945	0.20394	0.188541	0.069753	0.082809	0.245782	0.165273	0.160402	0.12628	0.059383	0.31592	-0.01597	0.01624
TCGA-61-2094-01A-01R-0668-01	Immunoreactive	1.42641	2.55217	0.075494	0.545319	0.698865	1.21927	0.915187	0.151227	1.46782	0.435965	1.7385	1.47888	1.51278	1.89835	0.305315	0.471897	0.280078	-0.019735	-0.76552	-0.391983	-0.101515	0.089874	0.164367	-0.060218	0.170261	0.134747	0.092596	-0.386041	-0.159806	-0.072635	0.128152	0.02858	0.000345	-0.119957	-0.050718	-0.125129	-0.084072	0.42417	-0.061531	-0.016011	0.042148	-0.00843	0.034653	0.058821	0.018371	0.002733	0.181758	0.408031
TCGA-25-1878-01A-01R-0653-01	Immunoreactive	0.285581	0.953221	0.653687	0.384546	0.222857	0.622539	0.515277	0.443275	1.04599	0.160595	1.29191	0.907501	0.771288	1.12636	-0.36311	0.017936	0.020904	-0.192635	0.062175	0.265735	-0.354547	-0.554077	-0.349938	-0.492467	-0.01655	-0.007852	-0.18436	-1.28857	-0.152913	-0.312543	-0.285242	-0.301465	-0.297029	-0.218051	-0.383701	-0.336323	-0.115958	-0.403104	-0.56433	-0.363135	-0.617867	-0.475876	-0.416226	-0.442805	-0.431212	-0.602308	-0.578236	-0.663512
TCGA-31-1953-01A-01R-0653-01	Immunoreactive	0.592888	1.20801	0.82498	0.556663	0.476995	0.594598	0.09067	0.169849	1.20272	0.507993	1.85489	1.36508	1.30886	1.43007	0.307621	0.347353	0.037371	-0.032002	0.141004	-0.442107	0.020242	0.092525	0.126482	0.147039	0.281943	0.614383	0.121557	0.984324	-0.023056	-0.139287	0.032279	0.009835	0.199524	-0.110233	-0.093201	-0.108799	-0.111275	0.039774	0.054261	-0.103623	0.057403	-0.02274	-0.069759	0.197241	-0.059279	0.025619	0.002709	0.167279
TCGA-24-2026-01A-01R-0653-01	Immunoreactive	0.58462	0.811456	0.767114	0.360583	0.276464	0.110202	0.421109	0.207011	0.45483	-0.099086	0.157452	0.078606	0.091083	0.065223	-0.207289	0.113328	-0.081989	-0.133775	-0.456294	-0.164877	-0.18914	-0.25007	-0.105278	-0.212918	-0.299368	-0.242243	-0.096624	0.415724	-0.083065	-0.146153	0.0672	-0.005862	-0.147577	-0.155441	-0.280579	-0.046025	0.104497	-0.363314	-0.346659	-0.261982	-0.319664	-0.287228	-0.370182	-0.283761	-0.424284	-0.493087	-0.294051	-0.500833
TCGA-30-1887-01A-01R-0653-01	Immunoreactive	0.161041	0.427258	0.622604	0.301551	0.145373	0.643746	0.019871	0.003202	0.963121	0.324545	1.21224	0.79553	0.762891	1.01964	-0.15175	0.173786	0.041527	-0.176112	0.247803	0.490685	-0.033482	-0.404185	-0.332568	-0.283052	0.24452	0.779824	0.195949	-0.343241	-0.169804	-0.247188	-0.371553	-0.366931	-0.424866	-0.206538	-0.218176	-0.293463	-0.336013	-0.339917	-0.157982	-0.40447	-0.343307	-0.425561	-0.282198	-0.216366	-0.245551	-0.345607	-0.546126	-0.417887
TCGA-30-1860-01A-01R-0653-01	Immunoreactive	0.99381	1.83191	0.332115	0.43169	0.4509	0.753759	0.292993	0.315882	1.57253	0.078637	1.15022	0.783565	0.923403	1.08595	0.029558	0.321546	0.141951	0.127497	-0.296636	0.596879	-0.058309	-0.310785	-0.123122	-0.344916	0.14781	0.144105	-0.029698	-0.508554	-0.027874	-0.304931	-0.065856	-0.257226	-0.084273	-0.32325	-0.138296	-0.206971	-0.207394	0.25483	-0.091583	-0.17006	0.179082	0.010169	-0.027195	0.071643	-0.031426	-0.137441	-0.146476	0.482667
TCGA-31-1956-01A-01R-0653-01	Immunoreactive	1.34064	2.09803	-0.204677	0.414386	0.638177	1.24167	0.375298	0.132513	1.96018	0.540999	2.37753	1.74978	1.77833	2.0254	0.416498	0.559863	0.21243	-0.0928	0.097795	-0.326881	0.066671	0.131218	0.260943	-0.029254	0.925227	1.12126	0.332463	0.578141	-0.088172	-0.291812	0.043447	0.070433	0.065405	-0.11802	-0.124091	-0.215927	-0.186758	0.253774	0.18312	0.001579	0.251022	0.15363	0.181215	0.240494	-0.046909	0.170455	0.120296	0.29266
TCGA-24-1924-01A-01R-0653-01	Immunoreactive	0.863943	1.70102	1.19835	0.753765	0.728015	0.465067	0.545229	0.158878	0.183338	0.397985	1.34898	0.915401	0.898276	0.992842	0.292652	0.407211	0.13936	0.208298	0.19334	0.030792	0.052025	0.002078	0.135752	-0.005473	0.346766	0.350116	0.194471	1.18249	-0.07488	0.03196	0.040942	-0.058719	0.019344	0.327802	0.160728	-0.024687	-0.077238	0.267777	0.050424	0.050578	0.264126	0.14246	0.194274	0.263573	0.137193	0.107793	0.017537	-0.26219
TCGA-24-2029-01A-01R-0653-01	Immunoreactive	0.020676	0.378788	0.232306	-0.022605	0.0109	0.15536	-0.144848	0.089913	0.345044	0.319124	0.846821	0.453271	0.511965	0.521067	-0.252542	0.054457	0.024878	-0.014436	1.10225	0.456214	-0.070453	-0.227994	0.013822	-0.175911	0.570151	0.594468	0.230802	-0.176717	-0.15945	-0.181661	-0.224199	-0.35811	-0.421966	0.052959	-0.375357	-0.299837	-0.562403	-0.312529	-0.234714	-0.275122	-0.367361	-0.465932	-0.244355	-0.312816	-0.198955	-0.462169	0.068705	0.499431
TCGA-24-1930-01A-01R-0653-01	Immunoreactive	0.427103	0.833504	0.942014	0.462644	0.286404	0.179924	0.285694	0.036707	0.50989	0.434258	1.30397	0.952755	0.715003	0.762714	-0.099658	-0.004997	-0.002524	-0.053083	0.322357	-0.161067	-0.13752	-0.119794	-0.166377	-0.180612	0.282044	0.608327	0.076699	-0.297507	-0.172866	-0.119099	-0.027503	-0.114599	-0.109439	-0.144512	-0.229982	-0.073018	-0.125211	-0.055461	-0.108288	-0.248743	-0.19985	-0.242713	-0.464942	-0.293746	-0.254503	-0.252312	-0.251778	-0.420464
TCGA-31-1950-01A-01R-0653-01	Immunoreactive	0.976365	1.60288	2.05812	1.13902	0.790384	0.182114	0.030644	0.004569	0.735174	-0.070055	0.241635	0.342294	0.279592	0.133902	0.147331	0.127046	0.052267	-0.015019	0.357264	0.205766	-0.327067	0.032415	-0.068588	-0.151123	-0.05201	-0.312651	-0.272705	-0.561615	-0.107214	-0.143268	0.088427	0.252516	0.329438	0.123456	0.038366	0.130821	0.715717	0.311485	-0.166335	0.034055	0.090844	0.039426	-0.108056	-0.066963	-0.049994	-0.15888	0.051324	-0.01602
TCGA-57-1994-01A-01R-0653-01	Immunoreactive	0.312259	0.714811	-0.772355	-0.240802	-0.16503	0.602938	0.12832	-0.105413	1.06392	0.083433	0.581821	0.568073	0.602143	0.785839	0.179672	-0.101063	-0.09863	-0.110478	0.142591	0.200997	-0.14476	0.07107	-0.124101	-0.164021	0.158836	-0.113582	-0.225745	-0.658101	-0.09424	-0.151181	-0.017752	0.043749	0.004517	-0.052316	-0.119828	0.060142	0.237335	-0.05902	-0.090035	0.023685	-0.117616	-0.115104	-0.19239	-0.191428	-0.118498	-0.374988	-0.05196	0.048037
TCGA-24-1556-01A-01R-0538-01	Immunoreactive	0.797062	1.43803	1.61194	0.758764	0.451567	0.155964	-0.001926	-0.109433	-0.212121	0.028335	0.253751	0.25751	0.056429	0.122588	-0.009568	0.021282	-0.190561	-0.042544	-0.129419	-0.189012	-0.141862	-0.293939	-0.330904	-0.26879	-0.200827	-0.160288	-0.215906	-0.013828	-0.079862	-0.304258	-0.219321	-0.238119	-0.431564	-0.091705	-0.353976	-0.317633	-0.007389	-0.133358	-0.247482	-0.141568	0.125998	0.124001	-0.049959	-0.203434	-0.04472	0.03917	-0.394045	-0.435181
TCGA-36-1578-01A-01R-0538-01	Immunoreactive	0.999968	1.72118	0.163898	0.252966	0.379746	0.2677	0.347793	-0.003394	0.667493	0.016367	0.220036	0.386719	0.414689	0.437873	0.055275	0.050242	-0.079672	-0.228989	-0.110746	0.416179	-0.200059	-0.156326	-0.217018	-0.306067	-0.29491	-0.272097	-0.181492	0.293289	-0.060781	-0.120101	-0.190511	-0.161579	-0.116586	-0.093272	-0.234316	-0.255345	-0.166516	-0.235777	-0.361266	-0.156295	-0.270254	-0.217367	-0.255109	-0.18969	-0.322826	-0.330264	-0.067337	-0.260905
TCGA-25-1630-01A-01R-0538-01	Immunoreactive	-0.379657	-0.649118	-0.458758	-0.368158	-0.267776	-0.288234	-0.146472	0.627772	0.840885	0.321204	1.00849	0.603446	0.553613	0.625548	-0.026171	0.392405	0.135268	0.007081	0.130138	0.066986	-0.116216	-0.025307	0.082739	-0.175304	0.256844	0.100543	-0.054975	-0.776447	-0.157902	-0.230709	-0.165272	-0.297427	-0.278264	-0.163383	-0.334711	-0.276476	-0.425469	-0.107764	-0.22153	-0.164922	-0.212074	-0.164416	0.076666	0.063991	-0.144255	-0.109854	0.019862	0.086468
TCGA-09-1667-01C-01R-0538-01	Immunoreactive	0.710757	1.54693	0.771652	0.438392	0.447519	0.245197	0.051941	0.00054	0.689637	-0.189702	0.324622	0.258217	0.335582	0.3892	0.096173	0.207167	-0.126334	-0.221865	-0.250703	-0.307442	-0.31615	-0.214776	-0.173674	-0.201821	0.071158	0.013253	-0.053606	0.490563	-0.034432	-0.200587	-0.203493	-0.207974	-0.319733	-0.41415	-0.241548	-0.24146	-0.082336	-0.034016	-0.261642	-0.186922	-0.339477	-0.104273	0.010826	-0.276139	-0.188022	-0.310831	0.052677	-0.193935
TCGA-36-1581-01A-01R-0538-01	Immunoreactive	0.940032	2.17885	1.46483	0.811774	0.610786	0.423746	0.509953	0.084579	1.05359	-0.009624	0.716378	0.653346	0.754119	0.943515	0.007719	0.118218	-0.019255	-0.156292	-0.160226	-0.086185	-0.361981	0.004754	-0.166716	-0.142702	0.355953	-0.047584	-0.173286	-0.464452	-0.103906	-0.328074	-0.040141	0.070825	-0.141811	-0.180523	-0.341098	-0.12967	0.369785	0.341025	-0.0069	-0.065358	0.189133	0.168102	-0.218275	0.038924	-0.016766	0.240518	0.103605	0.165177
TCGA-09-1668-01B-01R-0538-01	Immunoreactive	0.532023	1.80402	1.21666	0.7218	0.659119	0.229176	0.1956	-0.120943	1.11675	0.057926	0.403456	0.416116	0.481251	0.544947	0.249347	0.527078	0.093493	-0.124745	-0.171264	0.152391	-0.111135	0.401222	0.336772	0.51047	0.268156	0.227955	0.28176	2.47448	-0.100729	-0.117828	-0.193325	0.093556	-0.177618	0.051183	-0.087576	-0.191809	-0.236886	-0.060332	-0.023838	0.011694	0.173766	0.299092	0.405398	0.21495	-0.004725	0.047446	0.081208	0.022212
TCGA-36-1574-01A-01R-0538-01	Immunoreactive	0.272519	0.860131	0.55452	0.241682	0.168258	0.114163	-0.295448	-0.075587	-0.097617	-0.246295	-0.083147	-0.081025	-0.074454	-0.139729	-0.017781	0.263224	0.017592	-0.092784	-0.390679	0.064746	0.008804	-0.220252	-0.045447	-0.127429	0.008858	0.155574	0.046948	0.105868	-0.169709	-0.319385	-0.076894	-0.275818	-0.181698	-0.28153	-0.119336	-0.45262	-0.465875	0.02699	-0.235951	-0.205982	-0.101129	-0.02223	0.104984	0.024938	0.005691	0.250597	-0.066263	0.516527
TCGA-29-1701-01A-01R-0564-01	Immunoreactive	-0.190996	0.174522	0.557626	0.208942	0.117402	0.498748	0.40256	0.343189	-0.009647	0.109225	0.707038	0.350441	0.386379	0.454353	0.022783	0.047099	0.164245	-0.120461	0.086557	0.59947	-0.003333	-0.105938	0.029083	-0.057257	0.284576	0.465211	0.286963	0.369082	-0.145325	-0.206889	-0.200678	-0.122508	-0.083922	0.005729	-0.007146	0.066563	0.046628	0.084602	0.126892	0.06839	0.187966	0.120969	0.215509	0.202078	0.170415	0.019887	-0.09033	0.659346
TCGA-29-1761-01A-01R-0564-01	Immunoreactive	0.192034	0.281823	-1.03168	-0.39125	-0.227314	0.076454	0.144318	0.044088	0.27421	0.19157	0.455113	0.334703	0.235846	0.340223	-0.131298	-0.160532	-0.196143	0.119087	0.167314	0.176358	0.092272	-0.273047	-0.060062	-0.260687	0.127232	-0.140106	-0.148013	-0.617552	-0.196194	0.088431	-0.193102	-0.133099	-0.213613	0.171949	0.158367	0.108697	-0.359117	0.300969	-0.055275	-0.035015	0.095203	-0.051183	-0.029545	0.120224	0.121874	0.208572	0.069295	0.38979
TCGA-29-1781-01A-01R-0564-01	Immunoreactive	0.205545	1.4748	0.574991	0.352687	0.265613	0.665075	0.620034	0.061802	0.407924	0.161681	1.4766	0.918021	0.808122	1.12082	-0.2789	0.002768	-0.262258	-0.024618	0.054303	-0.004135	-0.216707	-0.389719	-0.125469	-0.32937	0.170725	0.088408	-0.196838	-0.822398	-0.278469	-0.301233	-0.100495	-0.367769	-0.410056	-0.188792	-0.086959	-0.201269	-0.285586	-0.314194	-0.14222	-0.171216	-0.130339	-0.265054	-0.165451	-0.040372	-0.15723	0.157733	-0.097991	0.303429
TCGA-20-1685-01A-01R-0564-01	Immunoreactive	-0.129968	0.080772	-0.439757	-0.177565	-0.161756	0.073164	0.135974	0.090795	-0.229687	0.503472	1.07468	0.765594	0.501115	0.565624	0.149714	-0.149131	-0.010167	0.076398	-0.143495	-0.002276	-0.094308	0.050364	0.022582	-0.067991	0.004748	0.16697	-0.151105	-0.702826	-0.067435	0.186151	0.078665	-0.005251	0.155743	0.369798	0.297007	0.008373	0.190756	0.181688	0.015866	0.158362	0.185627	0.170631	0.251443	0.223471	0.208179	0.344949	-0.053482	-0.030143
TCGA-29-1784-01A-02R-0564-01	Immunoreactive	0.494097	1.45058	0.372949	0.330208	0.376332	0.536923	0.706469	0.167325	0.327466	0.324809	1.18522	0.834522	0.743056	0.917924	-0.060158	0.095998	0.147095	0.147771	-0.358815	0.30837	-0.089867	-0.134372	-0.065651	-0.155925	0.183396	0.051798	-0.059223	-0.547715	-0.153776	-0.186523	0.026709	-0.073341	0.134462	-0.000874	0.288473	-0.023425	-0.028122	0.155735	0.040603	0.043819	0.214974	0.050318	0.064044	0.272813	0.125455	0.323335	0.207937	0.462833
TCGA-29-1707-01A-01R-0564-01	Immunoreactive	0.945695	1.39495	-0.252171	0.307995	0.333632	0.300681	0.087933	0.299437	1.18826	0.432789	1.21796	0.725065	0.684276	0.64486	0.183417	0.385805	0.334145	0.10743	0.105244	0.219415	-0.002711	-0.198476	-0.066939	-0.23599	0.027386	-0.049507	-0.106885	-0.45305	-0.106627	-0.120601	-0.140149	-0.149457	0.123242	-0.005423	0.045549	-0.103847	-0.21917	0.085634	-0.193636	-0.080469	0.021032	-0.043606	0.118803	0.135603	0.058471	0.18973	-0.015937	-0.000772
TCGA-29-1785-01A-01R-0564-01	Immunoreactive	0.687053	1.69461	0.943973	0.668053	0.568001	0.752494	0.220436	0.121505	0.955063	0.373789	1.19196	0.893326	0.910741	1.08092	0.094837	0.243859	0.022593	0.00146	-0.327213	0.115469	-0.022521	0.09611	0.086125	-0.037249	0.108134	0.271607	-0.013869	-0.605712	-0.034568	-0.02786	0.101051	-0.044609	0.132573	-0.003253	0.275949	0.00975	-0.154408	-0.152183	0.046772	-0.015079	0.114779	0.026474	0.087822	0.151965	0.077349	0.16721	-0.132462	-0.140198
TCGA-29-1710-01A-02R-0564-01	Immunoreactive	0.923725	0.943724	0.33822	0.538171	0.516105	0.960283	0.726841	0.08901	1.64283	0.706223	1.7269	1.38173	1.43711	1.62025	0.443848	0.257004	0.300253	0.154304	0.677135	0.436554	0.117971	0.360308	0.196992	0.127298	0.56375	0.876105	0.358338	1.20483	-0.072639	-0.125061	-0.115184	0.320975	0.183941	0.038313	-0.051466	0.222186	0.349592	0.319062	0.247486	0.064814	0.168765	0.15915	-0.020157	0.096314	0.030943	-0.117356	-0.006754	-0.44208
TCGA-29-1688-01A-01R-0564-01	Immunoreactive	1.09021	1.55012	1.67235	1.15289	0.965318	0.2775	-0.121285	0.078671	-0.265362	0.686544	1.39114	0.986316	0.874497	0.983589	0.397365	0.467118	0.270242	0.247172	0.115062	0.648321	0.228085	0.20232	0.237478	0.127969	0.131683	0.604826	0.100496	-0.218341	-0.046758	0.012869	0.462999	0.077792	0.280158	0.195231	0.244308	0.065328	-0.072432	0.366016	0.269349	0.185475	0.602944	0.437231	0.214647	0.402682	0.461781	0.934467	0.268841	0.078325
TCGA-29-1711-01A-01R-0564-01	Immunoreactive	1.11702	1.99249	1.05544	0.841131	0.852392	0.601119	0.006228	0.016819	0.789701	0.283661	0.992825	0.715689	0.765814	0.877086	0.578737	0.688156	0.07416	-0.031733	0.13022	0.013934	0.13292	0.505454	0.440076	0.313503	0.587581	0.380377	0.160309	0.906718	0.02196	-0.181797	0.361386	0.385226	0.470593	0.210078	0.274746	0.169152	-0.027116	0.413316	0.274127	0.105223	0.352443	0.373416	0.177632	0.366981	0.226806	0.307607	0.342205	0.308004
TCGA-24-1847-01A-01R-0564-01	Immunoreactive	0.914513	1.83635	-0.151526	0.380704	0.552399	1.05726	0.309617	0.234497	0.887212	0.522624	1.39664	1.10494	1.25956	1.47099	0.270073	0.46653	0.443104	0.202742	0.55277	0.547345	0.012541	0.369637	0.446587	0.117073	0.305498	0.355909	0.166668	0.378748	-0.059945	-0.103805	0.126032	0.20902	0.283585	0.180077	0.227527	0.075718	0.059994	0.179343	0.132734	0.11022	0.234091	0.089748	0.158506	0.334192	0.265874	0.38288	0.174615	0.177085
TCGA-29-1699-01A-01R-0564-01	Immunoreactive	0.986897	1.98757	2.53248	1.53335	1.18301	0.23478	0.845497	0.406441	0.319031	0.415418	1.57657	1.00326	0.786513	0.866546	0.022413	0.279943	0.221756	0.06715	-0.425689	0.312232	-0.049614	-0.023274	-0.021695	-0.201971	0.209273	0.40115	0.13624	-0.323824	-0.034368	0.031774	0.258444	0.120246	0.162238	-0.069905	0.182576	0.22021	0.334346	0.192746	0.168171	0.106144	0.229374	0.130182	0.059956	0.169958	0.168405	0.247017	-0.11884	0.035197
TCGA-30-1856-01A-01R-0582-01	Immunoreactive	0.782584	1.46945	1.01184	0.68672	0.557404	0.642134	0.35895	0.095203	1.0525	0.20184	1.07476	0.700331	0.845234	1.12216	0.009533	0.305237	0.243902	-0.025515	0.104693	0.440841	0.009911	0.01209	0.133331	-0.035255	0.131996	0.363923	0.325506	0.722866	-0.021029	-0.031448	-0.128676	-0.018486	0.004861	-0.209749	0.083178	0.101102	-0.045876	0.068838	0.066205	0.105071	0.043011	0.028575	0.178233	0.129559	0.177629	0.098096	-0.072563	-0.187099
TCGA-61-1738-01A-01R-0582-01	Immunoreactive	0.651739	1.27228	2.27542	1.21907	0.729647	-0.164262	0.54789	0.248917	-0.458962	0.013157	0.146721	0.052762	-0.008431	-0.100325	0.056028	0.157139	0.190059	-0.081842	-0.13532	0.4757	-0.171655	-0.189833	-0.111192	-0.050064	-0.097576	-0.395915	-0.044062	0.263057	-0.116274	-0.191888	-0.176769	0.187361	0.11702	0.005006	0.260815	0.087009	0.410077	0.391539	0.027859	-0.024966	0.041898	0.032518	-0.039254	0.353484	0.065187	0.167372	-0.10695	0.693561
TCGA-61-1740-01A-01R-0582-01	Immunoreactive	0.610152	1.65385	0.866294	0.649315	0.592412	0.468473	0.519805	0.153532	1.21599	0.16739	1.21967	0.931434	0.876534	1.01173	0.314335	0.245457	0.265554	0.011635	-0.593321	-0.004197	-0.09447	-0.001762	-0.006507	-0.053108	0.072187	0.278253	0.127721	-0.276667	-0.122759	-0.15629	-0.028379	0.091686	0.246022	-0.114952	-0.005888	0.042415	0.055142	0.253813	0.072884	0.028092	0.330105	0.271852	0.039228	0.213222	0.101926	0.405554	0.066592	-0.081574
TCGA-61-1907-01A-01R-0582-01	Immunoreactive	1.12098	1.90391	1.7491	1.11741	0.836755	0.680998	-0.001068	0.120082	1.1883	0.222066	1.03074	0.76389	0.874711	1.1353	-0.004909	0.424491	0.043342	0.084176	0.314652	-0.38375	-0.219676	-0.199889	-0.046998	-0.253277	-0.178074	-0.259892	-0.242601	-0.550674	-0.241803	-0.171637	-0.095457	-0.110852	0.096168	0.330682	0.188837	-0.06408	-0.04283	0.1114	-0.256583	-0.068186	-0.101784	-0.075571	0.038112	0.096657	0.027026	0.015124	-0.067786	0.189268
TCGA-61-1895-01A-01R-0582-01	Immunoreactive	0.897297	0.571426	-0.895589	-0.063568	0.096488	0.079367	-0.13639	0.731656	0.92472	0.353445	1.42827	0.837471	0.93979	0.90662	0.184636	0.86039	0.600086	0.058042	-0.064973	0.058423	0.09212	-0.119981	0.293273	-0.080618	0.786511	0.441834	0.276549	0.323906	-0.151363	-0.307259	-0.243447	-0.15026	-0.284477	-0.315242	0.011812	-0.297515	-0.376908	0.123452	0.132471	-0.085629	-0.111773	-0.137625	0.264396	0.291989	0.12499	0.180039	0.18234	0.571433
TCGA-61-1725-01A-01R-0582-01	Immunoreactive	0.069869	0.552807	-0.30642	-0.059219	0.110317	-0.02801	-0.221794	0.156091	-0.240725	0.226514	0.359865	0.27089	0.19081	0.200812	0.011108	0.031359	0.012727	0.261764	0.035453	-0.155397	0.152975	-0.147533	0.048965	-0.076574	0.098719	0.421513	0.175917	0.015311	-0.061539	0.016238	0.061349	-0.094874	0.140508	0.045269	0.200695	-0.101428	-0.224175	-0.212874	0.057178	-0.016575	0.14092	0.029204	0.157754	0.182681	0.138656	0.218845	0.122412	0.272143
TCGA-29-1769-01A-01R-0582-01	Immunoreactive	-0.158736	-0.020216	0.840471	0.31445	0.123778	-0.062469	0.04026	0.316233	-0.23417	0.087363	0.243084	0.038608	0.083775	0.208776	-0.121041	0.136365	0.128732	0.134914	0.213228	-0.343722	0.058299	0.019109	0.048918	-0.039605	0.09008	0.271289	0.202874	-0.142447	-0.177319	-0.023929	0.168171	0.04918	0.122087	-0.107776	0.000438	0.042218	-0.017443	0.027872	0.074636	0.050571	0.28095	0.144841	0.31084	0.232468	0.180649	0.460775	0.031088	-0.16875
TCGA-24-1842-01A-01R-0582-01	Immunoreactive	0.261791	0.978522	0.080521	0.364353	0.36147	0.369236	0.249747	0.089978	0.899484	0.095947	0.71563	0.526898	0.671158	0.78716	0.27426	0.28135	0.050071	-0.074731	0.538491	-0.185092	-0.02724	0.061968	0.205556	-0.016301	0.119623	0.177974	0.040569	-0.192006	-0.166607	-0.101612	0.064431	-0.036115	0.079993	0.011379	-0.004519	0.07261	-0.063084	0.172135	0.00521	-0.019269	0.011683	0.013121	0.032344	0.132349	0.133899	0.057823	0.111374	0.229752
TCGA-61-1911-01A-01R-0582-01	Immunoreactive	0.809432	1.3583	0.767886	0.687883	0.632383	1.14691	0.744282	0.582712	1.29411	0.351254	1.06927	0.865172	1.13751	1.35732	0.394113	0.321043	0.491473	0.197045	0.581895	0.430287	0.059785	0.355555	0.209239	0.028158	0.322041	0.169278	0.097895	-0.304412	-0.008713	-0.039093	0.452519	0.418599	0.322155	0.390919	0.265722	0.299028	0.475978	0.629893	0.15416	0.089029	0.236361	0.192744	0.033094	0.305419	0.217313	0.204112	0.129378	0.193921
TCGA-24-1843-01A-01R-0582-01	Immunoreactive	0.083351	-0.025224	0.323998	0.173599	0.044993	0.368036	0.554517	0.047507	1.45512	0.189543	0.976785	0.610965	0.569758	0.812805	0.106067	0.185439	-0.076004	0.04505	-0.713921	-0.70261	-0.053431	0.021154	0.073321	-0.105403	0.160902	0.171711	-0.00237	-0.292448	-0.020453	0.02544	0.043887	-0.030344	0.055145	0.011921	0.143847	0.113012	0.088794	0.032036	0.050391	0.107866	0.090038	0.107852	0.16349	0.083779	0.129306	0.116641	-0.056841	0.236612
TCGA-61-1913-01A-01R-0582-01	Immunoreactive	0.709239	2.28765	0.37621	0.418102	0.446756	0.506092	0.040358	0.273753	0.657263	-0.195798	0.304363	0.164396	0.293435	0.531653	-0.281216	0.404659	-0.181769	0.064804	-0.040554	-0.156394	-0.028577	-0.300909	-0.149432	-0.142052	-0.335279	-0.163895	-0.006848	-0.300248	-0.151814	0.052616	-0.147117	-0.203385	-0.369773	-0.153216	0.004547	-0.220345	-0.189721	0.045682	-0.494818	-0.205752	-0.23157	-0.149801	0.032539	-0.232336	0.05628	-0.223158	0.122411	0.498806
TCGA-61-1914-01A-01R-0582-01	Immunoreactive	0.098371	0.838116	0.099825	-0.03237	0.168889	0.241451	0.296958	0.107295	-0.075464	0.039628	0.601803	0.31381	0.264591	0.218968	-0.071652	0.107293	0.233293	0.036821	0.666516	0.706049	-0.052649	0.018242	-0.022386	-0.099791	0.262517	0.187818	0.110708	-0.076157	-0.140951	-0.142264	-0.222709	-0.055698	-0.16888	0.265205	0.162761	0.037601	0.767183	0.240824	0.071218	0.041853	-0.037528	-0.022002	0.058782	0.158895	0.189187	0.009082	0.261229	0.530611
TCGA-61-1915-01A-01R-0582-01	Immunoreactive	0.863467	0.224999	0.018827	0.189653	0.083169	0.299249	0.20406	0.00896	0.421192	0.472107	0.797866	0.637104	0.442627	0.559614	-0.053726	-0.227803	-0.114422	0.215946	0.369219	0.344484	-0.210025	-0.300881	-0.35035	-0.309425	-0.09134	-0.08982	-0.310979	0.124099	-0.159849	0.064916	-0.178682	-0.12533	0.126724	0.458937	0.194236	-0.089914	-0.088599	-0.280962	-0.315366	-0.105432	-0.302312	-0.185432	-0.063471	-0.013514	-0.192056	-0.218335	-0.370632	-1.06408
TCGA-30-1855-01A-01R-0582-01	Immunoreactive	0.31626	0.243482	-0.367335	-0.012055	0.041262	0.191311	0.35831	0.098956	1.08611	0.38602	0.644868	0.484309	0.431275	0.595257	0.134443	0.25618	0.110327	0.091539	-0.43598	0.101568	0.135768	0.091428	0.111567	0.04245	0.132224	0.488105	0.188418	-0.669208	-0.044502	-0.191831	0.004283	0.004825	0.014909	-0.189826	0.007537	-0.127255	0.007617	0.010648	0.167836	0.059886	0.069014	0.017488	0.069533	0.012732	0.072754	0.30048	-0.080072	0.145981
TCGA-24-1846-01A-01R-0582-01	Immunoreactive	1.089	1.44068	0.354608	0.537827	0.660293	0.021694	0.001935	0.027241	1.29055	0.232246	0.36641	0.409737	0.403151	0.270275	0.199423	0.438397	0.014782	0.09382	-0.455776	-0.117261	-0.014401	0.209583	0.392223	0.38932	-0.015218	0.248186	0.204805	0.799186	-0.07998	0.099823	0.085801	0.155323	-0.053208	0.136415	0.012192	0.036379	-0.003882	0.007886	-0.071039	0.025949	0.116965	0.187427	0.314555	0.072079	0.209824	-0.030377	0.115479	0.126591
TCGA-13-0897-01A-01R-0404-01	Immunoreactive	0.845149	1.38603	1.35797	0.877451	0.730675	0.342809	-0.155074	0.164084	0.15281	-0.063828	0.403933	0.364127	0.375841	0.337043	0.347225	0.229275	0.399225	0.029883	1.08575	-0.112685	0.063723	0.415588	0.281903	0.346136	0.420195	0.382889	0.193358	0.100134	0.190285	-0.113285	0.30521	0.044828	0.324632	0.242314	0.260688	-0.140022	-0.186449	0.439023	0.264722	0.132504	0.497764	0.494122	0.269284	0.102608	0.275802	0.495711	0.080725	0.404426
TCGA-13-0924-01A-01R-0404-01	Immunoreactive	0.325722	1.15562	-0.117157	0.199372	0.254956	0.450589	0.185651	0.079329	0.706683	0.165677	0.917435	0.71253	0.876963	1.07075	0.086963	0.202653	0.45134	0.041494	0.551874	-0.02809	0.139188	0.33191	0.287837	0.250322	0.571407	0.392899	0.403691	1.32873	0.121008	0.250533	0.238444	0.089988	0.270731	0.307	0.273225	0.065382	0.057077	0.239755	0.314834	0.241361	0.435616	0.471234	0.459467	0.336048	0.429089	0.374783	0.03648	0.379453
TCGA-13-0885-01A-02R-0404-01	Immunoreactive	0.770186	1.82801	0.207035	0.336841	0.420738	0.696525	0.216948	0.177169	0.978343	0.519033	1.0754	1.08013	0.81243	1.06009	-0.158652	0.001082	-0.048646	0.136857	0.18709	0.035953	-0.151309	-0.160282	-0.219705	-0.064624	-0.309206	0.246511	-0.072521	-0.954607	0.049929	0.007244	-0.176726	-0.152105	-0.070419	-0.05429	-0.185296	-0.000906	-0.049716	-0.428554	-0.200469	-0.122703	-0.00218	-0.087801	-0.163739	-0.293609	-0.145255	-0.261661	-0.600767	-1.02271
TCGA-13-0889-01A-01R-0404-01	Immunoreactive	0.752673	1.51919	-0.482829	0.09919	0.246471	0.579618	0.55637	0.10357	0.716729	0.019915	0.614053	0.54963	0.56992	0.752868	0.035551	-0.065519	0.104559	-0.150873	-0.437195	0.043219	-0.049561	-0.039715	-0.055003	-0.124877	0.02489	0.175008	0.062501	-0.648737	0.069489	0.055714	0.017477	0.035008	0.213138	-0.146948	0.136189	-0.165337	-0.211232	0.204205	0.110706	0.018688	0.161357	0.135644	-0.043052	0.069196	-0.027747	0.110587	0.130836	0.100141
TCGA-13-1484-01A-01R-0477-01	Immunoreactive	1.44761	1.72238	0.007729	0.366744	0.325127	1.03942	1.15304	-0.056956	1.32394	-0.164722	0.668435	0.828851	1.12114	1.58858	0.030832	0.044227	-0.060045	-0.109457	-0.641509	-0.097412	-0.176461	-0.138541	-0.148434	-0.038498	-0.220079	0.029181	-0.158101	-0.683261	0.049672	0.019924	-0.051547	-0.01043	-0.136342	-0.27234	-0.301728	-0.051315	0.032345	0.339976	-0.240469	-0.176526	-0.075514	-0.145402	-0.199308	-0.31146	-0.091897	-0.029561	-0.102474	0.001339
TCGA-24-1417-01A-01R-0477-01	Immunoreactive	1.06519	2.03352	2.20014	1.38928	1.08104	0.385321	0.177388	-0.0723	0.554888	0.317712	1.26853	0.867099	0.939522	1.14451	0.379769	0.595107	0.142893	0.049707	0.171777	-0.020423	0.042984	0.264094	0.318154	0.19512	0.304118	0.669651	0.323006	0.926784	0.022287	0.176224	0.047565	0.077312	-0.021842	-0.0023	0.141887	0.068699	0.296505	0.377265	0.268317	0.165877	0.416756	0.412643	0.261729	0.267389	0.189356	0.413081	0.180287	0.214497
TCGA-24-1428-01A-01R-0477-01	Immunoreactive	0.462884	1.29531	0.824516	0.404081	0.295998	0.133466	0.297042	-0.076865	-0.136528	0.054532	0.564537	0.370928	0.269123	0.287394	-0.18979	0.059933	-0.233798	-0.158104	-0.712149	-0.31113	-0.240426	-0.297433	-0.291489	-0.269408	-0.120658	-0.138913	-0.14042	-0.586362	-0.100452	-0.101133	-0.105404	-0.255756	-0.546476	-0.431641	-0.336354	-0.324567	-0.154468	-0.159056	-0.322152	-0.1507	-0.215805	-0.051143	-0.05352	-0.222663	-0.192376	-0.037515	-0.159988	0.13154
TCGA-13-1496-01A-01R-0477-01	Immunoreactive	1.36974	2.25136	2.27728	1.46771	1.04288	0.257696	0.418973	0.222254	0.768963	-0.044703	0.502155	0.350249	0.515315	0.623622	-0.143988	0.328436	0.003205	-0.220708	0.245137	0.271644	-0.157696	-0.001085	-0.010654	-0.087017	-0.200456	-0.274135	-0.097158	-0.123188	-0.044715	-0.002368	-0.130564	0.107588	0.33799	-0.232016	-0.035439	0.161048	0.040557	-0.054192	-0.129535	-0.037849	0.082724	0.087001	-0.062004	-0.071022	0.007919	-0.175877	-0.230634	-0.32164
TCGA-13-1507-01A-01R-0477-01	Immunoreactive	0.843787	1.58759	1.52749	0.966538	0.734316	0.398236	0.489816	0.207923	0.180856	0.184012	0.838277	0.468223	0.582306	0.730732	0.046401	0.428632	0.196693	-0.09819	-0.238099	0.353677	0.026518	-0.233488	-0.0867	-0.20723	0.364353	0.51074	0.378416	0.602514	-0.127775	-0.284648	-0.412217	-0.227841	-0.526138	-0.117878	0.006143	-0.27591	-0.349988	0.071254	0.010079	-0.157241	0.038009	-0.044025	0.119916	0.042984	-0.025389	-0.131404	0.028183	0.303548
TCGA-13-1488-01A-01R-0477-01	Immunoreactive	1.17074	2.05708	0.813345	0.500832	0.464182	0.079301	0.357181	-0.15696	0.980738	-0.299701	-0.746878	-0.253087	-0.049178	-0.070374	0.064965	0.270072	0.073782	0.128678	-0.476827	-0.029492	-0.144577	-0.050827	0.078458	-0.061165	-0.344848	-0.185987	0.110908	0.058289	-0.139007	-0.046387	-0.117657	0.080982	0.005949	-0.11114	-0.041334	-0.266861	0.019196	0.340276	-0.146305	-0.08113	-0.068255	0.047007	0.061557	0.059078	-0.016121	0.102428	0.068338	0.545447
TCGA-13-1498-01A-01R-0477-01	Immunoreactive	1.1379	1.42198	0.69419	0.554018	0.387616	0.254502	0.004948	-0.066625	1.1639	0.03285	0.108253	0.294602	0.424261	0.398025	0.237925	0.348092	0.051955	0.226056	0.373506	0.224271	0.041604	0.12016	0.191457	0.022834	-0.081613	0.05226	0.037199	0.536861	0.009064	0.01159	0.009678	-0.009315	0.127573	0.094873	0.104305	-0.165954	-0.11624	0.320404	-0.007124	0.025334	0.023119	0.155755	0.207779	0.024529	-0.07342	-0.121228	0.081486	0.093083
TCGA-24-1435-01A-01R-0477-01	Immunoreactive	0.514395	0.969075	0.411531	0.277269	0.316359	-0.056852	-0.070571	-0.050501	0.612685	0.180996	0.478956	0.30756	0.242602	0.166612	0.112272	0.290004	-0.035346	0.17221	-0.387545	0.255141	-0.009101	-0.009511	0.081846	0.065763	0.345151	0.511477	0.118941	-0.067567	0.035988	-0.220429	-0.024842	-0.162224	-0.046424	-0.237581	0.109868	-0.294825	-0.19148	0.048038	0.096282	-0.064537	0.184297	0.144842	0.075375	-0.017593	-0.032122	0.185811	-0.161379	-0.072435
TCGA-24-1436-01A-01R-0477-01	Immunoreactive	0.626037	1.48285	2.40524	1.32663	0.998336	0.219657	0.252453	0.370608	0.149173	-0.015516	0.729068	0.361129	0.304916	0.369267	0.19337	0.455366	0.292359	-0.121095	0.198794	0.075346	0.040585	0.174787	0.299417	0.11119	0.132466	0.146031	0.221401	0.364227	0.024583	0.018053	-0.123572	0.130729	0.062186	-0.094382	-0.029798	0.257255	-0.219338	0.264925	0.001192	0.09853	0.030843	0.043521	0.035887	0.04865	0.132977	-0.157192	0.120739	0.226804
TCGA-23-1117-01A-02R-0434-01	Mesenchymal	0.30901	0.470241	-1.08543	-0.577135	-0.434525	0.165612	0.032949	0.046841	-0.407124	-0.124174	-0.209224	-0.023847	-0.060313	0.013577	-0.249242	-0.504588	-0.369294	-0.101615	-0.055259	-0.910196	-0.107112	-0.282915	-0.168316	-0.049466	-0.205548	0.616139	0.089711	0.354244	0.104336	-0.261091	-0.185137	-0.199447	-0.331954	-0.395928	-0.587714	-0.157449	-0.045646	-0.535887	-0.29986	-0.444536	-0.375146	-0.538282	-0.745989	-0.617896	-0.429906	-0.327258	-0.497891	-0.28966
TCGA-04-1337-01A-01R-0434-01	Mesenchymal	-0.408337	-0.083964	-1.82047	-0.815846	-0.522541	-0.236816	-0.116273	0.019516	-0.223373	-0.022144	-0.065731	-0.037211	-0.062498	-0.04918	0.050284	-0.196898	-0.122349	-0.062727	-0.466168	-0.337993	0.309777	0.128463	0.121149	0.145764	0.081291	0.841654	0.277203	0.307893	0.164483	0.092005	-0.0493	-0.079382	-0.097525	-0.200722	-0.173712	0.015606	-0.192785	0.043355	0.159323	-0.051145	-0.139176	-0.233016	-0.182475	-0.173259	-0.012982	-0.181827	-0.106453	-0.026992
TCGA-04-1343-01A-01R-0434-01	Mesenchymal	-0.568156	-1.02276	-1.27116	-0.715802	-0.605109	-0.034245	0.181799	-0.041529	0.11028	-0.150542	-0.586808	-0.316514	-0.338577	-0.17106	-0.279209	-0.469802	-0.27544	-0.095061	-0.088328	-0.001798	-0.138534	-0.372839	-0.180517	-0.045128	-0.194521	0.031749	0.070013	1.14	-0.018212	0.03329	-0.296664	-0.250883	-0.414416	-0.474542	-0.416079	-0.056782	-0.140081	-0.66598	-0.327004	-0.30178	-0.382952	-0.494891	-0.482964	-0.556174	-0.335648	-0.412764	-0.621291	-0.556591
TCGA-04-1332-01A-01R-0434-01	Mesenchymal	-0.265917	-0.836958	0.175464	-0.141801	-0.177592	-0.023368	-0.011628	0.018521	-0.61521	0.117374	-0.34253	-0.20148	-0.157575	-0.219097	0.167529	-0.11063	0.028451	0.544816	-0.091243	0.455828	0.205991	0.156486	0.234048	0.334505	0.124155	0.769466	0.294574	2.09694	0.2148	0.125498	0.037401	0.017243	-0.157035	0.04444	-0.076686	0.070256	-0.317227	-0.092949	0.336393	0.137704	0.089108	-0.01614	0.016727	0.184317	-0.003776	0.071724	-0.036494	-0.320029
TCGA-24-0970-01B-01R-0434-01	Mesenchymal	-1.0123	-1.62651	-1.23059	-0.820579	-0.793415	-0.012889	-0.279703	-0.018951	-0.223373	-0.115077	-0.39729	-0.377779	-0.455462	-0.446426	-0.364275	-0.338368	-0.380738	-0.107852	-0.355284	-0.514875	0.014919	0.057812	0.05164	0.240238	-0.022714	0.328856	0.048184	0.57308	0.023571	0.052051	0.018917	-0.046552	-0.263516	-0.251171	-0.226396	0.135374	0.199429	0.111596	0.020555	-0.087323	-0.001132	-0.076402	-0.017029	-0.070525	0.065688	0.476898	-0.265422	0.015688
TCGA-24-0975-01A-02R-0434-01	Mesenchymal	-0.586725	-1.03402	-1.42294	-0.841449	-0.577847	-0.042878	-0.040233	-0.037969	0.041463	-0.153725	-0.354149	-0.294158	-0.105286	-0.072198	-0.00324	-0.309003	0.085071	-0.039704	0.19183	0.21252	0.19973	0.099472	0.251484	0.129214	0.127081	0.613327	0.410481	-0.349464	0.08155	0.01024	-0.015549	-0.008342	-0.017255	-0.109304	-0.053395	0.029792	0.204154	-0.165649	0.075112	-0.073731	-0.122014	-0.173698	-0.063673	-0.112354	0.03362	-0.004521	-0.143577	0.447498
TCGA-23-1116-01A-01R-0434-01	Mesenchymal	-0.259064	-0.035443	0.516798	0.16745	0.027941	0.004846	-0.161521	0.731904	0.056595	0.121666	0.882604	0.557333	0.544418	0.508357	0.081887	0.433816	0.134622	0.022536	0.405104	-0.067084	-0.003688	0.124535	0.439534	0.187575	0.650781	0.835305	0.347025	0.98017	0.066782	-0.015102	-0.215559	-0.008553	-0.077433	-0.074783	-0.290655	-0.031768	-0.206588	0.082586	-0.025594	-0.13686	-0.230602	-0.153145	0.075975	-0.156397	-0.024767	-0.247903	-0.239533	0.066573
TCGA-04-1338-01A-01R-0434-01	Mesenchymal	-0.228815	0.006912	-1.5671	-0.6734	-0.370135	0.201675	-0.139833	0.101066	0.515328	-0.059398	0.40198	0.321071	0.377045	0.440312	0.015281	-0.026577	-0.102245	-0.10831	-0.1257	0.02885	0.026821	0.284372	0.234584	0.541172	0.331585	0.62068	0.35075	2.13849	0.104528	0.333212	-0.105033	0.170454	0.038268	-0.042923	-0.100023	0.11501	0.11787	0.029598	0.0356	-0.07344	-0.015946	-0.07015	0.00341	-0.095939	-0.021592	0.018818	0.027087	0.042534
TCGA-24-1425-01A-02R-0502-01	Mesenchymal	0.012117	0.127758	-0.64576	-0.305252	-0.10964	-0.022455	-0.021307	0.091367	-0.449005	0.188602	0.461783	0.389303	0.3587	0.358526	0.283476	0.069779	-0.044445	0.146179	-0.182991	-0.51747	0.23145	0.207921	0.387281	0.334487	0.587859	1.09357	0.551429	1.27138	0.143172	-0.042751	-0.074087	-0.006882	-0.238627	-0.106862	-0.049708	-0.077294	-0.270268	-0.147379	0.224808	0.102129	0.268159	0.053842	0.071084	0.108624	0.116931	0.039896	0.096392	0.508541
TCGA-24-1564-01A-01R-0502-01	Mesenchymal	-0.019887	0.082438	0.435056	0.302607	0.187562	0.187558	-0.044849	0.277655	0.700598	0.718208	1.98021	1.27946	1.09	1.20666	0.326557	0.402039	0.271157	0.226081	-0.196067	0.432686	0.157599	0.258303	0.340917	0.218368	1.11928	0.854766	0.224683	0.274475	0.09331	-0.169807	-0.035359	0.102003	0.147693	0.088843	0.082033	-0.034303	-0.009306	0.22378	0.343596	0.153162	0.090379	0.140467	0.139106	0.268999	0.152971	0.222387	0.26071	0.598289
TCGA-24-1550-01A-01R-0502-01	Mesenchymal	-0.637006	-0.176233	-0.292425	-0.313445	-0.288154	0.128584	0.256129	0.685614	-0.253013	-0.009405	0.934233	0.398405	0.357832	0.280808	-0.371389	-0.123113	-0.238979	-0.402309	-0.876203	-0.807561	0.172282	0.023704	0.256856	0.171473	0.631118	0.865734	0.495215	0.869243	0.066594	0.008485	-0.237961	-0.137934	-0.314365	-0.601544	-0.058788	-0.028966	-0.358169	0.175693	0.257497	0.077777	0.080932	-0.016954	0.184485	0.014465	0.00854	0.007247	0.284122	1.13926
TCGA-04-1530-01A-02R-0502-01	Mesenchymal	0.182604	0.30406	-1.13929	-0.475406	-0.307372	0.06196	0.116496	0.072598	0.575397	-0.149878	0.066542	0.063825	0.136152	0.126177	-0.055138	-0.042141	-0.280931	-0.224695	-0.824273	-0.390894	-0.004221	0.066885	0.176744	0.387532	0.098128	0.503187	0.088334	1.13286	0.008792	-0.06722	0.00466	0.004065	-0.06453	-0.328074	-0.222638	-0.158385	0.288568	-0.146273	-0.10798	-0.174058	-0.21982	-0.175041	-0.009078	-0.278277	-0.147921	0.093673	-0.189376	0.502738
TCGA-24-1563-01A-01R-0502-01	Mesenchymal	0.072995	0.016391	-0.086239	-0.083024	0.080446	0.010906	-0.185598	0.16846	-0.261242	0.204773	0.161033	0.148106	0.264202	0.098979	0.040928	0.194288	0.1919	0.240456	0.031586	0.430547	0.109846	0.174444	0.352725	0.316265	0.506028	0.786444	0.490675	2.89873	-0.045946	0.091083	0.004618	0.022941	-0.181243	0.104213	0.188056	-0.153139	-0.379311	-0.022114	0.12552	0.033022	-0.004703	0.065439	0.352623	0.14583	0.050676	-0.081929	0.234231	0.299549
TCGA-13-0768-01A-01R-0362-01	Mesenchymal	1.04051	2.18822	1.08981	0.898234	0.866494	1.29767	0.432379	0.165163	0.975889	0.316608	1.60277	1.20082	1.52606	1.87866	0.3604	0.539305	0.270676	0.031511	0.633439	-0.021337	0.419741	0.30266	0.448248	0.295673	0.738229	1.24209	0.626284	0.371726	0.10701	0.037556	0.116374	0.166372	0.206274	0.042892	0.011106	-0.006443	-0.100542	0.348531	0.325165	0.031677	0.161992	0.11009	-0.019433	0.025535	0.105098	-0.04052	0.198362	0.952053
TCGA-13-0793-01A-01R-0362-01	Mesenchymal	0.064859	-0.23853	0.013191	-0.123678	-0.114406	0.083447	-0.037938	-0.024093	-0.196628	0.013474	-0.216378	-0.034688	0.014775	0.085539	-0.476646	-0.173829	-0.125794	0.000758	0.019171	0.560327	0.059885	-0.320598	-0.179994	-0.049657	-0.220921	0.160304	-0.087825	-0.371745	-0.064305	-0.119643	-0.155126	-0.290578	-0.110751	-0.279712	-0.375118	-0.163233	-0.265112	-0.161572	-0.248587	-0.270501	-0.372317	-0.492772	-0.391315	-0.537023	-0.277555	-0.181266	-0.424565	-0.043163
TCGA-13-0714-01A-01R-0362-01	Mesenchymal	-0.567726	-1.10003	-1.56534	-0.821386	-0.544613	-0.034569	0.000303	0.050197	-0.467779	-0.084041	-0.232981	-0.014603	0.008439	0.16201	-0.206554	-0.272016	0.004248	0.20452	0.281948	0.026907	-0.006288	0.019816	0.082606	0.161207	-0.209376	0.344869	0.102557	0.24269	0.003734	0.012062	-0.055051	0.04254	0.270235	0.023507	0.021237	-0.011198	-0.042834	-0.341808	-0.135034	-0.14637	-0.263604	-0.215417	-0.139872	-0.094486	-0.091598	-0.132465	-0.330972	0.225329
TCGA-25-1320-01A-01R-0453-01	Mesenchymal	-0.27821	-0.471252	0.401933	0.078098	-0.044185	-0.110054	0.073636	0.049478	0.136631	0.113469	0.147607	0.049303	0.070941	-0.01129	0.16391	0.107649	-0.062692	0.184879	0.179898	-0.161236	0.176337	0.131812	0.241137	0.097364	0.479053	0.838874	0.21637	1.46977	0.022339	0.193429	0.071249	0.088355	0.028549	-0.090719	-0.109262	0.096157	0.263955	0.059205	0.241479	0.079901	0.09223	0.110152	0.119001	0.080413	0.03034	0.175655	0.220056	0.522842
TCGA-25-1329-01A-01R-0453-01	Mesenchymal	-0.688193	-0.772063	-0.258316	-0.282829	-0.278711	-0.136847	-0.086313	-0.00054	-0.973341	0.123469	0.274499	0.153478	-0.023908	0.093591	-0.019133	-0.20998	-0.145263	-0.045328	-0.296161	-0.347419	0.011495	0.04753	0.226182	0.060168	0.39941	0.359084	0.266817	0.039948	0.115017	0.04896	0.116226	-0.001697	0.075084	-0.074251	-0.229905	0.301973	0.19692	-0.319674	0.074118	-0.00878	0.172762	0.038352	-0.099783	0.032263	0.007144	0.158232	0.07788	0.481407
TCGA-13-0894-01B-01R-0453-01	Mesenchymal	-0.620871	-1.22188	-0.830323	-0.680721	-0.70906	-0.009013	-0.190572	0.052464	-0.379745	-0.123758	-0.300835	-0.096544	-0.122446	-0.071171	-0.472625	-0.479758	-0.226875	-0.137914	-0.469056	-0.269575	-0.065155	-0.282531	-0.203204	0.157323	-0.21776	0.697533	0.113968	0.041147	0.135572	-0.167212	-0.156411	-0.150799	-0.19229	-0.517181	-0.670753	-0.113022	-0.196792	-0.444053	-0.376607	-0.469204	-0.586921	-0.697706	-0.797595	-0.898746	-0.498985	-0.715106	-0.752727	-0.591266
TCGA-13-0900-01B-01R-0453-01	Mesenchymal	-0.027331	1.02621	1.0781	0.43129	0.288216	-0.071878	0.005411	0.089877	-0.213389	-0.136261	0.022526	-0.037411	-0.062115	-0.014384	-0.200312	-0.036019	-0.27053	-0.163665	-0.558085	-0.216391	0.017304	-0.082098	-0.002766	0.055731	0.062247	0.647792	0.104146	-0.087264	0.093991	-0.045985	0.025697	-0.225628	-0.043837	-0.349377	-0.028719	-0.203294	-0.284909	-0.192356	0.022967	-0.062957	-0.014782	-0.036642	-0.037478	-0.118979	-0.013127	0.030188	-0.129807	0.040065
TCGA-25-1326-01A-01R-0453-01	Mesenchymal	-0.361636	-0.387618	-1.37763	-0.700539	-0.558162	-0.015075	0.10376	0.120369	0.167035	0.116977	0.583743	0.391516	0.184264	0.229035	-0.136691	-0.414072	-0.17861	-0.220054	-0.169832	-0.327462	-0.246167	-0.393594	-0.19521	-0.123816	0.491073	0.414423	0.020085	0.139068	-0.048977	-0.176541	-0.049995	-0.267962	-0.306675	-0.313739	-0.355036	-0.231228	-0.211702	-0.283813	-0.261954	-0.327432	-0.327435	-0.320289	-0.424778	-0.273598	-0.265561	-0.236817	-0.338873	-0.166554
TCGA-25-1328-01A-01R-0453-01	Mesenchymal	-0.498725	-1.38277	-2.02551	-0.957345	-0.712974	-0.178647	-0.059937	0.039162	0.134791	0.297051	-0.198372	-0.014841	-0.116309	-0.122923	0.067063	-0.280025	-0.210529	-0.030149	0.090291	-0.613944	0.023247	-0.223871	-0.031425	-0.098171	-0.166349	0.379883	0.124818	0.08388	0.058025	-0.002854	0.03783	-0.196181	-0.412856	-0.100638	-0.368161	-0.300522	-0.088803	-0.699524	-0.25264	-0.253814	-0.547802	-0.521698	-0.415029	-0.471459	-0.46014	-0.520577	-0.111894	-0.365686
TCGA-13-1405-01A-01R-0453-01	Mesenchymal	-0.147137	-0.040646	-0.882262	-0.425255	-0.251142	0.113053	-0.04397	0.106182	0.558303	0.045405	-0.073002	-0.060307	0.073541	0.234747	0.008185	-0.075293	0.190457	0.021684	-0.00739	-0.195699	0.025104	-0.035712	0.075265	0.049699	0.238285	0.363461	0.162134	-0.423906	0.019749	-0.200024	0.200271	-0.027469	0.1236	-0.215573	-0.198838	-0.042062	-0.174654	-0.087632	0.030268	-0.123842	-0.138184	-0.175676	-0.253679	-0.183243	-0.020451	-0.111058	-0.312165	0.444456
TCGA-13-0908-01B-01R-0453-01	Mesenchymal	0.276727	0.284317	0.643668	0.383973	0.146855	-0.013464	0.07936	-0.00158	0.372048	0.333465	0.440463	0.310704	0.254477	0.292464	-0.081972	0.088883	0.086671	-0.012967	0.045479	-0.326026	0.137032	-0.013543	-0.072893	0.036211	0.431388	0.746705	0.178205	-0.066659	0.05945	-0.188988	-0.121074	-0.195383	-0.108683	-0.191604	-0.019846	-0.237318	-0.302077	-0.056817	-0.049246	-0.105517	-0.154555	-0.109622	-0.215569	-0.190058	-0.074349	-0.093729	-0.255365	-0.362721
TCGA-13-1411-01A-01R-0453-01	Mesenchymal	0.278787	0.330474	-1.22302	-0.338903	-0.185223	0.428618	-0.076616	0.502143	0.933679	0.352951	1.83961	1.26341	1.19651	1.27872	0.081924	0.321973	0.132333	-0.303391	-0.405354	-0.365658	0.06234	0.112121	0.235781	0.051346	0.786769	1.12369	0.381581	-0.418129	0.008226	-0.163211	-0.040237	-0.089469	-0.169741	-0.304969	-0.185002	-0.044295	-0.13805	0.177854	-0.004834	-0.122688	-0.097708	-0.081562	0.047282	-0.024368	-0.049398	-0.211588	-0.31425	-0.107511
TCGA-13-1412-01A-01R-0453-01	Mesenchymal	-0.613462	-1.47277	-1.44676	-0.820714	-0.777879	-0.137158	-0.119173	-0.101765	0.04834	-0.167479	-0.827431	-0.368854	-0.325829	-0.20028	-0.32056	-0.198445	-0.055994	-0.138545	-0.17405	-0.415367	-0.028608	-0.084597	-0.102185	0.200544	-0.426369	0.035481	-0.085382	-0.628263	0.075991	-0.19442	0.090317	0.079226	0.062372	-0.227213	-0.306121	-0.098427	0.128648	-0.384663	-0.384819	-0.354938	-0.470921	-0.494608	-0.51255	-0.596432	-0.342643	-0.436361	-0.363329	0.008889
TCGA-13-1408-01A-01R-0453-01	Mesenchymal	-0.320776	-0.253691	-0.227926	-0.380991	-0.349056	-0.037535	0.191294	-0.041998	-0.38893	-0.192077	-0.570628	-0.303293	-0.234846	-0.181729	-0.213699	-0.259735	-0.174181	-0.121478	-0.387591	-0.539955	0.055271	-0.013205	0.029849	0.15178	0.120251	0.674902	0.167623	0.439885	0.076868	-0.106703	-0.004252	0.019174	-0.21638	-0.17621	-0.149906	0.134363	0.001028	-0.08985	0.042221	-0.078973	-0.048924	-0.173019	-0.242859	-0.22072	-0.052142	0.085019	-0.200021	0.163669
TCGA-25-2404-01A-01R-0709-01	Mesenchymal	0.443226	0.71216	1.15612	0.704267	0.6807	-0.081009	0.161699	0.037928	0.171911	0.083928	0.335417	0.200032	0.361562	0.251667	0.425406	0.474778	0.609498	0.311608	0.627165	0.176658	0.29094	0.549175	0.437675	0.437862	0.431569	0.718202	0.429938	1.47422	0.17544	0.019486	0.039598	0.433703	0.405127	0.45647	0.313131	0.326717	0.403334	0.424	0.440099	0.2445	0.428745	0.432602	0.295888	0.375498	0.352162	0.241709	0.31267	0.495624
TCGA-24-2293-01A-01R-0709-01	Mesenchymal	0.626069	0.724917	0.814834	0.600107	0.544241	0.432981	0.116913	0.376359	1.82604	0.575628	1.53662	1.16257	1.27442	1.33701	0.760081	0.617299	0.458368	0.400842	0.190942	-0.036955	0.402495	0.577165	0.660117	0.59759	0.9088	1.41595	0.745799	0.858041	0.252812	0.117873	0.303217	0.350884	0.294374	0.415564	0.321038	0.213794	0.299805	0.488449	0.629262	0.371014	0.404712	0.3798	0.288777	0.394828	0.374199	0.264726	0.223384	0.25835
TCGA-25-2408-01A-01R-0709-01	Mesenchymal	-0.303885	-0.654129	-1.64386	-0.629269	-0.361745	0.050053	0.015606	0.099363	0.539029	0.314105	0.710002	0.346824	0.334847	0.224497	0.499967	0.388928	0.22379	0.394541	0.232873	-0.035504	0.410555	0.296043	0.394695	0.144815	0.422674	0.935489	0.399259	0.343657	0.069641	0.115353	0.132513	0.040351	0.098633	0.200618	0.134725	0.154592	0.21932	-0.007719	0.406714	0.228899	0.253181	0.155916	0.264558	0.175403	0.13199	0.082082	0.374936	-0.029812
TCGA-24-2280-01A-01R-0709-01	Mesenchymal	-0.747679	-1.97365	-1.56555	-0.899547	-0.805525	-0.215164	0.089596	0.010571	-0.909595	-0.031886	0.064244	-0.075787	-0.204899	-0.041523	-0.000878	-0.45847	-0.363366	-0.028339	-0.676378	-0.442187	0.132226	0.06023	0.141439	0.321155	0.376184	0.848936	0.502405	1.96423	0.097972	0.216228	0.020548	-0.022368	-0.198816	-0.115236	-0.343046	0.086133	0.025103	-0.163999	0.211324	-0.015444	-0.14993	-0.161714	-0.140357	-0.263743	-0.202751	-0.204387	-0.038062	0.015766
TCGA-24-2298-01A-01R-0709-01	Mesenchymal	-0.027352	0.203068	1.32976	0.695687	0.529659	-0.042718	0.183143	0.014164	-0.163798	-0.061979	-0.525168	-0.28074	-0.19519	-0.317165	0.467634	0.413261	0.360201	0.08126	0.49057	0.582333	0.268361	0.373776	0.441818	0.495015	0.354753	0.545639	0.343921	1.54413	0.168725	-0.065648	0.08737	0.382492	0.302	0.122084	0.207158	0.124376	0.397644	0.231468	0.233683	0.125184	0.24677	0.233544	0.044762	0.105582	0.185828	0.048119	0.420661	0.641587
TCGA-25-2398-01A-01R-0709-01	Mesenchymal	-0.225121	-0.597788	-0.473695	-0.292683	-0.218126	0.005925	0.084795	-0.097213	0.869581	0.031737	0.444496	0.234138	0.175881	0.081226	0.252014	0.153742	0.123286	0.111041	-0.593933	0.558121	0.379864	0.240715	0.294294	0.32083	0.706886	1.02062	0.481037	0.306633	0.098375	0.117536	0.10605	0.172112	0.125947	-0.059054	-0.017933	0.144233	0.196987	0.285052	0.440539	0.223104	0.175514	0.165381	0.083465	0.054502	0.068456	-0.005572	0.291145	0.381049
TCGA-59-2354-01A-01R-0709-01	Mesenchymal	0.331035	0.877357	0.796374	0.538144	0.463276	0.509535	0.304129	-0.056535	0.227915	0.292898	0.824198	0.669289	0.670457	0.809986	0.354444	0.265206	0.131705	0.128451	0.633026	0.072932	0.168875	0.306468	0.330514	0.299921	0.610989	0.913694	0.399723	0.925717	0.136003	-0.031755	0.250786	0.079852	0.286956	0.565637	0.311423	0.029798	-0.071183	0.004723	0.321936	0.162398	0.153741	0.173564	0.089923	0.30762	0.242029	0.174746	0.09732	-0.028712
TCGA-25-2042-01A-01R-0709-01	Mesenchymal	-0.347428	-0.862109	-0.538954	-0.262673	-0.168976	0.063915	0.302688	0.348413	0.009531	0.339738	0.825639	0.592371	0.655239	0.603849	0.511087	0.201482	0.230347	0.317847	0.144823	-0.310024	0.388649	0.63544	0.711443	0.857244	0.815405	1.61087	0.927699	3.12096	0.236934	0.31186	-0.063158	0.23099	0.102639	0.139767	0.089935	0.11043	-0.105553	0.19139	0.49972	0.181587	0.167745	0.205022	0.225472	0.434125	0.251458	0.068647	0.112246	0.308151
TCGA-25-2399-01A-01R-0709-01	Mesenchymal	0.426086	0.708706	1.15928	0.741872	0.591812	0.007654	0.134391	0.061493	0.285789	-0.002659	0.741749	0.417777	0.475752	0.461716	0.336193	0.422636	0.302489	-0.072255	0.325223	0.227257	0.188515	0.296264	0.430763	0.185787	0.443743	0.498164	0.358803	1.60666	0.052318	-0.027122	0.261743	0.202765	0.287181	0.298435	0.358054	0.052768	-0.083916	0.097598	0.178061	0.177574	0.065792	0.241972	0.28284	0.186772	0.22393	-0.015341	0.334398	0.496688
TCGA-24-2289-01A-01R-0709-01	Mesenchymal	0.022937	-0.137034	0.997674	0.461305	0.274012	-0.062042	-0.110089	-0.073781	0.047568	0.560244	1.09796	0.740249	0.565286	0.530607	0.169057	0.299697	0.21148	-0.032567	-0.132471	0.101376	0.215619	0.416944	0.426951	0.492459	0.604174	1.03284	0.442247	2.19109	0.161189	0.057331	0.058268	0.16478	0.160061	-0.015658	0.155293	0.09275	0.009734	0.205429	0.26108	0.175339	0.202332	0.279008	0.222067	0.253139	0.217408	0.089509	0.16609	0.510219
TCGA-25-2401-01A-01R-0709-01	Mesenchymal	0.496878	1.53088	1.56174	1.02111	0.801675	0.388471	0.381827	0.394239	0.813101	0.858854	1.91743	1.36115	1.132	1.24551	0.351924	0.622107	0.298743	0.467283	0.255645	0.229096	0.278292	0.336121	0.40687	0.303403	0.976196	1.3007	0.472429	0.969653	0.097981	0.160394	0.176017	0.167386	0.193685	0.331034	0.194337	0.081389	0.049108	0.138542	0.385506	0.26301	0.342026	0.369342	0.403679	0.378671	0.320274	0.378238	0.109769	0.493183
TCGA-24-2254-01A-01R-0668-01	Mesenchymal	-0.371416	-1.39347	-1.14914	-0.555394	-0.378022	-0.265056	0.04494	0.209508	-0.084315	0.405779	0.664843	0.416028	0.268249	0.108949	0.382635	0.176952	0.127572	0.28411	-0.552506	0.352321	0.374336	0.366156	0.410363	0.272369	0.461703	0.445148	0.201491	1.54383	0.058579	0.12208	0.261662	0.342709	0.227294	0.159441	0.204326	0.010111	0.038163	0.174871	0.347127	0.278442	0.338237	0.341765	0.326168	0.33362	0.174793	0.193508	0.372824	0.270526
TCGA-61-2009-01A-01R-0668-01	Mesenchymal	-0.213082	-0.160203	-1.23814	-0.552197	-0.400878	0.125379	-0.31449	0.107793	0.178208	0.048488	0.646888	0.295663	0.280107	0.262091	-0.305669	-0.181122	0.139589	-0.07687	0.338395	0.472259	-0.079198	-0.105894	-0.153288	-0.14533	0.368473	0.668703	0.148914	-0.488894	-0.075268	-0.213789	-0.011358	-0.218461	-0.019984	0.068168	-0.012441	-0.095985	-0.128437	0.055308	0.036178	-0.141175	-0.156517	-0.146392	-0.071059	-0.062856	-0.070747	-0.281762	-0.191359	0.224463
TCGA-24-2033-01A-01R-0668-01	Mesenchymal	-0.925592	-1.65318	-2.02788	-1.04164	-0.753775	-0.358868	-0.115931	-0.046309	-0.464035	-0.005508	-0.089675	-0.028888	-0.254823	-0.32773	-0.163215	-0.346372	-0.180239	0.2756	-0.087048	0.03499	0.099657	-0.090405	0.014875	0.026255	0.18947	0.237715	0.111928	0.569656	-0.005474	0.035626	-0.067871	-0.055323	0.050932	0.036975	-0.089948	0.142643	-0.094961	-0.21727	0.061796	0.044418	-0.221464	-0.03299	0.072171	0.046111	0.038973	-0.101701	0.188704	-0.296084
TCGA-61-2095-01A-01R-0668-01	Mesenchymal	-0.371797	-1.3655	-1.2158	-0.552455	-0.320194	0.052191	-0.348432	0.233213	1.10701	0.561787	1.07398	0.615747	0.666076	0.560091	0.168948	0.443539	0.119743	0.120962	-0.205436	-0.462479	0.096643	0.424843	0.512434	0.242763	0.563254	0.481557	0.174309	0.833435	0.025542	0.151836	0.185661	0.335051	-0.003853	-0.02201	-0.040813	0.002601	0.238005	0.010203	0.134712	0.078348	-0.128842	-0.035415	0.227008	-0.059949	-0.037084	-0.101275	0.51492	0.453671
TCGA-23-2078-01A-01R-0668-01	Mesenchymal	-0.239962	-0.001339	-0.248543	-0.137637	-0.089894	0.72345	0.348674	0.157034	0.089928	-0.006963	0.417827	0.381065	0.573557	1.16867	-0.022205	0.010522	-0.009439	0.180137	-0.221061	-0.421254	0.133956	0.266677	0.148678	0.31673	0.356376	0.805428	0.362831	0.191129	0.078183	0.03523	0.146467	0.083273	0.16432	-0.060329	0.074439	0.032933	-0.076145	0.320162	0.285495	0.138716	0.229147	0.16079	0.138293	0.047089	0.139719	0.304551	0.181213	0.122995
TCGA-24-2035-01A-01R-0668-01	Mesenchymal	0.32695	0.598434	-0.716872	-0.230905	0.002844	0.452153	0.263748	0.250488	0.207487	0.405749	1.38049	0.834745	0.864862	0.967144	0.476315	0.034787	0.01904	0.353463	-0.101453	0.049825	0.043436	0.283352	0.211417	0.158616	0.657045	1.27267	0.616816	2.6134	-0.07595	0.053423	0.060787	0.139164	-0.029117	0.216062	0.027736	-0.016714	0.367377	0.038753	0.293318	0.046752	-0.039371	0.060478	0.094468	0.259608	-0.015202	0.033278	0.014556	-0.108375
TCGA-61-1998-01A-01R-0668-01	Mesenchymal	-0.426189	-0.834503	-1.10371	-0.572886	-0.422256	-0.031198	-0.282951	0.171398	0.085286	0.011386	0.850515	0.376649	0.292286	0.17987	0.208084	0.10292	0.025068	0.030075	-0.110853	-0.02841	0.090711	0.228814	0.235366	0.194725	0.346032	0.637509	0.221176	0.594286	0.00359	-0.037253	-0.111158	0.017883	-0.024282	-0.038854	0.020919	-0.074086	-0.250403	0.014808	0.21735	0.013266	-0.021423	0.007338	0.203437	0.156159	0.043799	0.000136	0.366278	0.556419
TCGA-61-2113-01A-01R-0668-01	Mesenchymal	0.811274	1.06812	1.7536	0.908817	0.688546	0.215441	0.050064	0.236629	0.101417	0.018226	0.81318	0.43232	0.537317	0.540928	0.080123	0.6608	0.273774	-0.055501	-0.001458	-0.29106	0.193147	0.431364	0.493052	0.352752	0.549104	0.753421	0.33247	0.98638	0.018183	0.166061	0.120625	0.427541	0.23426	-0.030974	-0.15948	0.306338	0.387628	0.257012	0.163244	0.093881	0.183086	0.173199	0.345748	0.049174	0.176115	0.069929	0.412684	0.92681
TCGA-61-2102-01A-01R-0668-01	Mesenchymal	-1.01918	-2.02403	-1.69445	-1.05114	-0.870339	-0.172859	-0.372829	0.441137	-0.455968	0.104064	0.506569	-0.006453	-0.217213	-0.102299	-0.253453	-0.640933	-0.610589	-0.207998	-0.942944	-2.16051	-0.030882	-0.002684	0.171527	0.236871	0.333329	0.539991	0.096653	0.19144	0.1819	0.171747	-0.029278	0.020466	-0.304786	-0.37297	0.029134	0.218483	0.374391	0.335957	0.519201	0.074963	0.058835	0.046496	0.154898	0.135839	0.149349	0.204491	-0.112129	0.221616
TCGA-61-2003-01A-01R-0668-01	Mesenchymal	-0.144868	-0.268728	-0.115331	0.008812	-0.026751	0.542697	0.171587	0.004342	1.03625	0.490717	1.28636	0.954126	0.943451	1.05018	0.551659	0.186188	0.268653	0.154542	0.086131	-0.252868	0.268672	0.353288	0.312233	0.218049	0.617986	0.967854	0.340812	0.479828	0.178392	0.070259	-0.074237	0.119693	0.236144	0.116849	0.012509	0.123863	0.061254	0.232784	0.492774	0.161901	0.154396	0.184211	0.136456	0.229687	0.136623	0.237704	0.021131	-0.050879
TCGA-31-1951-01A-01R-0653-01	Mesenchymal	0.301943	1.40291	1.20591	0.713348	0.53446	0.081231	0.10505	0.01225	1.38658	0.162487	0.72563	0.409745	0.485947	0.492623	0.10089	0.372886	0.034728	0.057022	-0.295498	-0.514819	0.027491	0.12255	0.260613	0.183961	0.307211	0.510202	0.28637	1.46132	0.045693	-0.01828	-0.06478	0.013109	0.040643	-0.263592	-0.173868	-0.060692	-0.234241	0.009942	0.013651	-0.091211	-0.081766	-0.029646	-0.129816	-0.065842	-0.057656	0.029736	0.089362	0.250332
TCGA-61-1721-01A-01R-0653-01	Mesenchymal	-0.290148	-1.80916	-1.10618	-0.79124	-0.763705	0.38543	-0.286631	0.063378	-0.809759	0.47951	0.342352	0.123105	0.19783	0.228769	0.350225	-0.609496	-0.636102	0.351539	-0.519723	-1.53226	-0.016852	-0.243249	-0.093075	-0.003847	-0.114717	0.952551	0.202235	1.57212	0.067489	-0.037095	-0.202837	-0.387184	-0.603794	-0.111586	-0.358208	-0.258136	-0.069454	-0.515936	0.313407	-0.193953	-0.405223	-0.501276	-0.511608	-0.09476	-0.483227	-0.353326	-0.305602	-0.405224
TCGA-30-1891-01A-01R-0653-01	Mesenchymal	-0.288063	-0.622463	-1.42521	-0.699459	-0.457798	-0.17416	0.073209	-0.073701	-0.015639	0.149098	0.298819	0.16412	0.176237	0.175212	0.05787	-0.11001	-0.054756	0.19632	0.075448	0.098978	0.089461	-0.174359	-0.050385	-0.114845	0.406249	0.528195	0.233673	-0.354114	-0.006872	-0.15605	-0.257485	-0.303956	-0.165092	-0.140411	-0.052055	-0.287527	-0.314719	-0.248402	-0.01385	-0.134435	-0.294369	-0.262341	-0.117332	-0.075492	-0.076769	-0.177386	0.068034	0.072794
TCGA-30-1861-01A-01R-0653-01	Mesenchymal	-0.959281	-1.62378	-1.26226	-0.760133	-0.645305	-0.320489	-0.128544	0.156771	-0.599442	-0.104873	-0.796572	-0.492761	-0.583668	-0.555063	-0.451082	-0.416997	-0.31868	0.035952	-0.451753	-0.457982	0.114382	-0.138052	-0.292985	0.036767	-0.008274	0.583047	0.088292	0.203832	0.023465	-0.096911	-0.294048	-0.251324	-0.039352	-0.02832	-0.195718	-0.129671	-0.094456	-0.186539	0.181359	0.010791	0.027376	-0.011189	-0.156948	0.013411	-0.051464	-0.066462	-0.160395	-0.260992
TCGA-30-1892-01A-01R-0653-01	Mesenchymal	-0.861295	-1.79607	-1.75804	-1.02358	-0.784516	-0.163401	-0.059481	0.093831	0.037678	0.043887	-0.475213	-0.241132	-0.277745	-0.188285	-0.139301	-0.41504	-0.196611	-0.12627	-0.225755	-0.193908	0.135454	-0.279342	-0.148016	-0.107292	-0.087595	0.575422	0.145271	0.037826	-0.037129	-0.117123	-0.317966	-0.359253	-0.324744	-0.126545	-0.214052	-0.255643	-0.37853	-0.531269	-0.123026	-0.294125	-0.388823	-0.421542	-0.474857	-0.407205	-0.321985	-0.417754	-0.064255	0.054938
TCGA-31-1959-01A-01R-0653-01	Mesenchymal	0.110894	0.062719	0.770094	0.29052	0.116794	0.178179	0.001988	0.287231	1.35387	0.212143	1.11541	0.696703	0.693823	0.712801	0.060337	0.083106	0.115087	-0.015553	-0.176061	-0.560332	0.12919	0.060086	0.231557	0.11387	0.534668	0.90057	0.310816	0.528244	0.01306	-0.015653	-0.239236	0.086894	-0.038163	-0.015356	-0.023111	-0.024913	-0.137458	0.210951	0.161542	0.012789	0.084341	0.040615	-0.105518	0.156945	0.023751	0.12262	-0.038342	0.531734
TCGA-30-1862-01A-02R-0653-01	Mesenchymal	-0.21133	-0.330498	-0.239695	-0.166841	-0.121849	0.088411	0.183729	-0.10982	-0.112084	0.092412	-0.022672	0.09638	0.089046	0.181283	0.327265	-0.06218	0.025778	-0.102402	0.018272	0.010412	0.119319	0.21927	0.222686	0.233196	0.098556	0.648384	0.294064	1.45753	0.060027	0.154742	0.124531	0.128609	0.203324	0.29488	0.161675	0.132129	-0.062395	0.269863	0.194729	0.096913	0.039428	0.16287	-0.016252	0.083615	0.078028	-0.098022	0.359944	-0.18033
TCGA-24-1928-01A-01R-0653-01	Mesenchymal	0.022968	-0.118055	0.055425	-0.006432	0.061921	-0.202861	-0.125786	0.044762	-0.413346	0.108877	0.377087	0.177991	0.170084	0.20358	-0.086185	0.021687	-0.02757	0.141286	-0.303832	-0.340614	0.083532	0.184253	0.059675	0.320307	0.416679	0.63466	0.323752	1.42495	0.010892	0.147145	-0.047302	0.093475	0.103388	-0.073677	0.01984	0.205419	-0.117731	0.440628	0.300697	0.147299	0.277497	0.235283	0.085948	0.121687	0.092898	-0.078193	0.030839	-0.005125
TCGA-31-1946-01A-01R-0653-01	Mesenchymal	0.655324	0.550523	0.594606	0.375829	0.32802	0.063941	0.187647	-0.017623	-0.36677	0.137857	0.881231	0.5877	0.452963	0.395867	0.100834	0.172148	0.152948	0.090619	0.065301	0.101009	-0.039382	-0.002917	0.156124	-0.010176	0.560814	0.684801	0.141668	0.678919	-0.110596	-0.152614	0.040957	-0.046477	0.101912	0.000353	0.004864	-0.146524	0.030044	-0.02276	0.03648	-0.049402	-0.034438	-0.003371	-0.014018	0.057001	0.004989	-0.01077	-0.00111	0.252211
TCGA-61-1919-01A-01R-0653-01	Mesenchymal	0.098449	0.30594	-0.147244	-0.13459	-0.140886	0.116278	0.151535	0.191044	1.25071	0.120777	0.94914	0.618218	0.475319	0.511248	-0.090183	0.18426	-0.062405	0.067963	-0.682831	-0.225658	-0.127798	-0.224903	-0.052735	-0.15911	0.529425	0.761166	0.174314	-0.516236	-0.066006	-0.114631	-0.296536	-0.248909	-0.263081	-0.33035	-0.147983	-0.215765	-0.005453	-0.141533	-0.019411	-0.143242	-0.249271	-0.153856	-0.034852	-0.13776	-0.192284	-0.072101	-0.268017	-0.19694
TCGA-30-1867-01A-01R-0653-01	Mesenchymal	-0.136273	-0.355814	0.52326	0.105583	-0.15329	-0.056603	0.108827	0.020948	0.20984	0.3019	1.18241	0.772681	0.486021	0.529053	-0.227408	-0.092274	-0.287665	-0.165936	-0.696167	-0.298645	0.005457	-0.158377	-0.204534	0.001753	0.417415	0.962707	0.032472	0.077512	-0.110193	-0.027784	-0.254026	-0.267988	-0.137954	-0.287017	-0.324516	-0.066551	-0.210117	-0.269971	0.052238	-0.156658	-0.05371	-0.182779	-0.258279	-0.254304	-0.171108	-0.096423	-0.293831	-0.267705
TCGA-25-1628-01A-01R-0538-01	Mesenchymal	0.204977	1.15327	0.917656	0.435722	0.335936	0.58908	0.297499	-0.118101	0.272565	0.245117	1.00907	0.693859	0.736113	0.985122	0.131488	0.210603	-0.097655	0.005615	-0.565523	-0.645847	0.250858	0.247045	0.123269	0.142309	0.552879	1.0746	0.353387	-0.354668	0.093775	-0.103752	-0.109134	-0.095974	-0.04173	-0.201196	-0.13647	0.081771	0.128414	0.169882	0.37602	0.17043	0.294345	0.272307	0.118347	0.115608	0.091691	0.117423	0.161939	-0.008695
TCGA-36-1576-01A-01R-0538-01	Mesenchymal	0.086947	0.289244	-0.875585	-0.259425	-0.131598	0.747499	0.436048	-0.020845	0.98044	0.19238	1.26862	0.841141	0.856812	1.06815	0.155153	0.235322	0.06994	0.029013	-0.164091	0.144962	0.240103	0.311097	0.249647	0.316724	0.658569	1.22117	0.379831	1.14381	0.105093	-0.183703	-0.090529	0.082432	-0.009164	-0.062256	-0.123597	0.13709	-0.027619	0.414434	0.366807	0.183054	0.29016	0.276822	0.266314	0.239129	0.168959	0.099721	-0.040306	-0.222484
TCGA-25-1623-01A-01R-0538-01	Mesenchymal	0.432564	1.30758	1.55203	0.755571	0.561311	0.570957	0.457074	0.143347	0.824189	0.130058	1.3858	0.867512	0.972912	1.17142	0.218163	0.449522	0.008591	-0.156629	0.0274	-1.02578	0.138054	0.173452	0.405223	0.191	0.793081	1.06498	0.594829	1.58404	0.01492	-0.104635	-0.296214	-0.060361	-0.135957	-0.266452	-0.347555	0.022252	-0.000657	0.128389	0.062418	-0.034814	-0.060532	0.041714	0.07162	0.033389	0.112333	0.156684	0.184535	0.35519
TCGA-25-1633-01A-01R-0538-01	Mesenchymal	0.148865	0.292109	0.505974	0.241637	0.133681	-0.007202	-0.143098	0.365114	0.072878	0.054983	0.571695	0.357336	0.381481	0.530455	0.145102	-0.008351	-0.242412	-0.051086	-0.300424	-1.39677	0.163301	0.253671	0.182985	0.278924	0.447932	0.667812	0.343587	1.16363	0.13445	-0.052875	-0.397315	-0.053607	-0.014858	-0.184694	-0.07966	0.062614	-0.096639	0.057887	0.170168	0.040302	-0.034968	-0.036318	-0.079091	-0.032062	-0.033875	-0.212834	0.06356	-0.175921
TCGA-24-1545-01A-01R-0538-01	Mesenchymal	0.263864	0.940294	0.477262	0.216374	0.168556	0.431197	0.639817	-0.126499	0.070952	0.299604	1.03481	0.773307	0.664775	0.9847	0.007638	-0.13814	-0.059818	-0.217319	-0.378942	0.186832	0.071036	-0.068491	-0.195493	-0.10719	0.546302	0.731093	0.210365	-0.458622	-0.017141	-0.271133	-0.120671	-0.367435	-0.250684	-0.116698	-0.185853	-0.181492	-0.146628	-0.092814	-0.022364	-0.134661	-0.083896	-0.158578	-0.317924	-0.065318	-0.240782	-0.260521	-0.20802	-0.599928
TCGA-24-1546-01A-01R-0538-01	Mesenchymal	-0.126824	-0.78783	-1.34691	-0.643314	-0.433885	-0.14039	-0.026396	0.075843	-0.313031	0.281174	0.253303	0.2481	0.121086	-0.052266	0.040335	-0.158309	-0.088854	0.160105	-0.249247	-0.185913	0.128303	-0.005711	-0.057708	-0.007115	0.41707	0.808912	0.234279	0.492062	0.089979	-0.143779	-0.113798	-0.206961	-0.020907	0.116242	-0.136151	-0.219821	-0.29078	0.12174	0.072391	-0.100629	-0.062882	-0.120323	-0.263356	0.010226	-0.079063	0.082408	0.096253	-0.16201
TCGA-36-1569-01A-01R-0538-01	Mesenchymal	0.065044	0.396502	-0.110994	-0.050894	0.025314	0.582703	0.212823	0.050428	0.271157	0.341371	0.641349	0.653932	0.580922	0.845485	0.205445	-0.191203	-0.003423	-0.004876	-0.439887	-0.198942	0.004826	0.092238	-0.0953	0.033516	0.522917	0.725969	0.252228	0.742992	-0.052699	-0.152182	-0.003467	-0.117169	-0.066472	0.014449	-0.222555	0.009172	0.256442	-0.175529	0.045925	0.008257	-0.081151	-0.017875	-0.199398	-0.034995	-0.228999	-0.308442	-0.065748	-0.686819
TCGA-36-1580-01A-01R-0538-01	Mesenchymal	-0.152721	-0.223913	-0.753496	-0.468138	-0.295612	0.15598	-0.007662	-0.046888	0.508789	0.082987	0.187153	0.1823	0.111388	0.200615	-0.028695	-0.115206	-0.217547	-0.348536	-0.856209	-0.443173	-0.00322	-0.095803	-0.031964	-0.142151	0.492336	0.702271	0.267474	0.255986	0.03967	-0.204685	-0.167792	-0.303461	-0.182827	-0.299588	-0.238652	-0.287018	-0.11857	0.222946	-0.022822	-0.227199	-0.364201	-0.269474	-0.245269	-0.154285	-0.202581	0.068426	-0.017385	-0.278639
TCGA-25-1626-01A-01R-0538-01	Mesenchymal	-0.096438	-0.067078	0.601273	0.10841	0.001677	0.337843	0.14125	-0.020439	0.070838	0.417964	1.19987	0.750596	0.813545	0.948715	0.154956	0.072732	-0.072708	0.042582	-0.213294	-0.545613	0.198844	0.216704	0.205457	0.286346	0.791154	1.39197	0.70801	2.49722	-0.014757	-0.136959	-0.294828	-0.126567	-0.211842	-0.296454	-0.359969	-0.135077	-0.188468	-0.053584	0.247342	-0.099707	-0.091107	-0.103438	0.001115	0.039549	-0.100029	-0.314173	-0.055031	-0.09914
TCGA-25-1635-01A-01R-0538-01	Mesenchymal	-0.119038	0.39023	1.07832	0.285434	0.262594	0.243849	-0.079006	-0.084008	-0.442202	0.322077	0.419758	0.289377	0.241396	0.307158	0.114803	0.139658	-0.00068	0.080301	-0.289029	-0.211819	0.088595	-0.069956	0.106966	-0.126853	0.557058	0.582636	0.049806	-0.574918	-0.05996	-0.195	0.139342	-0.226713	-0.149527	-0.220691	-0.296939	-0.150191	-0.124122	-0.035779	0.117218	-0.079322	0.279935	0.012293	-0.111032	0.07415	0.019382	-0.061664	-0.099958	-0.00598
TCGA-57-1585-01A-01R-0538-01	Mesenchymal	0.000627	-0.765261	-0.801787	-0.485825	-0.324311	0.049425	0.102712	-0.018977	-0.171261	-0.067959	0.273504	0.245669	0.207418	0.197336	0.232883	-0.108511	0.011284	-0.12792	-0.254376	-0.109934	0.058983	0.155392	0.166626	0.193098	0.247887	0.760597	0.383712	1.50996	-0.058549	-0.150151	-0.129087	-0.004015	-0.053863	-0.095035	-0.265987	-0.159856	0.163814	0.086925	0.185349	-0.030768	0.082254	0.116845	-0.035394	0.151007	-0.048188	0.199371	0.109562	0.220273
TCGA-20-1682-01A-01R-0564-01	Mesenchymal	-0.057499	0.282445	-0.836127	-0.204921	-0.028108	0.581786	0.2703	0.132067	-0.061129	0.337721	0.591907	0.458279	0.674212	0.781453	0.291969	0.000753	0.245942	0.411768	0.583353	0.360514	0.217576	0.330505	0.27431	0.357673	0.577286	0.769734	0.419315	0.614862	0.131118	-0.156871	0.198176	0.264293	0.36836	0.438248	0.35446	0.061693	0.107169	0.497433	0.467911	0.329013	0.763081	0.501267	0.24241	0.542	0.412364	0.71139	0.381408	0.72992
TCGA-30-1718-01A-01R-0564-01	Mesenchymal	0.475808	0.812217	0.868018	0.496704	0.459681	0.520296	0.159234	-0.009968	0.154415	0.153458	0.464214	0.279045	0.298111	0.397267	0.334544	0.396901	0.319712	0.084642	0.477864	0.920606	0.187167	0.208866	0.232434	0.128704	0.441439	0.759105	0.258192	0.096129	0.005209	-0.031398	0.025377	0.149648	0.215898	0.121118	0.272239	0.114395	0.181824	0.236733	0.237187	0.17732	0.302461	0.215737	0.254394	0.172768	0.316601	0.133445	0.162473	0.192032
TCGA-29-1693-01A-01R-0564-01	Mesenchymal	0.490782	0.829053	0.75785	0.475112	0.407579	0.09553	0.101301	0.047155	0.144564	-0.03084	0.051882	0.003416	0.029718	-0.062653	0.131656	0.301422	0.182352	-0.031258	0.772614	0.094879	0.188341	0.025645	-0.048571	0.005865	0.17098	0.517424	0.294993	-0.045897	0.019499	-0.169604	-0.05364	-0.195857	0.017454	0.252372	0.177365	-0.110876	-0.245643	0.485263	0.217094	0.095149	0.115422	0.008703	0.001159	-0.033501	0.141068	-0.01485	0.100545	0.262474
TCGA-29-1783-01A-01R-0564-01	Mesenchymal	-0.13772	0.277533	-0.256079	-0.030266	0.051423	0.170466	0.299036	0.187663	0.512864	0.33386	0.916587	0.547188	0.396194	0.425397	0.093204	-0.047601	0.073736	0.125756	0.312909	0.467977	0.103777	0.022991	0.01734	-0.077378	0.240426	0.467937	0.082982	-0.297017	-0.007292	-0.027492	-0.134099	-0.046838	0.110915	0.131763	-0.015079	0.17305	0.034507	-0.105336	0.072686	-0.006018	-0.217982	-0.196818	-0.080407	-0.063301	-0.07814	-0.071809	-0.077029	-0.150638
TCGA-29-1695-01A-01R-0564-01	Mesenchymal	0.313208	0.474112	-0.10655	0.012817	0.09542	0.385773	0.186002	0.16869	1.32643	0.198733	1.26323	0.808535	0.727021	0.706044	0.375404	0.465268	0.17198	0.204849	-0.585262	-0.066841	0.247205	0.249238	0.322496	0.221028	0.758654	0.96918	0.309933	0.081421	0.026945	0.114183	-0.089886	0.186837	0.109664	0.100972	0.280687	0.192276	0.160825	0.39739	0.379794	0.232785	0.396323	0.31437	0.294947	0.254844	0.239782	0.290288	0.154171	-0.011542
TCGA-29-1705-01A-01R-0564-01	Mesenchymal	-0.527534	-1.04281	-1.4409	-0.62799	-0.420277	-0.156747	0.149878	-0.003567	0.428805	0.258725	0.478241	0.368645	0.235428	0.212418	0.114581	0.089813	0.126778	0.19455	0.333255	-0.062497	0.323787	0.120088	0.201601	0.181595	0.235039	0.629206	0.206575	0.430835	-0.043123	-0.023391	-0.011602	0.070355	0.252945	0.24652	0.153299	0.119799	0.388349	-0.115823	0.258838	0.055021	0.135006	0.093483	0.154386	0.136998	0.214008	0.303365	0.03468	0.308702
TCGA-29-1764-01A-01R-0564-01	Mesenchymal	0.160634	0.816843	0.155618	0.007275	0.162365	0.178531	0.133124	0.036883	0.702733	0.364973	0.567634	0.349639	0.452944	0.554205	0.172684	0.484174	0.171958	0.131067	0.250403	0.208263	0.259643	0.029657	0.085261	0.017718	0.304198	0.63378	0.342316	0.894132	-0.159073	-0.044376	-0.066878	-0.038462	-0.109368	-0.062359	0.007423	-0.205202	-0.24846	-0.136106	0.015732	-0.06923	-0.21865	-0.136234	0.155579	-0.083215	-0.001927	-0.213178	0.060884	0.073528
TCGA-29-1766-01A-01R-0564-01	Mesenchymal	-0.248072	0.186773	0.849112	0.275202	0.15299	0.259507	0.17718	0.091663	0.808513	-0.144323	-0.12096	-0.105462	0.055058	0.112269	0.147362	0.333475	0.183482	0.101815	0.242676	0.298587	0.110792	-0.009024	0.069629	-0.013587	0.391927	0.647595	0.376403	0.223709	-0.01	-0.066252	-0.14505	-0.051364	0.041094	0.094143	0.070875	0.018244	0.103805	-0.049891	0.184694	0.062845	-0.074703	-0.016472	0.080133	0.084851	-0.01327	-0.179899	0.157222	0.024953
TCGA-29-1698-01A-01R-0564-01	Mesenchymal	-0.260356	-0.031345	0.658338	0.199375	0.084036	0.179509	0.007133	-0.022821	-0.024276	-0.005413	-0.030166	-0.125085	-0.035211	0.019256	0.150687	-0.027915	-0.095668	-0.058715	-0.875152	0.258826	0.126465	0.117519	0.160792	0.185276	0.198626	0.542224	0.235659	0.942328	-0.023681	0.096733	-0.175329	0.202522	0.071002	-0.02771	0.018187	0.214486	0.314741	0.246958	0.288897	0.126756	0.252135	0.255723	0.079887	0.08756	0.143035	0.018452	0.29107	0.561415
TCGA-29-1768-01A-01R-0564-01	Mesenchymal	1.2601	1.20185	0.343246	0.416499	0.450548	0.399674	0.465408	0.08579	0.441235	0.50645	0.919299	0.675407	0.779622	0.771043	0.227738	0.268698	0.099205	0.292569	-0.049739	0.27698	0.189555	-0.014732	0.176146	0.025485	0.430827	1.20791	0.375039	-0.033825	-0.036213	-0.10032	-0.179024	-0.151763	-0.04896	0.169999	0.109739	-0.206817	0.143962	-0.060206	0.230081	-0.06828	-0.067332	-0.136105	-0.03475	0.185104	0.003723	0.295549	-0.196391	-0.041692
TCGA-29-1690-01A-01R-0564-01	Mesenchymal	-0.359338	-1.27679	-2.05986	-1.00569	-0.629385	0.206044	-0.092085	0.086334	0.049587	0.317819	1.14926	0.58891	0.476949	0.443077	0.138959	0.001228	0.135501	0.007895	0.429797	-0.186521	-0.094111	-0.065979	-0.005682	-0.210988	0.284927	0.335115	0.190155	-0.535969	-0.172693	-0.147112	-0.153299	-0.127355	-0.22885	0.038161	-0.211274	-0.34816	-0.176527	-0.498169	-0.258898	-0.326145	-0.563295	-0.525631	-0.145095	-0.251308	-0.341312	-0.507464	-0.063813	1.7e-05
TCGA-29-1770-01A-01R-0564-01	Mesenchymal	-0.178845	-1.06215	-0.789034	-0.423788	-0.291611	-0.230976	0.073969	0.088076	0.291918	-0.010024	-0.181411	-0.148461	-0.122519	-0.214211	0.052605	-0.028288	-0.01338	0.201662	0.101716	-0.11957	0.394825	0.157058	0.213931	0.278232	0.097715	0.612918	0.328919	0.949277	-0.013135	-0.018861	0.079385	0.09687	0.170074	0.05081	0.071478	0.090261	0.072219	0.41	0.353551	0.124466	0.147571	0.109875	0.240957	0.198788	0.220039	0.417677	0.21672	0.30131
TCGA-24-1849-01A-01R-0582-01	Mesenchymal	0.478114	0.363647	0.015716	0.157006	0.154585	0.53949	0.354544	0.441821	0.512711	0.383862	1.62702	1.05279	1.16325	1.38055	0.509213	0.233607	0.326208	0.394167	0.128156	-0.157966	0.145704	0.357199	0.479863	0.414031	0.696801	1.25634	0.694332	1.71225	-0.018542	0.066497	0.121235	0.156048	0.081383	0.103293	0.017948	0.095151	-0.064926	-0.01998	0.336503	0.118472	0.180193	0.129696	0.118005	0.228747	0.149718	0.1753	-0.130974	-0.007421
TCGA-30-1857-01A-02R-0582-01	Mesenchymal	0.348665	0.140423	-0.550943	-0.091881	0.05406	0.371344	0.070254	0.132455	0.384676	0.215464	0.279701	0.404438	0.457607	0.521186	0.216762	0.08487	0.468786	0.102596	0.945414	0.485564	0.163099	0.364414	0.397485	0.390706	0.365713	0.827897	0.287114	-0.115449	0.099113	-0.076855	0.176686	0.361875	0.299712	0.087551	-0.033703	0.179729	0.049396	0.185042	0.189663	0.034134	0.204099	0.029537	-0.118322	-0.027993	0.09242	0.286831	-0.173665	0.157777
TCGA-61-1733-01A-01R-0582-01	Mesenchymal	-0.056815	-0.406631	0.850722	0.434458	0.221406	-0.278244	0.002007	0.040889	-0.185993	0.307099	0.003507	-0.039663	-0.198997	-0.117389	0.317	0.082834	-0.188816	0.194956	-0.529453	-0.079597	0.308384	0.253765	0.027998	0.174789	0.290358	0.539521	0.367086	0.46463	-0.021745	0.040121	0.167506	-0.055994	0.171463	-0.089329	0.250603	0.263726	0.234421	0.231929	0.395681	0.24343	0.147361	0.058348	0.2042	0.170328	0.121009	-0.084851	0.25108	-0.524778
TCGA-61-1737-01A-01R-0582-01	Mesenchymal	0.261471	0.503839	-0.052617	0.124623	0.23544	-0.083029	0.348849	0.250187	-0.132427	0.016196	0.655701	0.354474	0.337993	0.245291	0.053182	0.358472	0.266728	0.102146	-0.284061	1.07146	0.229848	0.194416	0.332971	0.109457	0.414082	0.887783	0.455778	0.190963	-0.028118	0.085012	0.020712	0.073636	0.029202	-0.077754	0.088534	0.029949	0.245888	0.149143	0.389929	0.238037	0.463911	0.379461	0.305962	0.285871	0.25513	0.394105	0.186698	0.342608
TCGA-29-1777-01A-01R-0582-01	Mesenchymal	0.236041	0.634407	-0.224609	-0.121352	0.04239	0.019228	0.366984	0.097589	0.558084	0.129775	-0.001364	0.079939	0.134625	0.069699	0.038155	0.001487	-0.074157	0.183807	0.770657	0.187188	0.113443	-0.359896	-0.165948	-0.245674	0.024006	0.419848	0.225929	0.549852	-0.260875	-0.251925	-0.384306	-0.3946	-0.565086	-0.13085	-0.082172	-0.475011	-0.309771	-0.326425	-0.037782	-0.229466	-0.011956	-0.255876	0.044018	-0.017431	-0.136239	0.028739	0.18659	0.060772
TCGA-13-0807-01B-01R-0404-01	Mesenchymal	0.505415	0.482285	-0.411941	-0.09573	-0.028714	0.128505	0.093739	0.064061	0.48806	-0.170937	-0.784762	-0.2792	-0.218979	-0.27743	0.031895	-0.05675	-0.036076	0.081241	0.263141	0.020413	0.050911	0.005372	0.250056	0.184172	-0.274295	0.235913	0.149133	0.914002	0.180647	0.220602	0.090678	0.044763	-0.079157	-0.166197	-0.040705	0.051873	0.214203	0.036399	-0.072476	-0.095133	-0.133413	-0.105437	-0.001115	-0.19942	-0.077744	-0.040709	-0.032597	0.136858
TCGA-13-0886-01A-01R-0404-01	Mesenchymal	0.707735	1.05283	0.977081	0.494792	0.318799	0.221254	-0.051275	0.057673	0.745082	0.155086	0.562057	0.557511	0.550343	0.518208	0.116691	0.057667	0.063	0.194908	-0.048201	0.029879	-0.117997	0.052082	-0.011995	0.042506	0.174456	0.735805	0.265117	0.574431	0.062241	-0.024602	-0.063691	0.043675	-0.0779	-0.007977	-0.117754	-0.139177	-0.082887	0.119743	0.002682	-0.084327	-0.056386	-0.119295	-0.220217	-0.169353	-0.060378	-0.195663	-0.31126	-0.047946
TCGA-13-0919-01A-01R-0404-01	Mesenchymal	-0.25405	0.293892	0.476099	0.278021	0.249503	-0.181662	-0.06613	0.157672	0.411796	0.229153	0.676805	0.537674	0.450848	0.404982	0.116492	0.312799	0.124167	0.145243	-0.126708	0.067496	0.094929	0.4377	0.395095	0.591305	0.677641	0.821313	0.382022	1.67983	0.159295	0.209001	0.046468	0.218011	0.38486	0.089811	0.250291	0.045481	0.242177	0.216159	0.250846	0.13781	0.16356	0.243659	0.259965	0.233142	0.133452	-0.008688	0.10355	0.294738
TCGA-10-0930-01A-02R-0404-01	Mesenchymal	-0.244122	-0.177433	-0.952217	-0.60513	-0.421547	0.205269	-0.122328	0.246815	1.1452	-0.207519	0.234284	0.09345	0.280081	0.303845	-0.048034	0.237005	0.009169	-0.404551	-0.259801	0.600313	0.064607	0.14499	0.67751	0.363549	0.085785	0.129307	0.204553	1.1447	0.076706	0.012474	0.01311	0.181187	0.01926	-0.266495	-0.289824	-0.018849	0.031627	-0.167721	-0.310342	-0.291258	-0.526925	-0.344655	-0.145965	-0.54922	-0.088404	-0.77405	-0.076649	0.383648
TCGA-13-0890-01A-01R-0404-01	Mesenchymal	-0.056282	0.228901	0.588318	0.223563	0.066357	0.082819	0.252809	0.092063	0.113609	-0.088571	0.637627	0.348796	0.327126	0.312324	0.094039	0.070781	0.022734	0.240445	0.069895	-0.228837	0.274359	0.143959	0.120972	0.330446	0.433108	0.854527	0.373262	0.608868	0.226573	0.048745	-0.003974	0.000304	0.124183	0.084701	-0.040039	-0.080549	-0.243383	0.441748	0.339447	0.155034	0.171519	0.21789	0.140406	0.168854	0.242483	0.259954	-0.001337	0.552149
TCGA-13-0911-01A-01R-0404-01	Mesenchymal	0.258312	0.13407	0.631173	0.403104	0.241419	-0.027495	0.075735	0.063847	2.05249	0.251318	1.30099	0.888243	0.807331	0.786637	0.37684	0.672146	0.341168	0.039623	-0.10434	-0.084832	0.16494	0.285951	0.484462	0.398042	0.828035	0.679934	0.313057	0.580685	0.004517	0.170578	0.258057	0.229677	0.209362	-0.033617	0.025612	0.054216	0.08772	0.423743	0.322371	0.071181	0.048637	0.147068	0.196978	0.268969	0.159222	0.44601	0.293491	0.746781
TCGA-24-1427-01A-01R-0477-01	Mesenchymal	-0.499085	-0.874645	-0.974757	-0.497406	-0.376278	0.211151	0.117145	-0.041887	-0.206596	0.305249	0.50842	0.444795	0.384576	0.618681	0.013327	-0.216789	-0.010382	0.328007	0.097134	0.080316	0.231062	0.330535	0.396474	0.424585	0.498742	0.780445	0.443745	1.31551	0.051387	0.034041	0.029139	0.136875	0.136825	0.075142	0.040969	0.019495	-0.00961	0.040867	0.209962	0.063729	0.252232	0.216395	0.147976	0.15434	0.102276	-0.032629	-0.026208	0.03772
TCGA-13-1505-01A-01R-0477-01	Mesenchymal	-0.276577	-0.932175	-0.398451	-0.379	-0.411868	-0.117825	0.131184	-0.160739	-0.343834	-0.008732	-0.540002	-0.224749	-0.24314	-0.098132	0.020888	-0.246828	-0.271089	0.006347	-0.526673	-0.610427	0.072993	-0.203904	-0.15719	-0.032579	-0.022809	0.333689	0.128272	-0.213657	0.014924	-0.041016	-0.256993	-0.249997	-0.305784	-0.187068	-0.059952	-0.257907	-0.054546	-0.195664	0.03418	-0.056831	-0.119334	-0.124545	-0.108671	-0.071308	-0.157818	-0.159349	-0.063305	-0.311975
TCGA-13-1485-01A-02R-0477-01	Mesenchymal	-0.855338	-1.61104	-2.05846	-1.02075	-0.719641	-0.293849	-0.374576	-0.066133	-0.138172	-0.121816	-0.525509	-0.39236	-0.314123	-0.57774	0.161449	0.054954	0.075679	0.057643	0.190978	-0.279545	0.399016	0.348185	0.385632	0.268152	0.128949	0.74026	0.329497	1.16267	0.069672	0.125946	0.14226	0.062914	0.063716	0.087756	-0.105981	-0.060494	0.128682	0.151862	0.331385	0.059231	0.072013	0.023367	0.070347	0.057851	-0.008005	-0.00254	0.136921	-0.099114
TCGA-24-1418-01A-01R-0477-01	Mesenchymal	-0.608923	-0.266362	0.258152	-0.085484	-0.135208	-0.046847	0.196226	-0.067282	0.016944	-0.187366	-0.261565	-0.23339	-0.151297	-0.08125	-0.003364	0.074243	-0.099421	0.148779	-0.412249	-0.225964	0.200126	0.233355	0.222915	0.372142	0.178234	0.350972	0.37237	1.54209	0.073371	0.180034	-0.077782	0.02085	-0.135397	-0.050261	0.048364	0.11694	0.218139	0.112245	0.234867	0.144511	0.12517	0.163401	0.334431	0.226167	0.181985	0.110782	0.26867	0.404351
TCGA-13-1487-01A-01R-0477-01	Mesenchymal	-0.704191	-1.38958	-1.44426	-0.86542	-0.736152	-0.072816	-0.102244	-0.145761	-0.445545	-0.372721	-1.20846	-0.725088	-0.61193	-0.677855	-0.03542	-0.359184	-0.134992	0.17154	-0.417142	-0.17967	-0.037874	0.210892	0.152261	0.243534	-0.17589	0.143735	0.196137	-0.251689	0.0999	0.211054	-0.014409	0.09027	0.127641	0.066418	0.153922	0.02737	-0.222905	0.053508	0.165878	0.098552	0.022666	0.034474	0.052065	-0.111784	-0.022264	-0.310229	0.12333	0.138839
TCGA-13-1509-01A-01R-0477-01	Mesenchymal	-0.411953	-0.667076	-0.76323	-0.444175	-0.341585	-0.084916	0.384291	0.01218	-0.119715	-0.046417	-0.119565	-0.043694	-0.053059	0.05244	-0.152846	-0.12553	-0.050829	0.190271	0.114762	-0.043535	0.128204	0.103463	0.177713	0.193863	0.21519	0.397136	0.154987	0.94896	0.081798	0.053278	-0.038058	-0.014044	-0.018775	0.128896	0.080281	-0.046669	-0.212463	0.153273	0.167855	0.161741	0.135444	0.040968	0.087173	-0.024551	0.1329	-0.048016	0.092287	0.025145
TCGA-24-1422-01A-01R-0477-01	Mesenchymal	-0.17448	-0.644261	-0.906585	-0.42747	-0.291782	0.046184	-0.074858	0.009017	-0.048345	0.324151	0.548763	0.391048	0.374082	0.367804	0.000374	-0.174599	-0.099713	0.151449	-0.057869	-0.038554	0.055915	0.004247	0.076456	-0.034196	0.440587	0.787457	0.232839	0.852414	-0.039987	-0.100541	-0.22183	-0.058855	-0.263539	-0.020577	-0.118189	0.004282	0.011655	-0.054201	0.051634	-0.03495	-0.095091	-0.099209	-0.129271	-0.040539	-0.139012	-0.256321	-0.029953	-0.303535
TCGA-24-1434-01A-01R-0477-01	Mesenchymal	-0.276618	-0.190511	-0.923125	-0.391638	-0.250403	-0.082355	0.272566	0.211315	0.207287	0.491605	1.15202	0.812536	0.584012	0.423462	0.123853	0.024944	0.112423	0.202434	-0.36795	-0.026969	0.072158	0.118615	0.264809	0.167653	0.652332	1.03314	0.46784	1.6797	0.01734	-0.236799	-0.142154	-0.115609	-0.283742	-0.179415	-0.136748	-0.09654	-0.00952	-0.083236	0.172288	-0.044012	-0.047943	-0.063098	0.129192	0.027789	-0.127537	-0.207456	0.093415	0.408634
TCGA-13-1499-01A-01R-0477-01	Mesenchymal	0.212829	0.593727	0.719702	0.307444	0.200354	0.886036	0.832557	-0.038397	0.175444	0.201149	0.592113	0.669013	0.891753	1.62141	0.031875	0.226174	-0.066982	0.13164	-0.644266	-0.054439	0.121368	0.22071	0.227523	0.250653	0.293786	0.788146	0.384905	1.09958	0.044642	0.005355	-0.120723	0.025049	-0.116479	-0.241221	-0.017019	-0.04015	0.094392	0.154092	0.22625	0.187564	0.192329	0.079021	0.113495	0.067436	0.02934	-0.030817	-0.065823	0.005247
TCGA-13-1481-01A-01R-0477-01	Mesenchymal	-0.617964	-0.580971	-0.808268	-0.605818	-0.486878	-0.01982	0.287057	-0.120922	-0.342614	-0.300276	-0.7116	-0.342139	-0.294674	-0.112696	-0.085818	-0.236609	-0.319666	-0.073145	-0.512624	0.07323	0.046662	0.091982	0.060915	0.278069	0.05086	0.589309	0.346101	1.42006	0.047178	-0.014964	-0.199247	-0.13347	-0.125731	-0.327298	-0.231647	-0.212743	-0.06353	0.070862	0.106891	0.03239	-0.052467	0.002682	0.056941	-0.062256	0.009107	-0.220272	-0.018379	-0.058515
TCGA-13-1501-01A-01R-0477-01	Mesenchymal	-1.25619	-1.74015	-1.49129	-0.944066	-0.707209	-0.292945	-0.198889	-0.260251	-0.879147	-0.265004	-0.987231	-0.694839	-0.652697	-0.551347	-0.461018	-0.396143	-0.086147	0.125826	-0.44668	0.214969	-0.064881	-0.097963	-0.045664	0.145963	-0.122161	0.107176	-0.062907	-0.176563	-0.032219	-0.264271	-0.152245	-0.118363	-0.152012	-0.358413	-0.04857	-0.185932	-0.158393	-0.037358	-0.087495	-0.0648	-0.151101	-0.114555	-0.180494	-0.199735	-0.037594	-0.01319	-0.13664	0.154893
TCGA-13-1512-01A-01R-0477-01	Mesenchymal	-0.072567	0.255935	0.161019	-0.034753	-0.16234	0.077545	-0.161167	0.095967	-0.233164	-0.17564	0.026864	-0.068288	0.005631	0.096278	-0.306697	-0.186119	-0.059878	-0.068174	-0.772148	-0.307632	-0.194	-0.08453	0.059381	-0.153773	0.27342	0.281468	-0.071569	-0.672134	-0.058681	-0.012489	-0.201963	-0.277798	-0.049776	-0.488646	-0.139197	-0.089642	-0.322911	0.158343	-0.075293	-0.025959	0.052829	0.141185	0.158396	0.00563	0.060248	0.317361	-0.121428	0.178197
TCGA-24-1463-01A-01R-0477-01	Mesenchymal	0.031043	0.076155	-0.012343	0.019068	0.041625	-0.173007	-0.368761	-0.077786	0.286921	0.127237	0.419104	0.213709	0.185845	0.123175	0.125666	0.010943	0.048757	0.036538	0.25537	-0.041368	0.035669	0.163071	0.218376	0.054611	0.358409	0.420658	0.303521	-0.210193	0.079438	-0.168213	-0.084368	-0.10882	-0.2279	-0.076704	-0.172045	-0.29162	-0.211931	-0.000104	0.118695	0.059296	0.368329	0.312853	0.336235	0.072197	0.106963	0.525845	0.184294	0.611389
TCGA-13-1483-01A-01R-0477-01	Mesenchymal	0.239894	0.416693	0.968492	0.400313	0.253036	-0.203505	-0.140905	-0.006856	-0.028137	-0.106903	-0.312747	-0.069702	-0.014169	-0.179191	-0.016244	0.354592	0.201571	-0.147366	-0.31022	0.039326	-0.071039	0.158833	0.207633	0.093197	0.118217	0.330841	0.218223	0.723025	-0.096361	0.056294	-0.050482	0.012741	0.05288	-0.077831	0.135832	-0.184501	-0.158468	0.262515	0.044089	0.016178	0.009627	0.191636	0.275835	0.039145	0.083034	0.099124	0.283215	0.336143
TCGA-13-1494-01A-01R-0477-01	Mesenchymal	-0.54012	-1.00684	-1.20915	-0.619594	-0.420037	-0.052907	-0.129687	0.097262	0.310313	-0.119249	-0.391954	-0.240728	-0.065797	-0.107596	0.191709	0.23174	0.078133	0.264919	-0.28605	0.206985	0.214954	0.317986	0.447914	0.347793	0.505606	0.738131	0.418571	0.951103	0.12276	-0.174703	-0.133378	-0.007939	-0.110376	-0.217407	-0.051129	-0.332454	-0.157746	0.214582	0.266096	0.037294	0.168893	0.14635	0.228225	0.090798	0.122462	-0.072009	0.094586	0.438431
TCGA-13-1504-01A-01R-0477-01	Mesenchymal	-0.174288	-0.517174	0.650252	0.291236	0.068842	0.039133	0.022839	0.077897	-0.500664	0.445005	0.858545	0.660487	0.317853	0.377431	-0.008324	-0.006009	0.007141	0.006585	-0.012449	0.20626	0.032698	-0.129151	0.066215	-0.162805	0.340737	0.758187	-0.017558	0.103249	0.007204	-0.097047	-0.098464	-0.152306	-0.047867	0.022288	0.019603	-0.149495	-0.191871	0.159392	0.106273	-0.026836	-0.000182	-0.036404	0.00965	0.052309	-0.097507	0.243159	-0.265928	-0.280765
TCGA-23-1031-01A-01R-0434-01	Proliferative	-1.76443	-1.78362	-1.49971	-1.07972	-0.927163	-0.31771	-0.122966	-0.033844	-0.6268	-0.292839	-1.31654	-0.80236	-0.85378	-0.690393	-0.596198	-0.44061	-0.403609	-0.05392	-0.495606	0.232162	0.011835	-0.036282	-0.201474	0.192614	-0.572032	-0.37671	-0.219097	0.732449	0.037173	0.194744	-0.068694	-0.093451	-0.127971	-0.347813	-0.210583	0.036815	-0.026484	-0.149892	-0.184746	-0.042627	-0.154657	-0.19869	-0.110724	-0.403181	-0.12723	-0.212902	-0.013708	-0.456794
TCGA-20-0990-01A-01R-0434-01	Proliferative	-1.03892	-1.14931	-1.31534	-0.813956	-0.625664	-0.212996	0.229179	-0.117441	-0.551057	-0.200912	-0.93858	-0.496799	-0.626726	-0.395929	-0.488305	-0.548753	-0.379541	-0.047976	-0.345246	-0.607528	-0.00063	-0.114914	-0.294183	-0.057548	-0.610655	-0.421319	-0.230992	-0.710948	0.247953	0.099917	0.047131	0.050991	-0.210531	-0.032935	0.020284	0.05784	0.243938	-0.1258	-0.101193	0.095953	-0.142592	-0.088584	0.011668	-0.277113	-0.082871	-0.343282	-0.296484	-0.324256
TCGA-23-1032-01A-02R-0434-01	Proliferative	0.376442	-0.001282	0.918322	0.307279	-0.006882	-0.389725	-0.272388	-0.131967	0.455846	-0.412121	-1.69216	-1.14174	-0.918496	-0.94151	-0.285074	-0.109022	-0.288711	0.08368	-0.465275	-0.385738	-0.17506	-0.353642	-0.393211	-0.152753	-0.571043	-0.796874	-0.536931	-0.822681	0.014244	0.014554	-0.108537	-0.250869	-0.235266	-0.175769	-0.164985	0.03159	-0.161468	-0.174823	-0.199464	-0.038237	-0.082895	-0.21811	-0.226652	-0.305352	-0.040708	0.094505	-0.252869	-0.211453
TCGA-24-0982-01A-01R-0434-01	Proliferative	-0.387262	-0.907848	-0.481897	-0.429849	-0.531282	-0.174742	0.09255	-0.071477	-0.04634	-0.299451	-1.45904	-0.786125	-0.682703	-0.554701	-0.269715	-0.420624	-0.362025	-0.033568	-0.139514	0.056243	-0.0883	-0.191291	-0.172314	-0.052745	-0.610457	-0.154807	-0.148227	0.067104	0.089852	0.078006	0.053413	-0.097502	-0.246164	-0.258584	-0.234782	0.048855	0.048567	-0.469836	-0.227461	-0.195531	-0.362745	-0.367156	-0.27874	-0.537797	-0.330079	-0.455125	-0.328294	-0.53054
TCGA-23-1119-01A-02R-0434-01	Proliferative	-0.118765	-0.199241	-1.28749	-0.606149	-0.410898	0.201932	0.233132	-0.031922	-0.424662	-0.005884	0.041739	0.082327	0.020685	0.183202	-0.297057	-0.381332	-0.088983	-0.048637	0.227944	-0.067917	-0.038338	-0.115229	-0.178424	-0.031237	0.103418	0.183702	-0.059251	-0.168251	0.010566	-0.127251	-0.2026	-0.086723	-0.102839	-0.074569	-0.15255	-0.267617	-0.234298	0.056337	-0.197102	-0.083957	-0.170837	-0.24776	-0.246094	-0.256643	-0.144293	-0.331664	-0.231038	-0.0316
TCGA-04-1341-01A-01R-0434-01	Proliferative	-0.664519	-0.67841	0.080753	-0.16311	-0.263395	-0.354452	0.110292	-0.091039	-0.848076	-0.288401	-1.30342	-0.769918	-0.736244	-0.69623	-0.245519	-0.365964	-0.221441	-0.052123	-0.914787	-0.117527	-0.073074	-0.032503	-0.052717	0.049568	-0.170233	-0.198462	-0.049079	-0.213921	0.041619	0.074902	-0.1104	0.055813	0.110572	0.012154	-0.06728	0.000906	0.398981	-0.211803	-0.041622	0.010509	0.060532	-0.095469	-0.09621	-0.216512	-0.109043	-0.192401	0.147754	0.239003
TCGA-23-1107-01A-01R-0434-01	Proliferative	-0.275085	-0.564753	-1.55697	-0.623137	-0.504691	-0.209871	-0.268872	-0.012277	-0.478399	-0.096114	-0.848676	-0.527821	-0.492488	-0.565954	-0.16804	-0.509379	-0.188258	-0.041538	-0.66987	-0.139592	-0.195746	-0.18516	-0.112326	-0.208924	-0.389042	-0.55832	-0.280402	-0.271333	-0.075986	0.132003	-0.039197	0.007301	-0.005439	-0.221673	0.057327	0.167109	0.342678	0.148954	-0.117672	-0.028321	0.014231	-0.016861	-0.149383	-0.100081	-0.011607	0.296851	-0.075828	0.16504
TCGA-23-1022-01A-01R-0434-01	Proliferative	-2.10441	-2.53369	-2.45915	-1.5929	-1.26817	-0.100243	0.044086	-0.006316	-0.876801	-0.436064	-1.37877	-0.889474	-1.04123	-0.749049	-0.774013	-0.797548	-0.22197	-0.222452	0.022788	0.058286	-0.221594	-0.298171	-0.299004	-0.116661	-0.727672	-0.484161	-0.311472	-1.10297	0.088304	0.065388	-0.152866	-0.16677	-0.333316	-0.327017	-0.27628	0.056296	-0.036201	-0.575334	-0.330049	-0.035258	-0.306983	-0.249372	-0.343147	-0.462341	-0.292137	-0.297443	-0.455923	-0.643265
TCGA-23-1109-01A-01R-0434-01	Proliferative	-0.704081	-1.10193	-1.63094	-0.879934	-0.67484	-0.228786	-0.060716	-0.084097	0.259825	0.181168	-0.289138	-0.068882	-0.225914	-0.094408	-0.15132	-0.249699	-0.360543	-0.124831	-0.685324	-0.280398	-0.048082	-0.12129	-0.127051	-0.050256	-0.464382	0.171846	-0.182347	-0.348794	-0.0841	0.038148	-0.093392	-0.147206	-0.423212	-0.461733	-0.246782	-0.097625	-0.003482	-0.401175	-0.123466	-0.067147	-0.046455	-0.211153	-0.154972	-0.424218	-0.259871	-0.277346	-0.268946	-0.478876
TCGA-23-1121-01A-01R-0434-01	Proliferative	-1.84864	-2.25099	-2.20829	-1.57228	-1.23433	-0.468445	-0.068892	-0.077783	-1.27122	-0.389879	-1.29799	-0.871671	-0.960261	-0.773156	-0.727052	-0.800621	-0.592086	-0.247428	-0.851263	-0.858469	-0.279972	-0.205278	-0.217043	-0.047788	-0.131922	-0.356407	-0.157771	-0.689473	-0.050281	0.211624	-0.202313	-0.165731	-0.270604	-0.559154	-0.148397	-0.020456	0.121513	-0.36898	-0.213666	-0.03415	-0.020256	-0.143048	-0.10663	-0.419665	-0.133401	-0.09652	-0.42161	0.122277
TCGA-04-1331-01A-01R-0434-01	Proliferative	-0.966976	-1.10574	0.281483	-0.288771	-0.416341	-0.313405	-0.176565	-0.151974	-1.07212	-0.312302	-1.11056	-0.709447	-0.739908	-0.643371	-0.249173	-0.371961	-0.280115	-0.034463	-0.606251	-0.188886	-0.038226	-0.011385	-0.079731	0.086798	-0.40499	-0.029268	-0.021963	0.372185	0.161937	0.078613	0.019355	-0.027488	-0.173507	-0.167326	-0.210374	-0.055994	-0.074861	-0.418682	0.048079	-0.086301	0.166937	-0.03645	-0.2427	-0.261547	-0.075207	0.004387	-0.156294	-0.105931
TCGA-23-1110-01A-01R-0434-01	Proliferative	-1.92513	-2.72591	-1.72768	-1.35237	-1.24222	-0.423561	-0.063951	-0.136496	-1.24441	-0.465749	-1.86857	-1.22077	-1.2842	-0.894507	-0.698751	-0.936363	-0.587414	-0.21919	-0.989674	0.117109	-0.197798	-0.423501	-0.543481	-0.04217	-1.11753	-0.591301	-0.383583	-0.798713	0.046276	0.052988	0.075697	-0.277964	-0.452124	-0.160294	-0.183882	0.056713	0.076307	-0.522057	-0.231605	-0.108001	-0.015105	-0.116592	-0.149548	-0.508298	-0.234041	0.222015	-0.069654	0.010077
TCGA-23-1122-01A-01R-0434-01	Proliferative	0.077624	0.433025	0.732497	0.403004	0.243057	-0.268305	-0.083068	-0.209579	-0.871722	0.029271	-0.210246	-0.172112	-0.229354	-0.222367	-0.135132	0.103198	-0.180346	-0.04661	0.071573	-0.321091	0.020285	0.147072	0.062253	0.124654	-0.106917	-0.035107	0.012087	1.19748	0.010538	0.171336	-0.03605	0.131246	-0.020633	-0.047648	0.114864	0.021808	0.440936	0.067014	0.072446	0.127756	0.235587	0.144092	0.187259	0.11177	0.049811	0.320095	0.219303	0.307985
TCGA-23-1024-01A-02R-0434-01	Proliferative	-0.12494	0.040547	0.842188	0.177843	0.057435	-0.181376	-0.193797	0.015977	-0.382945	-0.30583	-1.19545	-0.714835	-0.650582	-0.54763	-0.307144	-0.28468	-0.380647	0.490562	-0.593851	-0.600624	-0.250694	-0.363774	-0.411365	-0.212051	-0.59416	-0.676869	-0.484189	-0.571357	-0.042174	0.135094	-0.055571	-0.339475	-0.29679	-0.175778	-0.161358	0.049647	-0.17865	-0.221398	-0.315854	-0.002346	-0.166305	-0.239711	-0.14059	-0.268354	-0.058085	-0.188749	-0.449841	-0.331572
TCGA-23-1113-01A-01R-0434-01	Proliferative	-1.37672	-2.04412	-1.88039	-1.13892	-0.930817	-0.229862	-0.103469	-0.230071	-0.619543	-0.125832	-1.05747	-0.688073	-0.813124	-0.750192	-0.248131	-0.466167	-0.26005	-0.033288	0.171985	-0.247605	0.075883	0.06308	0.029375	0.120873	-0.282096	-0.050096	-0.147848	-0.476553	0.010622	0.129552	0.203094	-0.091314	-0.12195	-0.048939	-0.20492	0.16097	0.018163	-0.315075	-0.064344	-0.06721	-0.102303	-0.19262	-0.118979	-0.245627	-0.062015	0.054645	0.24318	0.027563
TCGA-04-1347-01A-01R-0434-01	Proliferative	-1.52847	-2.17291	-1.77213	-1.27366	-1.09319	-0.315784	0.148528	-0.181549	-1.20327	-0.477236	-1.66731	-1.0847	-1.10886	-0.901586	-0.786473	-0.944695	-0.601989	-0.247739	-1.23706	-0.634931	-0.095356	-0.262012	-0.380481	-0.121851	-0.416028	-0.310406	-0.23582	-0.749913	0.14691	0.248245	0.014804	-0.154081	-0.30977	-0.195474	-0.354338	0.159303	0.373457	-0.194026	-0.09314	-0.019444	-0.211453	-0.274595	-0.372236	-0.513806	-0.308774	-0.322282	-0.348033	-0.467358
TCGA-24-1469-01A-01R-0502-01	Proliferative	0.124848	0.468239	0.526402	0.318343	0.177375	-0.029412	0.284002	0.143742	1.25214	-0.212726	-0.543785	-0.290333	-0.108713	-0.126677	0.205916	0.282334	0.049139	0.037192	-0.207411	0.264084	0.041319	0.075885	0.086919	0.053416	0.197055	-0.35311	-0.002263	-0.467055	0.076651	0.012056	0.209588	0.09441	0.047091	0.232206	0.168718	0.179098	0.629929	0.204278	0.170638	0.288685	0.391027	0.244996	0.284641	0.040844	0.203155	0.341783	0.153345	0.026236
TCGA-24-1603-01A-01R-0502-01	Proliferative	-0.067673	0.092466	0.46462	0.136425	0.097209	-0.081102	0.042285	0.060759	-0.382265	0.168212	-0.55753	-0.352219	-0.30848	-0.451936	0.005353	-0.148247	0.059198	0.200361	-0.088783	0.658122	0.060744	-0.063341	-0.018277	-0.201842	0.090597	-0.266963	-0.068976	-0.280248	-0.083093	-0.093189	-0.092312	-0.184772	-0.136911	0.151983	0.229027	-0.207223	-0.222851	0.117067	0.067457	0.130112	0.194629	0.119377	0.204728	0.183413	0.063895	0.211798	0.339017	0.4874
TCGA-24-1614-01A-01R-0502-01	Proliferative	-0.456017	-1.5101	-2.24836	-1.14739	-1.08258	-0.191497	-0.126053	-0.064315	-1.01887	-0.046914	-1.48991	-0.672621	-0.670117	-0.649766	-0.457204	-0.740074	-0.38288	-0.245394	-0.338886	-1.09478	-0.191551	-0.459304	-0.51232	-0.215087	-0.789455	-0.458801	-0.253021	-0.227208	0.125161	-0.050331	0.130216	-0.328505	-0.314606	-0.332804	-0.376027	-0.365656	-0.176605	-0.924282	-0.326117	-0.34949	-0.078214	-0.390888	-0.54107	-0.609785	-0.432319	-0.437084	-0.712861	-0.400362
TCGA-04-1514-01A-01R-0502-01	Proliferative	-0.918005	-1.7593	-0.884382	-0.731805	-0.72802	-0.22332	-0.311517	-0.0476	-1.20722	-0.414195	-1.82957	-1.21433	-1.17193	-0.991899	-0.474693	-0.680525	-0.600686	0.000249	-0.951585	-0.923061	-0.010243	-0.04999	-0.31113	0.057149	-0.498828	-0.38763	-0.208755	1.24674	0.108984	0.273399	-0.002509	-0.184868	-0.26796	0.118012	-0.068829	0.009166	0.0624	-0.025508	0.212625	0.154614	0.043695	0.018466	0.006262	-0.117674	0.022727	0.303184	0.056584	-0.333625
TCGA-04-1542-01A-01R-0502-01	Proliferative	-0.883151	-2.06787	-2.22854	-1.35072	-1.11649	-0.093371	-0.306022	-0.08729	-0.15628	-0.185032	-1.87686	-0.833706	-0.944216	-0.903103	-0.213588	-0.629521	-0.227161	-0.211077	-0.032459	0.385178	0.045908	-0.197485	-0.163791	-0.116384	-0.703372	-0.47771	-0.281537	-0.979257	0.032588	0.07762	0.011489	-0.104954	-0.025108	-0.282894	-0.014755	-0.160063	0.097434	-0.111346	-0.290704	-0.15532	-0.453806	-0.303717	-0.189586	-0.443822	-0.181802	-0.270121	-0.192214	-0.7218
TCGA-09-0364-01A-02R-0362-01	Proliferative	-1.7316	-2.9248	-2.20435	-1.51385	-1.31529	-0.38553	-0.240629	-0.151308	-1.19544	-0.285699	-1.31403	-0.896012	-1.06615	-0.837729	-0.79751	-0.695295	-0.487374	0.115436	-0.968801	-0.252173	-0.11624	-0.201582	-0.456625	-0.110178	-0.870187	-0.492647	-0.311944	-0.822668	-0.031344	0.236856	0.019857	-0.182832	-0.241253	-0.361777	-0.126116	0.309095	0.004289	-0.235962	-0.106171	0.082098	-0.017206	0.01744	-0.06738	-0.076671	-0.02541	0.026945	-0.339406	-0.532437
TCGA-13-0757-01A-01R-0362-01	Proliferative	-0.5918	-0.989252	0.033433	-0.265844	-0.38923	-0.231227	0.055807	-0.067212	-0.412423	-0.274389	-0.096158	-0.346725	-0.381776	-0.299449	-0.195998	-0.22788	-0.19032	-0.205434	-0.343221	-0.389655	0.018409	-0.151832	0.066661	0.048908	0.157193	0.06607	0.166466	0.534078	-0.050679	0.013974	-0.206444	-0.129605	-0.165238	-0.150165	-0.116096	0.224214	0.18288	-0.062207	0.094536	-0.110851	-0.242539	-0.152454	0.085142	-0.075498	-0.006433	0.287561	-0.02331	0.261958
TCGA-13-0800-01A-01R-0362-01	Proliferative	-0.656599	-1.49173	0.903722	0.00161	-0.288117	-0.113751	-0.192075	-0.038477	-1.37876	-0.394863	-1.68241	-1.12572	-1.02964	-0.961845	-0.498612	-0.465371	-0.319853	0.160332	-0.131467	-0.02079	-0.220321	-0.117736	-0.434707	-0.036818	-0.456435	-0.600301	-0.279548	-0.409116	0.098668	0.137197	0.180514	0.067569	0.22036	0.21439	-0.019458	0.180724	0.56412	-0.105712	0.073081	0.051172	0.001395	0.027445	-0.068915	0.001942	-0.038226	0.220273	-0.193703	-0.038038
TCGA-13-0725-01A-01R-0362-01	Proliferative	-0.19305	-0.415185	-0.133339	-0.120896	-0.190568	-0.146128	-0.004812	-0.099345	-0.847485	0.064491	0.250896	0.185478	0.084951	0.111043	-0.123306	-0.246385	0.070394	0.194037	0.153785	-0.066607	-0.005443	-0.143893	-0.079571	0.009991	0.084985	0.202238	0.094194	-0.149923	-0.105519	-0.139871	-0.127208	-0.160026	-0.048832	0.043055	0.110366	-0.120314	-0.250391	-0.10178	0.007705	-0.012481	0.195342	0.050277	-0.037059	0.040952	0.013282	0.137832	-0.261575	-0.016615
TCGA-13-0802-01A-01R-0362-01	Proliferative	-1.14423	-1.68559	-1.00486	-0.863665	-0.760031	-0.430965	-0.057686	-0.052598	-0.794278	-0.492894	-1.27144	-0.821998	-0.924035	-0.786903	-0.259763	-0.556717	-0.245056	-0.016914	-0.474738	-0.013657	0.028063	-0.129671	-0.213166	0.046141	-0.173795	-0.387943	-0.262041	-0.551127	0.05323	0.196876	0.029439	-0.043792	-0.094099	-0.024282	0.072888	0.086064	0.215992	0.02723	0.077064	0.067322	-0.070407	0.008003	0.019649	-0.100015	0.053394	0.01373	-0.289159	-0.14421
TCGA-09-0369-01A-01R-0362-01	Proliferative	-1.32444	-2.36475	-1.99143	-1.30268	-1.14645	-0.184356	-0.292767	0.113538	-1.18046	-0.33006	-0.497507	-0.504416	-0.677374	-0.539968	-0.669646	-0.705567	-0.573923	-0.190295	-1.1174	-1.27428	-0.001788	-0.260887	-0.406315	-0.106989	-0.031679	0.211246	0.059675	-0.09559	-0.113366	-0.058752	-0.090835	-0.251619	-0.134496	-0.422451	-0.138603	-0.024773	-0.008804	0.051866	0.137214	0.063763	-0.055455	-0.061657	-0.067292	0.086259	-0.094779	0.299747	-0.319384	0.084473
TCGA-13-0727-01A-01R-0362-01	Proliferative	-0.741702	-1.65414	-0.625273	-0.423029	-0.562758	-0.199555	-0.238672	-0.109846	-0.453158	0.094347	-0.138895	-0.077255	-0.321634	-0.284373	-0.203714	-0.400925	-0.073533	0.093694	-0.025458	0.101669	-0.08986	-0.087675	-0.166341	-0.06231	-0.318861	-0.123884	-0.324126	-0.270211	-0.154302	0.07503	-0.069457	-0.111543	-0.016182	-0.00173	-0.210367	0.332662	0.07937	-0.406981	-0.006303	-0.088361	-0.075388	-0.241184	-0.269662	-0.322656	-0.217045	-0.053747	-0.127156	-0.516939
TCGA-13-0762-01A-01R-0362-01	Proliferative	-0.40812	-1.92266	-1.76687	-1.11053	-1.02371	-0.299489	-0.189919	0.000692	-0.136924	-0.340399	-1.49857	-0.826478	-0.795267	-0.663149	-0.575265	-0.594025	-0.385727	-0.117824	-0.07378	0.069436	-0.186996	-0.414812	-0.379211	-0.149417	-0.64195	-0.460412	-0.31971	-1.09232	-0.065291	-0.04476	-0.159369	-0.207673	-0.296822	-0.35058	-0.397857	-0.22889	-0.58333	-0.820022	-0.567555	-0.479574	-0.718731	-0.717309	-0.644558	-0.736659	-0.621151	-0.460342	-0.657074	-0.732924
TCGA-13-0794-01A-01R-0362-01	Proliferative	-0.597775	-1.77413	-0.856186	-0.753323	-0.738679	-0.424379	-0.280583	-0.105637	-0.805528	-0.417766	-1.55793	-1.03736	-0.965406	-0.850222	-0.430164	-0.536631	-0.368854	-0.112934	-0.909399	0.184437	-0.158335	-0.316931	-0.353531	-0.178185	-0.482812	-0.75635	-0.33724	-0.320726	-0.099477	-0.104958	-0.003466	-0.089013	0.050435	0.040925	0.023605	0.019554	0.456109	-0.220636	-0.116625	-0.081617	-0.105464	-0.154345	-0.065506	-0.134246	-0.14709	0.071376	-0.197269	0.058388
TCGA-13-0730-01A-01R-0362-01	Proliferative	-0.775872	-1.08317	0.660878	-0.209915	-0.262423	-0.292658	0.109622	0.029955	-0.85813	-0.285837	-0.565528	-0.52424	-0.513687	-0.48169	-0.529868	-0.364981	-0.365007	-0.121085	-1.39309	-0.790954	-0.038094	-0.204985	-0.16361	0.059607	0.28241	0.264902	0.047573	-0.186782	-0.103173	-0.01296	-0.414125	-0.230999	-0.382874	-0.387168	-0.370026	0.161753	-0.155213	-0.508428	0.05743	-0.035111	-0.12612	-0.308801	-0.209965	-0.246092	-0.294877	-0.069918	-0.084903	0.374648
TCGA-13-0717-01A-01R-0362-01	Proliferative	-1.38672	-2.11374	-2.58222	-1.57015	-1.14357	-0.027281	-0.073746	-0.133829	-0.952247	-0.428883	-1.37194	-0.98055	-1.01904	-0.856326	-0.382649	-0.662724	-0.335082	-0.093701	-0.81593	0.070387	0.145907	-0.044225	0.049962	0.195232	-0.379584	-0.299268	0.15427	2.45934	-0.145353	0.445217	-0.004391	0.12082	0.114345	-0.143123	-0.011133	0.325427	0.039494	0.001486	-0.047132	0.035613	-0.211361	-0.088461	0.055966	-0.100948	-0.067699	0.229133	0.021663	0.307941
TCGA-13-0799-01A-01R-0362-01	Proliferative	0.592148	0.712544	0.667127	0.343319	0.100693	-0.233402	-0.056649	-0.244985	-0.286124	-0.472975	-1.69606	-0.901746	-0.713145	-0.704978	-0.23861	-0.141157	-0.377492	-0.014086	-0.024136	-0.466242	-0.198118	-0.266647	-0.309294	-0.22224	-0.730629	-0.780905	-0.32697	0.451576	-0.184462	0.029189	-0.056623	-0.269003	-0.126563	0.015122	-0.101139	-0.125922	-0.214611	-0.300297	-0.238465	0.026611	0.142798	0.096315	0.118954	-0.162191	-0.010952	0.058816	-0.009832	0.121438
TCGA-13-0766-01A-02R-0362-01	Proliferative	0.223455	0.078981	-0.128968	-0.10533	-0.171581	-0.254869	-0.146859	-0.189162	-0.161489	-0.143446	-0.352284	-0.291269	-0.270357	-0.361411	-0.24538	-0.166824	-0.057437	0.189999	-0.096668	-0.265637	0.023974	-0.377358	-0.080935	-0.124881	-0.125391	-0.295822	-0.04429	-0.473691	-0.107663	-0.037437	-0.028618	-0.253013	-0.062299	-0.132985	0.052146	-0.128519	-0.232478	0.161058	-0.114052	-0.048047	-0.049331	-0.229148	-0.017579	0.028183	0.158365	-0.047691	-0.086633	0.829769
TCGA-25-1312-01A-01R-0453-01	Proliferative	-0.494957	-0.818803	-0.15866	-0.228912	-0.309586	-0.179393	-0.124591	-0.049249	-0.491559	-0.00209	-0.229744	-0.057324	-0.271576	-0.235283	-0.336004	-0.327854	-0.225615	-0.072441	-0.360985	0.499214	-0.160722	-0.255394	-0.315324	-0.146521	-0.165732	-0.191537	-0.217463	0.344948	-0.05266	-0.014302	-0.091516	0.061143	-0.281226	-0.25416	-0.101965	0.314902	0.717431	-0.165669	-0.191193	-0.114214	-0.264674	-0.208562	-0.092959	-0.256839	-0.177755	-0.024329	-0.280144	-0.330255
TCGA-13-1407-01A-01R-0453-01	Proliferative	-1.506	-2.2442	-1.49406	-1.23656	-1.21945	-0.463765	-0.294056	-0.138794	-0.09118	-0.444726	-1.96497	-1.17148	-1.20101	-0.867054	-1.04607	-0.801214	-0.668596	-0.293573	-0.696076	-0.607735	-0.355225	-0.608809	-0.787741	-0.146012	-0.673258	-0.783207	-0.546175	-1.08082	0.011873	0.011164	-0.058203	-0.478458	-0.44258	-0.599584	-0.361886	-0.067844	-0.091591	-0.690239	-0.451734	-0.236681	-0.590385	-0.551401	-0.317398	-0.686194	-0.378709	-0.439675	-0.537533	-1.05539
TCGA-04-1364-01A-01R-0453-01	Proliferative	-0.88349	-2.17374	-1.31449	-0.884924	-0.988523	-0.452397	-0.075355	-0.230926	-0.358743	-0.499611	-2.06091	-1.34012	-1.12586	-1.03879	-0.540993	-0.686337	-0.40143	-0.023267	-0.634394	-0.049236	-0.16423	-0.124045	-0.283817	0.115572	-0.840158	-0.754053	-0.40039	0.53421	0.102739	0.170554	-0.071936	-0.086289	0.015774	0.010612	0.044075	0.306997	0.119886	-0.066543	-0.031323	0.133686	0.092366	0.020308	0.105549	0.007286	0.084955	0.078157	-0.332977	-0.05912
TCGA-13-0901-01B-01R-0453-01	Proliferative	-0.678748	-0.866948	-0.251623	-0.492637	-0.560291	-0.373964	-0.239277	-0.066881	0.169484	-0.216806	-0.825778	-0.376567	-0.523731	-0.471353	-0.395193	-0.322959	-0.464163	0.061491	-0.379166	-0.093359	-0.065998	-0.389295	-0.201555	-0.128268	-0.177133	-0.005937	-0.188515	0.094389	-0.206434	0.182982	-0.297246	-0.32786	-0.332524	-0.08861	-0.387018	-0.322398	-0.41117	-0.27179	-0.350652	-0.350623	-0.332599	-0.402262	-0.253239	-0.364316	-0.225564	-0.093801	-0.188999	0.15775
TCGA-13-1409-01A-01R-0453-01	Proliferative	-1.19792	-2.29648	-0.89669	-0.982015	-0.91667	-0.289817	-0.256996	-0.154491	-1.2495	-0.335083	-2.08781	-1.00854	-1.16778	-0.984856	-0.337724	-0.992887	-0.56211	-0.126049	-0.226959	-0.339193	-0.13705	-0.332625	-0.390182	-0.161456	-0.526702	-0.476166	-0.317129	-0.679456	0.160403	0.186689	0.094154	-0.234498	-0.23374	-0.120258	-0.341063	0.062603	-0.12495	-0.562284	-0.227879	-0.17253	-0.550521	-0.433215	-0.420311	-0.585859	-0.459319	-0.251482	-0.262959	-0.746225
TCGA-25-1315-01A-01R-0453-01	Proliferative	-0.717188	-1.33513	0.553244	-0.121284	-0.398382	-0.357714	-0.269371	-0.16235	-1.30302	-0.391049	-1.52739	-1.02451	-1.04632	-0.874865	-0.427798	-0.414488	-0.388794	-0.036074	0.172712	0.055103	-0.106441	-0.314942	-0.503799	-0.191894	-0.314565	-0.600796	-0.27843	-0.922085	-0.020412	-0.112621	-0.07201	-0.382127	-0.240018	-0.000804	0.049539	-0.291579	-0.314724	-0.331281	-0.089034	-0.044959	-0.171362	-0.216709	-0.183629	-0.121551	-0.032568	-0.023025	0.028965	0.258609
TCGA-25-1323-01A-01R-0453-01	Proliferative	-0.479108	-1.28539	-0.272709	-0.392131	-0.48615	-0.156269	-0.11279	0.160012	-0.913314	-0.193672	-0.673726	-0.559485	-0.538297	-0.500757	-0.366028	-0.351208	-0.144625	-0.070032	0.08572	0.278621	0.121195	-0.088633	-0.114465	0.080703	-0.091473	0.052188	0.038886	0.97638	0.180246	0.139048	0.025945	-0.069975	-0.1536	-0.141738	-0.185534	0.352757	-0.152712	-0.026306	0.067369	-0.02516	-0.137766	-0.09575	-0.022535	-0.236737	-0.001302	-0.110221	-0.00161	0.062622
TCGA-04-1350-01A-01R-0453-01	Proliferative	-1.32253	-1.89953	-2.3187	-1.43284	-1.21173	-0.133377	-0.133303	-0.138229	-0.794019	-0.190133	-1.77222	-1.036	-1.15144	-0.74557	-0.431003	-0.77725	-0.43847	-0.060826	-0.700577	-0.048058	-0.093349	-0.199989	-0.44226	-0.193069	-0.334572	-0.67726	-0.321688	-0.69838	0.03906	0.180316	0.024289	-0.111491	-0.146211	-0.015476	-0.027406	-0.005105	0.052623	-0.34491	-0.190812	0.105791	-0.417871	-0.347577	-0.226832	-0.417865	-0.23284	-0.343948	0.100489	-0.574176
TCGA-13-1404-01A-01R-0453-01	Proliferative	-0.584817	-0.924359	-1.08439	-0.737878	-0.712682	-0.22305	-0.111131	-0.099111	-0.514426	-0.267106	-0.662134	-0.219047	-0.456124	-0.357094	-0.509192	-0.611075	-0.528203	-0.244605	-0.496597	-0.785576	-0.233148	-0.603311	-0.457424	-0.173031	-0.448255	-0.066857	-0.112262	-0.335926	-0.043005	-0.23729	0.023176	-0.375762	-0.559742	-0.490661	-0.439757	-0.384434	-0.276863	-0.599716	-0.499639	-0.414521	-0.429777	-0.424601	-0.414386	-0.584936	-0.48243	-0.352227	-0.773928	-0.620523
TCGA-25-1319-01A-01R-0453-01	Proliferative	-0.075862	0.212587	0.893648	0.296864	0.134696	0.067502	-0.042539	-0.051305	0.363888	0.135569	0.053397	0.044704	-0.181205	-0.170104	-0.28221	-0.252727	-0.322941	-0.092235	-0.325993	0.052341	-0.27953	-0.316323	-0.395586	-0.365782	-0.113902	-0.170197	-0.239073	-0.646756	0.021564	-0.265425	-0.116011	-0.156417	-0.424199	0.050248	-0.047108	-0.246238	0.383982	-0.301749	-0.214164	-0.223114	-0.3271	-0.226956	-0.273268	-0.177229	-0.23152	-0.299822	-0.372462	-0.006528
TCGA-25-1316-01A-01R-0453-01	Proliferative	-0.292571	-0.635177	-1.62852	-0.804117	-0.580188	0.311361	-0.191738	-0.154189	-0.431229	-0.239692	-0.875421	-0.387701	-0.400777	-0.234174	-0.265366	-0.438909	-0.479115	0.042502	-0.694187	-1.1328	-0.040948	-0.235906	-0.378679	-0.026125	-0.334471	-0.283893	-0.328204	-1.13111	0.114836	0.054861	-0.242485	-0.245482	-0.224735	-0.209632	-0.176524	-0.077345	-0.056224	-0.46337	0.046719	0.075112	-0.018668	-0.154252	-0.154752	-0.077969	-0.217414	0.246764	-0.294742	-0.541716
TCGA-25-1324-01A-01R-0453-01	Proliferative	-0.330156	-0.122329	0.599646	-0.024763	-0.2529	0.054094	-0.083141	-0.249462	0.04294	-0.317397	-1.42712	-0.666201	-0.652648	-0.340364	-0.261794	-0.208491	-0.497896	-0.016255	-1.65299	-0.602211	-0.090195	-0.370152	-0.376248	-0.229986	-0.269699	-0.423848	-0.177814	-0.933251	-0.000559	0.220674	-0.072076	-0.224586	-0.37814	-0.30233	-0.08624	0.169782	0.425957	-0.309847	-0.148286	0.024826	-0.075616	-0.099909	-0.010121	-0.250659	-0.181929	-0.417026	-0.310767	-0.918547
TCGA-25-1317-01A-01R-0453-01	Proliferative	-1.02018	-1.25565	-0.777353	-0.755528	-0.689541	-0.110092	0.122682	-0.122157	-0.809847	-0.173146	-1.15956	-0.703071	-0.711858	-0.637041	-0.30602	-0.533032	-0.335004	0.005324	-0.090716	-0.02855	-0.013907	-0.111063	-0.12197	-0.007093	-0.214832	-0.030175	-0.022112	0.5268	0.023971	0.175337	-0.036175	-0.165477	-0.186537	-0.10676	-0.256601	0.117153	-0.024814	-0.505752	-0.117581	-0.109292	-0.339194	-0.252133	-0.242143	-0.304355	-0.225499	-0.113181	0.064575	-0.266919
TCGA-25-1325-01A-01R-0453-01	Proliferative	-0.237752	-0.357558	-1.1658	-0.465147	-0.421677	-0.124556	0.014439	-0.160501	-0.627985	0.051665	-0.308637	-0.157445	-0.304271	-0.160401	-0.284543	-0.478235	-0.21201	-0.0617	-0.498878	-0.191321	-0.027004	-0.289445	-0.296641	-0.271375	-0.372586	-0.158483	-0.19668	-0.217113	-0.058009	-0.006052	-0.047692	-0.25681	-0.018891	-0.1114	-0.04274	-0.164436	-0.20282	-0.202941	-0.161482	-0.030421	-0.007478	0.004233	-0.138613	-0.077815	-0.041172	-0.100175	-0.373024	-0.301675
TCGA-25-2393-01A-01R-0709-01	Proliferative	-0.749532	-0.666788	-1.99211	-0.957073	-0.666049	-0.203835	-0.105514	0.029942	0.925666	-0.101664	-0.291805	-0.215344	-0.20347	-0.080274	-0.225864	0.073626	-0.168652	-0.253902	-0.868422	-1.00541	0.0737	-0.065283	0.032624	-0.024205	0.303748	-0.06593	-0.050219	-0.687511	0.007023	0.167674	0.0155	0.018168	0.123016	-0.011931	0.001286	0.200517	0.225895	-0.240253	-0.036954	0.073163	0.030807	0.149879	0.281923	-0.138504	0.049033	0.054622	0.195073	-0.052133
TCGA-59-2350-01A-01R-0709-01	Proliferative	-0.032742	0.293954	1.26778	0.605498	0.330449	-0.107939	-0.011276	0.095559	-0.102695	0.040849	-0.111961	-0.035277	-0.109543	-0.131691	-0.07025	0.062184	0.052419	0.326419	-0.093598	-0.074495	0.068811	-0.056442	0.010912	0.058508	0.295452	-0.110076	-0.075858	-0.413464	0.021771	-0.01742	0.006596	-0.143	-0.080945	0.123625	0.068858	0.005131	-0.012169	0.014447	0.121662	0.120918	-0.005959	0.087692	0.058145	0.103699	0.16099	0.273	0.045742	0.318542
TCGA-09-2048-01A-01R-0709-01	Proliferative	-1.62919	-2.39875	-2.38222	-1.4664	-1.2179	-0.091456	-0.258212	-0.033327	-0.81037	-0.260662	-0.973736	-0.650844	-0.768576	-0.542036	-0.520236	-0.554115	-0.404268	-0.284865	-0.893829	-0.367677	0.031252	-0.16835	-0.38231	-0.162237	-0.464239	-0.333983	0.130722	-0.860866	0.093326	-0.013561	-0.129837	-0.177099	-0.011327	-0.056329	0.025051	-0.043755	0.30024	-0.029377	0.121878	0.149115	0.030866	0.039387	0.052179	0.050653	0.001995	-0.123228	-0.34713	-0.499016
TCGA-29-2414-01A-02R-0709-01	Proliferative	-0.57381	-1.65156	-0.922319	-0.593452	-0.575291	0.035676	0.175815	-0.169851	-0.705595	0.107549	-0.701218	-0.367463	-0.43394	-0.464315	0.227751	-0.299713	-0.144967	0.23053	-0.276804	-0.084319	0.266332	0.205319	0.180187	0.173827	0.330225	0.57062	0.242396	0.321371	0.174567	0.20554	0.254955	0.192701	0.334626	0.458408	0.29489	0.230834	0.536223	0.139109	0.445031	0.25944	0.339288	0.152096	0.149499	0.221612	0.112302	0.221694	0.364844	0.473613
TCGA-59-2352-01A-01R-0709-01	Proliferative	0.687778	1.55475	1.68315	1.0314	0.701034	0.236608	0.534209	0.065059	0.911505	0.046059	0.10057	0.138012	0.210736	0.306159	0.247442	0.391658	0.088726	0.090809	-0.435845	0.21535	0.143275	0.162625	0.160539	0.076203	0.501951	0.224275	0.033072	-0.323902	0.064976	0.083564	0.154826	0.209244	0.280227	0.246523	0.09165	0.080996	0.293912	0.000104	0.287271	0.217436	0.058619	0.085417	-0.037473	0.142658	0.076341	-0.205481	0.388754	0.176013
TCGA-09-2049-01D-01R-0709-01	Proliferative	-1.81827	-2.84674	-1.95388	-1.44413	-1.23603	-0.210565	-0.344241	-0.119036	-1.12661	-0.304933	-1.99062	-1.13521	-1.21106	-0.954321	-0.517737	-0.844835	-0.608729	-0.330514	-0.613366	0.034486	-0.165754	-0.268791	-0.456633	-0.022178	-0.575614	-0.498909	-0.215382	0.209555	0.073545	0.240546	0.034434	-0.193843	-0.244357	-0.031803	-0.234365	-0.138719	0.007114	-0.308026	-0.163149	-0.115886	-0.370768	-0.38628	-0.297485	-0.478265	-0.333634	-0.207263	0.051089	-0.393522
TCGA-29-2425-01A-01R-0709-01	Proliferative	-1.06113	-0.65902	-1.32286	-0.845013	-0.616835	0.008538	0.248027	-0.121271	-0.331424	-0.197026	-0.620808	-0.398434	-0.550279	-0.343689	-0.424422	-0.447131	-0.329038	0.057489	-0.598726	0.287896	-0.11233	-0.346292	-0.356907	-0.142297	-0.481394	-0.223151	-0.180723	-0.665588	-0.139967	-0.009555	-0.109069	-0.148563	-0.119564	-0.111636	-0.145633	-0.056701	-0.023695	-0.355036	-0.303569	-0.037129	-0.375341	-0.230528	-0.123742	-0.384473	-0.330791	-0.634591	-0.284529	-0.598173
TCGA-09-2050-01A-01R-0709-01	Proliferative	0.055705	0.123267	0.677797	0.28939	0.115079	-0.202225	-0.121722	-0.109129	0.658431	-0.14757	-0.310291	-0.417019	-0.332324	-0.368205	0.252686	0.299489	-0.089342	-0.193575	0.239266	-0.357312	0.196493	0.07165	0.064975	0.222968	0.103363	-0.253852	-0.036055	0.032763	0.067979	0.110518	0.245924	0.037011	0.140856	0.046105	0.274579	0.025139	-0.03371	0.439739	0.24498	0.336226	0.157113	0.289175	0.513352	0.282548	0.361165	0.367469	0.477886	0.77181
TCGA-25-2400-01A-01R-0709-01	Proliferative	-0.169446	-0.304612	0.106155	-0.08237	-0.178496	-0.156112	0.05957	-0.165347	-0.689228	-0.034916	-0.053567	-0.10573	-0.258585	-0.315143	0.00672	-0.328065	0.037969	0.090802	0.383078	0.622849	-0.029586	-0.016855	-0.108485	-0.165191	0.116215	-0.31133	-0.178007	-0.297687	-0.006829	-0.087487	-0.017746	0.08897	0.145977	0.456735	0.154501	0.029531	0.147366	-0.030684	-0.00633	0.118979	0.048432	0.094821	-0.008163	0.002484	0.133674	0.12277	-0.145604	0.327023
TCGA-59-2363-01A-01R-0709-01	Proliferative	-0.801546	-0.996752	-0.557137	-0.412342	-0.34108	-0.14393	-0.021813	-0.020425	0.850585	-0.142759	-0.897811	-0.576066	-0.482802	-0.477981	-0.207851	0.09201	0.009725	-0.087143	-0.415609	0.053061	0.063625	0.215333	0.242026	0.210705	-0.192336	-0.228898	-0.122156	-0.291279	0.141249	0.270943	0.220182	0.118761	-0.071635	-0.01463	0.036143	0.320298	0.756784	0.062023	0.13323	0.309491	0.219281	0.234055	0.317604	-0.012462	0.163751	0.24121	0.405158	0.218596
TCGA-09-2053-01C-01R-0668-01	Proliferative	0.318351	0.537078	0.421791	0.307604	0.142654	0.335529	0.447758	0.041608	0.826645	-0.078824	0.182149	0.172953	0.199107	0.30222	0.155858	0.046457	0.016968	-0.150657	-0.163552	-0.418472	-0.006951	0.085444	-0.001172	0.163534	0.001677	0.229106	-0.021688	0.024978	0.11762	0.047824	0.316865	0.171782	0.221342	0.063502	0.004272	0.18923	0.262673	-0.002153	0.03174	0.056959	-0.055645	-0.102209	-0.016646	-0.135562	-0.033691	0.047723	-0.076039	-0.108037
TCGA-09-2054-01A-01R-0668-01	Proliferative	-0.656821	-1.34793	-1.06426	-0.676031	-0.670943	-0.069752	0.073809	-0.015646	-0.849807	0.047207	-0.017208	-0.103938	-0.260288	-0.009947	-0.203679	-0.335225	-0.440203	-0.144014	-0.709941	-1.02714	0.15239	0.1025	-0.04176	0.23352	0.39041	0.446432	0.183297	1.00371	0.148396	0.178637	0.094692	-0.052265	-0.087821	0.064548	0.120243	0.186629	0.228579	0.238065	0.544078	0.412242	0.299726	0.215633	0.2654	0.259855	0.177994	0.328827	0.376384	0.124945
TCGA-24-2019-01A-02R-0668-01	Proliferative	0.072961	0.180485	-0.62286	-0.204998	-0.193969	0.143915	0.18574	0.09813	-0.377368	-0.07824	-0.157997	-0.046555	-0.007776	0.031735	0.061195	-0.200474	0.144984	-0.213713	0.509794	0.25978	0.069008	-0.067586	-0.10304	-0.022125	-0.490439	-0.027011	-0.090134	-0.078567	0.04069	-0.027087	0.082637	0.055341	0.175922	0.0685	0.060334	0.04476	0.263595	-0.058464	0.062003	0.030283	0.254616	0.009084	0.004677	0.013398	0.099995	0.20223	0.160449	0.244941
TCGA-24-2260-01A-01R-0668-01	Proliferative	-1.08454	-1.12651	-1.63769	-1.05662	-0.850736	-0.122972	-0.246462	-0.21474	-0.199596	-0.118422	-0.874035	-0.479055	-0.473222	-0.332602	-0.258885	-0.347545	-0.427059	-0.265885	-0.257051	-0.699251	-0.036785	-0.174359	-0.217061	0.085509	-0.547704	-0.012333	-0.207226	0.337028	-0.015823	-0.019303	0.041233	0.072681	-0.011364	-0.053983	-0.138992	0.1116	0.601169	-0.359244	-0.217013	-0.258728	-0.396714	-0.323369	-0.412548	-0.490122	-0.154433	-0.181919	-0.340349	-0.362823
TCGA-61-2088-01A-01R-0668-01	Proliferative	-1.23549	-2.0721	-1.10901	-0.731308	-0.586697	-0.331979	-0.319432	-0.221752	-1.22817	0.101779	-0.747497	-0.426434	-0.736175	-0.504823	-0.111846	-0.315518	-0.301932	-0.35721	-0.320377	-0.763515	0.087326	0.163772	0.005316	0.252106	-0.145138	-0.406917	-0.116584	0.822099	0.143071	0.252255	0.107076	0.387778	0.62802	0.275312	0.20761	0.273121	0.654445	0.158132	0.082226	0.179569	-0.039678	0.087905	-0.045938	-0.218997	-0.007838	-0.366999	0.197889	-0.434383
TCGA-24-2030-01A-01R-0668-01	Proliferative	-0.98167	-1.14399	-1.68093	-0.979858	-0.823861	-0.30979	0.027314	-0.058293	-0.967416	-0.203888	-0.470344	-0.416634	-0.551301	-0.333455	-0.539711	-0.436205	-0.228012	-0.117493	0.443631	-0.380965	-0.0846	-0.217912	-0.252861	-0.058575	-0.200515	-0.288622	-0.31642	-0.854182	-0.086282	0.015648	-0.288354	0.040239	0.230774	0.098937	-0.009894	-0.092478	0.066202	-0.242965	-0.057809	-0.093406	-0.127939	-0.103806	-0.244283	-0.110984	-0.04285	-0.300884	0.109032	0.416009
TCGA-24-2036-01A-01R-0668-01	Proliferative	-0.897803	-1.93013	-1.52706	-0.838472	-0.759018	0.016499	-0.249112	-0.19873	-0.954258	0.006903	-0.69516	-0.498104	-0.604107	-0.524085	-0.233117	-0.490339	-0.060982	0.203168	-0.658143	-0.09889	0.185963	0.005247	-0.230803	-0.086058	-0.212355	-0.209166	-0.216528	-0.002288	0.132807	0.040618	0.298683	-0.042322	0.03182	0.095448	0.207881	-0.089165	0.368403	-0.109069	0.176565	0.222891	0.365006	0.283476	0.170113	0.159783	-0.013537	0.192474	0.083182	0.030772
TCGA-61-2098-01A-01R-0668-01	Proliferative	-1.55798	-2.49528	-1.80392	-1.18498	-1.03133	-0.377778	-0.079646	0.038266	-0.371978	-0.391476	-1.4069	-0.984159	-0.899191	-0.771273	-0.378837	-0.421411	-0.288166	-0.162379	0.296157	-0.087138	0.08914	0.182082	-0.024505	0.216609	-0.430957	-0.327505	-0.068746	-0.126821	0.12784	0.200516	0.140854	0.317758	0.188504	0.217552	0.003037	0.408261	0.63302	0.205766	0.192222	0.241054	0.074056	0.106385	0.080554	-0.020312	0.129195	0.029673	0.358889	0.515162
TCGA-61-2111-01A-01R-0668-01	Proliferative	-0.033229	-1.24284	-0.898165	-0.41575	-0.429148	0.030036	0.11278	0.042434	0.170767	-0.131902	0.051702	0.04787	0.014029	0.141453	0.111853	-0.280254	-0.136588	0.064802	-0.536078	-0.306243	-0.191104	-0.008938	-0.16701	0.067725	-0.077207	-0.168272	-0.093792	-0.143546	0.033368	-0.142491	-0.21425	0.094345	0.203409	0.196872	-0.052031	0.072519	-0.006292	0.097933	0.018108	-0.070347	-0.263055	-0.122243	-0.300005	-0.136619	-0.158704	0.038472	-0.22919	-0.680945
TCGA-24-2020-01A-01R-0653-01	Proliferative	-1.6592	-2.33668	-2.19956	-1.34748	-1.35982	-0.10501	-0.412723	-0.146663	-0.651845	-0.455477	-1.02936	-0.838233	-0.906597	-0.624236	-0.766258	-0.5682	-0.558353	-0.278778	0.26688	-1.0998	0.025871	-0.25869	-0.151418	-0.031951	-0.600592	-0.509363	-0.15432	-1.27207	-0.049497	0.107223	-0.443701	-0.264266	-0.260502	-0.17917	-0.517523	0.033523	-0.237252	-0.286951	-0.180367	-0.013947	-0.174349	-0.208737	-0.270495	-0.17701	-0.046824	-0.335892	-0.113174	0.136706
TCGA-30-1853-01A-02R-0653-01	Proliferative	-1.2358	-2.23226	-1.45072	-1.10568	-1.02921	-0.43042	-0.181947	-0.129941	-1.23467	-0.268539	-2.0335	-1.06048	-1.2147	-1.03568	-0.571531	-0.8917	-0.494849	-0.145572	-0.044889	-0.354287	-0.034557	-0.37363	-0.534824	-0.197574	-0.659231	-0.58535	-0.338533	-0.094293	-0.1104	0.154295	0.0312	-0.282865	-0.080838	-0.071599	-0.375929	-0.073687	-0.054002	-0.530625	-0.374497	-0.228673	-0.538435	-0.419476	-0.411515	-0.472844	-0.539042	-0.359056	-0.017085	-0.804972
TCGA-24-1920-01A-01R-0653-01	Proliferative	0.231744	0.380894	0.079674	0.005145	-0.007923	-0.189165	-0.279924	0.029771	-0.449598	-0.064952	0.258317	0.097	0.143643	0.10351	-0.029727	-0.039636	-0.003498	-0.344855	-0.264619	-0.299312	-0.184159	-0.141267	0.03012	-0.024264	0.142653	-0.1252	0.079624	-0.025366	-0.067335	0.006897	0.440724	0.093331	-0.015385	0.099695	0.002753	-0.012703	0.408332	0.389876	-0.170492	-0.080518	-0.11538	-0.07734	-0.110681	-0.29673	-0.063233	-0.259116	0.094368	0.300857
TCGA-30-1859-01A-01R-0653-01	Proliferative	-0.653335	-0.543694	-1.06058	-0.712425	-0.523383	-0.123943	-0.004216	0.015969	-0.050904	-0.172109	-0.641613	-0.363768	-0.512101	-0.319071	-0.261639	-0.267643	-0.267172	-0.033573	0.134303	0.16356	-0.147241	-0.244035	-0.234485	-0.093652	-0.483552	-0.16189	-0.243403	0.45844	-0.093365	0.033614	-0.095828	-0.210088	-0.224593	0.001713	-0.31222	-0.134398	-0.112958	-0.382503	-0.302613	-0.228461	-0.495272	-0.43636	-0.303022	-0.384635	-0.359441	-0.620021	-0.007029	-0.397479
TCGA-24-2027-01A-01R-0653-01	Proliferative	-0.721885	-1.31458	-0.82011	-0.567452	-0.616074	-0.232681	-0.174194	-0.135787	-0.562724	-0.416008	-0.877582	-0.661446	-0.711984	-0.591961	-0.253822	-0.467143	-0.194118	-0.237413	0.307993	0.208005	-0.013815	-0.191241	-0.292859	-0.077002	-0.27073	-0.350647	-0.270565	-0.792922	-0.041691	-0.061071	0.098948	-0.241734	-0.201338	-0.14466	-0.183005	0.043299	0.284372	-0.069351	-0.016348	0.107018	0.052229	-0.011736	-0.097361	-0.187408	-0.020739	-0.146478	-0.286231	-0.178675
TCGA-61-1743-01A-01R-0653-01	Proliferative	0.269065	1.14863	2.32324	1.00423	0.523822	-0.251946	0.046325	-0.171658	-0.483815	-0.188837	-0.928534	-0.7353	-0.633499	-0.577765	-0.168922	0.33611	-0.281936	-0.083492	0.408187	-0.357147	-0.118777	0.068802	-0.300951	0.006737	-0.388693	-0.304161	-0.18479	-0.120416	-0.027504	-0.022528	0.163662	0.122584	0.096836	-0.124492	-0.013825	0.056619	2.05442	0.270252	-0.051846	-0.011166	-0.081075	0.041919	0.082462	0.000383	-0.016336	-0.139751	0.236206	-0.205967
TCGA-61-1917-01A-01R-0653-01	Proliferative	0.305412	0.724323	0.264459	0.195367	0.010711	0.139787	-0.143487	-0.018193	0.664811	-0.046536	0.39786	0.195022	0.152884	0.254585	-0.005761	-0.023971	-0.150775	-0.207004	-0.464989	-0.483437	0.039256	-0.285249	-0.326606	-0.260405	0.172946	0.152223	-0.004879	-0.467415	-0.093378	-0.127667	-0.060981	-0.078346	-0.140181	-0.196808	-0.074152	-0.134334	0.121945	-0.154402	-0.058521	-0.115466	-0.296114	-0.216946	-0.105582	0.003165	-0.157425	-0.143093	-0.209286	-0.024297
TCGA-25-1870-01A-01R-0653-01	Proliferative	-0.184156	-1.46467	-1.08537	-0.581371	-0.541215	-0.299504	-0.149714	0.023742	-0.754918	0.304192	0.223544	0.288022	-0.117795	-0.155042	-0.010755	-0.305479	-0.2258	-0.024388	0.197377	-0.073609	-0.288449	-0.062666	-0.1639	-0.026493	0.100017	-0.147593	-0.239701	1.80487	-0.054213	0.1362	-0.086845	0.066439	-0.094666	0.11315	-0.306144	-0.014045	0.213705	-0.161986	-0.174339	-0.250398	-0.24869	-0.161954	-0.255155	-0.135473	-0.334404	0.032446	-0.038864	-0.357952
TCGA-25-1871-01A-01R-0653-01	Proliferative	-1.48418	-3.05165	-2.47834	-1.58068	-1.38118	-0.233631	-0.1666	-0.036553	-0.718923	-0.410506	-1.82974	-1.1045	-1.19325	-0.850315	-0.706061	-0.944682	-0.733709	-0.067857	-1.25844	-0.402123	-0.335153	-0.432059	-0.604491	-0.192186	-0.800752	-0.657327	-0.507819	-1.46917	0.078669	0.087598	-0.049605	-0.21241	-0.131425	-0.193723	-0.331373	0.121293	0.254531	-0.38542	-0.306964	-0.200467	-0.45936	-0.358759	-0.384686	-0.560033	-0.409152	-0.302592	-0.140066	-0.363448
TCGA-30-1866-01A-02R-0653-01	Proliferative	-0.422286	0.001282	-0.519968	-0.244802	-0.256228	0.091323	-0.00581	-0.024586	-0.102732	-0.104883	-0.410768	-0.228014	-0.308016	-0.040795	-0.252178	-0.208934	-0.126991	-0.141376	-0.255518	0.056441	-0.126326	-0.344279	-0.295095	-0.281386	-0.358054	-0.384459	-0.223364	-0.586706	-0.060374	-0.158035	-0.251712	-0.277387	-0.282082	-0.264729	-0.163973	-0.31568	-0.36442	-0.608282	-0.32706	-0.294838	-0.367607	-0.355819	-0.302539	-0.40402	-0.280161	-0.349868	-0.326468	-0.205907
TCGA-25-1877-01A-01R-0653-01	Proliferative	-0.557893	-0.821677	-1.4168	-1.0348	-0.963154	-0.023024	0.251753	0.109975	-0.19253	-0.305022	-0.533981	-0.358258	-0.451878	-0.081499	-1.06352	-0.732346	-0.695264	-0.358881	-1.10904	-1.16961	-0.342105	-0.80962	-0.829715	-0.39461	-0.319245	-0.283324	-0.072162	-1.23861	-0.202914	-0.194173	-0.380924	-0.694828	-0.774506	-0.685787	-0.640914	-0.158978	-0.087274	-0.914565	-0.533428	-0.342462	-0.540203	-0.557488	-0.417457	-0.639204	-0.370917	-0.73632	-0.673163	-0.171028
TCGA-36-1571-01A-01R-0538-01	Proliferative	-0.669939	-0.829283	1.00256	0.127394	-0.178916	-0.071222	-0.239259	-0.194399	-1.16285	-0.420872	-1.2592	-0.847995	-0.88578	-0.782596	-0.376836	-0.413838	-0.216055	-0.048854	-0.091413	-0.064612	-0.133319	-0.102069	-0.261867	-0.052416	-0.511115	-0.492165	-0.276893	-0.864939	-0.045684	-0.097776	-0.114314	-0.17852	-0.025097	-0.065802	-0.165363	-0.012823	0.29915	-0.055826	-0.138814	-0.004649	0.001546	-0.062076	-0.060763	-0.066867	0.07227	-0.05926	-0.094274	-0.337599
TCGA-57-1582-01A-01R-0538-01	Proliferative	-1.35771	-1.35914	-1.76357	-1.23974	-1.0274	-0.259654	-0.043693	-0.073851	-0.44089	-0.390347	-0.470404	-0.360623	-0.474108	-0.326871	-0.605251	-0.602001	-0.40365	-0.220937	0.039661	-0.646137	-0.226965	-0.171317	-0.384749	-0.172923	-0.189227	-0.161932	-0.151308	-0.65825	-0.189265	-0.01264	-0.148845	-0.158523	0.023932	0.042005	0.185764	0.033099	0.193661	-0.194872	-0.182163	-0.124175	-0.238087	0.001364	-0.080362	-0.075174	-0.003248	-0.150408	-0.333187	-0.124597
TCGA-25-1634-01A-01R-0538-01	Proliferative	-1.93946	-2.96029	-2.18682	-1.62539	-1.3342	-0.274616	0.003936	-0.127162	-1.39304	-0.371317	-1.80718	-1.06517	-1.28091	-0.95101	-0.67162	-0.900387	-0.626211	-0.424557	-0.884463	-0.4646	-0.201096	-0.289635	-0.573297	-0.173347	-0.603718	-0.644236	-0.398166	-1.14575	-0.019901	0.051433	-0.080073	-0.150406	-0.050069	-0.282312	-0.243516	-0.057372	0.293721	-0.451721	-0.28222	-0.113898	-0.49204	-0.367026	-0.388351	-0.536599	-0.415567	-0.592883	-0.424061	-1.13297
TCGA-09-1661-01B-01R-0538-01	Proliferative	-1.12607	-1.8971	-1.33601	-1.08214	-0.950336	-0.066079	-0.318982	-0.047647	-0.139902	-0.275597	-1.22217	-0.580121	-0.705447	-0.498653	-0.413654	-0.610592	-0.329834	-0.25024	-0.683577	0.068031	0.042447	-0.306468	-0.351042	-0.083159	-0.310637	-0.22869	-0.124455	-0.257607	-0.062205	-0.12674	-0.160845	-0.188044	-0.21119	-0.160559	-0.515391	-0.136392	0.121388	-0.50485	-0.395776	-0.281277	-0.586858	-0.603614	-0.662642	-0.648357	-0.55718	-0.68138	-0.478182	-0.967073
TCGA-04-1525-01A-01R-0538-01	Proliferative	0.119932	-0.106863	-0.185553	-0.201535	-0.244956	-0.167792	-0.366083	-0.140288	0.095914	-0.206196	-0.873186	-0.338443	-0.331635	-0.296714	-0.136872	-0.280943	-0.310927	-0.13351	-0.524612	-0.296568	-0.216671	-0.235671	-0.337276	-0.244968	-0.629866	-0.337522	-0.216831	-0.390324	-0.051305	-0.206746	-0.069031	-0.160082	-0.081519	-0.170325	-0.176665	-0.13435	0.224888	-0.322409	-0.298886	-0.209267	-0.226079	-0.250946	-0.366966	-0.47432	-0.267619	-0.513288	-0.298732	-0.495438
TCGA-24-1558-01A-01R-0538-01	Proliferative	-0.813735	-1.47525	-0.402414	-0.37506	-0.535998	-0.469311	-0.176277	-0.222398	0.178849	-0.431668	-0.742889	-0.518539	-0.589933	-0.503181	-0.361017	-0.408833	-0.174213	-0.345059	0.282739	-0.700946	-0.112034	-0.099422	-0.177601	-0.049827	-0.392036	-0.496491	-0.213441	-0.550081	0.036509	-0.146232	-0.001242	-0.084212	-0.031138	-0.153095	-0.12251	-0.088333	-0.163377	-0.003026	-0.122204	-0.084078	-0.258663	0.011339	-0.118858	-0.159526	-0.007067	-0.038716	-0.104039	-0.267598
TCGA-36-1575-01A-01R-0538-01	Proliferative	-1.1759	-2.07046	-0.537156	-0.749529	-0.786184	-0.360641	-0.089381	-0.230827	-1.1055	-0.382277	-1.64114	-1.071	-1.27625	-0.931872	-0.758279	-0.689087	-0.733279	-0.040506	-1.32341	-0.426041	-0.253579	-0.408571	-0.553846	-0.320971	-0.775962	-0.785456	-0.414125	-1.12839	-0.041002	0.054808	-0.000429	-0.338011	-0.278061	-0.339703	-0.297267	-0.034357	0.188455	-0.391987	-0.412381	-0.207421	-0.341673	-0.307353	-0.456149	-0.679186	-0.412376	-0.382318	0.003983	-0.092328
TCGA-25-1627-01A-01R-0538-01	Proliferative	-0.457535	-1.3299	-1.16503	-0.632178	-0.512438	-0.113674	-0.116332	-0.156164	-0.537252	-0.274793	-0.604277	-0.4102	-0.430554	-0.498986	-0.256653	-0.235601	-0.055801	-0.20184	-0.263454	0.086512	-0.180297	0.088736	-0.053486	-0.025352	-0.215859	-0.274969	-0.060379	-0.161706	-0.057885	-0.114823	-0.231986	-0.004959	0.012257	-0.129805	-0.07123	-0.02424	0.173339	-0.090968	-0.145193	-0.049422	0.019804	0.127388	0.085541	-0.025138	0.00936	-0.119906	0.142091	-0.145118
TCGA-04-1519-01A-01R-0538-01	Proliferative	-1.06198	-1.72261	-0.499495	-0.615378	-0.550637	-0.278394	-0.25395	-0.184097	-0.667426	-0.199427	-1.57687	-0.805995	-0.926503	-0.909664	-0.096191	-0.407822	-0.289243	-0.021904	-0.064888	-0.151049	-0.149631	-0.094292	-0.329692	-0.099353	-0.369668	-0.549668	-0.30417	-0.234211	-0.026968	-0.064474	0.071148	-0.107699	-0.017276	0.217888	-0.013535	-0.174466	0.065574	-0.045135	-0.122711	-0.038264	-0.325134	-0.196749	-0.185721	-0.186727	-0.206315	0.02003	0.143487	-0.495577
TCGA-24-1560-01A-01R-0538-01	Proliferative	-0.367679	-0.362683	0.672203	0.073261	-0.208262	-0.149964	-0.235106	-0.017775	-0.665763	-0.364746	-1.20725	-0.681774	-0.672104	-0.654514	-0.422785	-0.415367	-0.377562	0.0742	-0.265324	0.208423	-0.233832	-0.404782	-0.530573	-0.189595	-0.597437	-0.611935	-0.351921	0.012891	-0.089642	-0.222174	-0.229353	-0.428069	-0.282984	-0.150854	-0.230467	-0.294836	-0.220361	-0.30843	-0.382179	-0.259658	-0.511627	-0.357455	-0.409044	-0.339332	-0.243128	-0.489835	0.143128	-0.03117
TCGA-24-1544-01A-01R-0538-01	Proliferative	-0.788533	-1.38518	0.073276	-0.465466	-0.61993	0.032115	-0.205335	-0.191235	-1.29272	-0.392055	-1.45948	-0.938237	-0.980381	-0.753464	-0.697787	-0.449353	-0.44311	-0.362953	-0.072036	0.221711	-0.198717	-0.341225	-0.603353	-0.163741	-0.104137	-0.652961	-0.340686	-0.622632	-0.058296	-0.088792	-0.174032	-0.29261	-0.051007	-0.013714	-0.114068	0.08184	0.036553	-0.323833	-0.132151	-0.09125	-0.030436	-0.105083	-0.180286	-0.132911	-0.255913	-0.136105	-0.145086	-0.630296
TCGA-24-1567-01A-01R-0538-01	Proliferative	-0.909316	-2.10616	-1.19929	-0.937102	-0.963881	-0.176388	-0.345133	-0.087769	-1.01025	-0.391152	-1.36728	-0.995787	-0.978989	-0.929153	-0.492993	-0.60095	-0.444275	0.036611	0.021178	0.2402	0.018401	-0.226875	-0.398797	-0.069598	-0.507436	-0.674967	-0.29819	-0.105921	-0.019573	-0.266852	-0.259048	-0.339733	-0.192608	0.201685	-0.10161	-0.143244	-0.365046	-0.626513	-0.086693	-0.064817	-0.116528	-0.068546	-0.063486	-0.013907	0.082079	0.021926	-0.341641	-0.25743
TCGA-36-1577-01A-01R-0538-01	Proliferative	-1.29578	-2.53845	-1.46464	-1.19603	-1.10817	-0.301498	-0.50807	-0.062706	-0.260082	-0.365402	-1.0391	-0.779953	-0.733119	-0.698742	-0.516356	-0.605656	-0.514231	-0.354519	0.120599	-0.816796	-0.083053	-0.258635	-0.239716	-0.044462	-0.435533	-0.455727	-0.288112	-0.805922	-0.03534	-0.349253	-0.212653	-0.297386	-0.277318	-0.058076	-0.069047	-0.128671	-0.345109	0.008637	-0.060318	-0.018698	-0.095442	-0.090692	0.028248	-0.026184	0.118107	0.218217	0.369281	0.727463
TCGA-57-1583-01A-01R-0538-01	Proliferative	-0.066341	-0.457659	0.538436	0.027147	-0.105805	-0.416703	-0.265255	-0.087362	-1.21896	-0.322863	-1.43012	-0.808364	-0.854974	-0.835509	-0.311819	-0.349895	-0.417136	-0.029577	-0.33236	-0.198145	-0.274846	-0.352458	-0.539065	-0.201214	-0.554828	-0.299255	-0.228454	-0.674783	-0.111285	-0.116667	-0.280618	-0.391703	-0.269787	0.035851	-0.27678	-0.151845	0.035834	-0.468667	-0.287502	-0.219261	-0.236958	-0.229073	-0.243688	-0.315208	-0.17769	-0.103167	-0.164874	-0.303569
TCGA-25-1632-01A-01R-0538-01	Proliferative	-1.45099	-1.94246	-0.814537	-0.938364	-0.886763	-0.098829	-0.248261	-0.124277	-0.891677	-0.166204	-1.60569	-1.00883	-1.10687	-0.853068	-0.236589	-0.377915	-0.462187	-0.174149	-0.980942	-0.217984	-0.228424	-0.080772	-0.23918	0.056466	-0.476138	-0.515003	-0.142343	1.56757	0.036173	-0.055069	0.021772	-0.095057	-0.195436	0.033942	-0.132134	-0.193597	-0.116046	-0.454566	-0.29131	-0.153587	-0.42033	-0.198414	-0.10974	-0.279451	-0.359354	-0.398177	-0.139865	-0.458671
TCGA-09-1669-01A-01R-0538-01	Proliferative	-0.250107	0.250029	-1.01311	-0.609448	-0.409635	-0.016687	0.279225	-0.150732	0.071299	-0.218679	-0.319473	-0.130258	-0.153639	-0.036768	-0.165365	-0.375846	-0.385092	-0.206031	-0.408176	-0.495109	-0.120933	-0.203592	-0.254681	-0.218351	-0.288954	-0.086344	-0.204626	-0.095438	-0.087007	-0.160008	-0.075637	-0.350152	-0.37619	-0.162969	-0.360868	-0.236627	-0.332879	-0.255514	-0.124763	-0.050106	0.015608	-0.064765	-0.023774	-0.210098	-0.199916	-0.082267	0.220732	-0.145718
TCGA-24-1548-01A-01R-0538-01	Proliferative	-0.055248	0.588251	1.69365	0.665775	0.340437	-0.368924	0.111537	-0.130398	-0.468698	-0.328458	-0.414611	-0.350676	-0.421586	-0.426068	-0.200868	-0.000686	-0.324232	-0.037559	-1.08039	-0.90671	-0.09638	-0.262504	-0.333666	-0.154731	-0.349192	-0.384668	-0.270608	-0.711472	-0.055308	-0.025137	-0.240851	-0.366114	-0.269776	-0.188577	-0.207018	-0.15048	-0.055092	0.027495	-0.212023	-0.041378	0.026703	0.010475	-0.009752	-0.139271	0.015641	-0.062547	-0.1491	-0.347646
TCGA-23-1114-01B-01R-0564-01	Proliferative	-1.47051	-1.79568	-1.13256	-0.985702	-0.782371	-0.210232	-0.20374	-0.103179	-0.479362	-0.212321	-1.19012	-0.796748	-0.786985	-0.705147	-0.017558	-0.135106	-0.276182	-0.077901	-0.544449	-0.236019	0.032064	0.325193	0.270395	0.497569	-0.152181	0.040268	0.064855	2.61046	-0.029084	0.23232	-0.016201	0.260048	0.021892	-0.020022	-0.070384	0.130793	0.201978	-0.020706	0.154827	0.123728	0.064057	0.105198	0.322255	0.085331	0.051628	0.020413	0.202624	0.05857
TCGA-29-1691-01A-01R-0564-01	Proliferative	0.44244	0.350568	0.271716	0.335686	0.234857	0.138938	0.169092	0.043519	-0.588388	0.123246	0.294459	0.238632	0.130898	0.102881	0.349512	0.028068	0.026813	0.039293	-0.02145	0.202014	0.090121	0.041318	0.031999	0.057736	0.174831	0.101257	0.096637	-0.417091	0.068427	-0.173738	0.125272	0.224194	0.125301	0.332624	0.421088	0.140257	0.764367	0.342633	0.363199	0.375734	0.563005	0.43528	0.293737	0.643288	0.355701	0.57819	0.03893	0.45813
TCGA-57-1586-01A-02R-0564-01	Proliferative	0.432157	0.288728	0.687716	0.381775	0.107072	0.159234	0.298363	0.009957	0.090833	-0.127652	-0.380138	-0.179734	-0.198707	-0.226148	0.031627	-0.118207	0.070473	0.187928	0.420377	0.350047	-0.055241	0.085352	-0.100071	0.01511	-0.349331	-0.346903	-0.206343	-0.722487	0.04441	0.113876	0.127215	0.211346	0.277334	0.283258	-0.000438	0.157629	-0.176972	0.07621	0.003355	-0.003492	0.091549	0.056427	-0.217394	0.002054	0.02364	0.117326	-0.258178	-0.351527
TCGA-20-1683-01A-01R-0564-01	Proliferative	-0.543146	-0.849775	-0.072135	-0.238816	-0.199692	0.052753	0.561745	-0.102596	-0.629264	-0.139932	-0.46001	-0.195159	-0.169765	-0.084058	0.079448	-0.213257	-0.330915	-0.083077	-0.801327	-0.121719	-0.017321	0.039119	0.085042	0.040803	-0.099796	-0.019769	-0.188368	-0.351178	0.071543	-0.02506	0.286842	0.005829	-0.038251	0.371967	-0.02205	0.257679	0.62475	0.486718	0.47754	0.22882	0.273632	0.226185	0.178385	0.327577	0.214973	0.285469	0.521262	0.454941
TCGA-29-1702-01A-01R-0564-01	Proliferative	-1.0318	-2.06088	-0.507955	-0.567166	-0.554161	-0.277504	-0.123284	0.097867	-0.40933	-0.138259	-0.632108	-0.5271	-0.62268	-0.642997	-0.147698	-0.346254	-0.198818	0.106545	-0.48828	-0.167808	0.092777	0.12725	-0.116707	0.094508	0.098534	-0.237756	-0.129523	-0.275171	-0.012756	-0.043414	-0.03005	0.138853	0.153762	-0.054905	0.259645	0.233483	0.40446	-0.076631	0.223633	0.277743	-0.023189	0.102526	0.117815	0.147451	0.074304	-0.339466	0.295469	0.163659
TCGA-04-1655-01A-01R-0564-01	Proliferative	-1.25387	-2.11589	-2.12561	-1.27703	-0.974802	-0.223187	-0.116094	-0.027771	-0.831823	-0.138936	-1.15628	-0.568847	-0.682172	-0.674879	-0.192336	-0.556267	-0.188731	-0.070633	0.503319	-0.220864	-0.030315	0.106835	-0.194886	0.077798	-0.447362	-0.431976	-0.068373	1.21468	-0.016324	0.210675	0.089159	0.087126	0.256962	0.034934	0.025207	-0.011804	-0.074047	-0.207946	-0.107536	-0.074287	-0.334663	-0.31531	-0.06687	-0.133062	-0.206877	-0.21849	-0.1315	-0.950197
TCGA-20-1684-01A-01R-0564-01	Proliferative	-0.443854	-0.745835	-0.176616	-0.166002	-0.245818	-0.312447	0.065368	-0.133248	-0.419648	-0.068014	-1.40857	-0.773973	-0.769547	-0.840396	-0.021889	-0.14927	-0.057509	0.118726	-0.397411	0.28791	-0.113535	-0.058546	-0.038224	-0.052719	-0.582434	-0.436151	-0.173426	-0.95561	-0.006339	0.109956	0.083582	-0.043272	-0.002337	0.172655	0.239073	0.044988	0.322114	0.169432	-0.02365	0.196213	-0.072192	0.065979	0.173632	0.044346	0.06419	0.104199	-0.00381	-0.34168
TCGA-29-1703-01A-01R-0564-01	Proliferative	-0.297704	-0.057163	-0.042847	0.034156	0.0491	0.05242	-0.13986	-0.091059	0.299075	-0.095352	-0.41829	-0.199259	-0.157351	-0.300154	0.171266	0.174916	0.018539	-0.066421	0.515027	0.290454	0.07604	0.26466	0.319987	0.151457	0.032276	-0.065953	0.060173	1.68291	-0.052966	0.006349	-0.035164	0.357106	0.312679	0.274462	0.312978	0.201768	0.266395	0.02459	0.147908	0.128736	0.221173	0.280153	0.318032	0.333543	0.013481	0.133991	0.337937	0.286454
TCGA-29-1762-01A-01R-0564-01	Proliferative	-0.972647	-1.54887	-0.89829	-0.593182	-0.605701	-0.02587	-0.110211	0.018602	-0.742589	0.004869	0.130352	-0.17587	-0.308651	-0.360039	-0.234912	-0.391472	-0.087679	-0.000249	0.165932	0.341849	0.227538	0.067041	-0.071686	0.069584	-0.104091	-0.009988	-0.126108	0.136288	-0.095908	0.119022	-0.078565	-0.145803	0.107124	0.30069	0.206347	0.078692	-0.139324	-0.069778	0.29261	0.350562	0.283727	0.180967	0.41829	0.402549	0.237224	0.452647	0.0067	0.119221
TCGA-29-1763-01A-02R-0564-01	Proliferative	0.324614	0.529582	1.23252	0.637298	0.42224	0.212619	0.089062	0.205283	-0.716061	0.212468	0.404222	0.218882	0.095054	0.076577	0.229387	0.318011	0.055873	0.463805	-0.623065	0.158143	0.175961	0.232873	0.014648	0.062465	0.203559	0.36244	0.215505	0.495887	-0.001774	0.045989	0.09474	0.121198	0.118111	0.090555	0.141366	0.101522	0.221048	0.109426	0.271477	0.270906	0.165518	0.070864	0.258036	0.187315	0.090357	0.059081	0.197788	0.077638
TCGA-09-1673-01A-01R-0564-01	Proliferative	-0.328886	-0.7665	0.333142	-0.013844	-0.166208	-0.090953	-0.210149	-0.0869	-0.541406	0.231709	0.028819	0.019225	-0.138184	-0.144043	0.204168	-0.107341	-0.288598	0.116704	-1.09629	-0.564324	0.006311	0.106037	0.120693	0.085516	0.124816	-0.036229	0.056456	0.021545	0.14998	0.259886	0.153722	-0.050093	-0.078243	0.200448	0.166996	0.08409	0.126841	0.275439	0.286607	0.309495	0.060302	0.215122	0.253752	0.169451	0.175285	0.280292	0.404057	0.393399
TCGA-29-1697-01A-01R-0564-01	Proliferative	0.225273	0.456805	1.91413	0.941266	0.543096	-0.265938	-0.070634	0.529323	-1.19018	-0.306357	-0.775773	-0.634351	-0.5947	-0.612401	-0.226929	0.083018	-0.133986	0.198523	-0.311991	-0.310737	-0.108701	-0.141917	-0.203065	0.057043	-0.095873	-0.553667	-0.258584	-0.735459	-0.036704	-0.013661	0.073331	-0.004547	0.078189	0.144482	0.240958	0.033671	0.055722	0.180747	0.159001	0.289133	0.393084	0.259694	0.203976	0.281754	0.273765	0.600969	0.350174	0.452111
TCGA-23-1809-01A-01R-0564-01	Proliferative	-0.301113	-0.943876	-0.116692	-0.119321	-0.359557	-0.414136	-0.000303	0.430228	-0.53332	-0.227226	-0.711399	-0.563011	-0.506742	-0.555769	-0.372805	-0.061997	-0.310354	0.165805	-1.0809	-0.504353	0.265099	0.092391	-0.003214	-0.084017	0.071685	-0.24577	-0.182199	-0.576107	-0.165761	0.071157	-0.020783	-0.127134	-0.138039	-0.129608	-0.014463	0.135416	-0.335567	0.270424	0.254997	0.175599	0.131754	0.234037	0.208722	0.194026	0.236325	0.44532	0.534374	0.446616
TCGA-09-1674-01A-01R-0564-01	Proliferative	-1.18799	-2.0498	-1.21308	-0.797051	-0.733951	-0.239437	0.19652	-0.054571	-0.499377	-0.257926	-1.62438	-1.03734	-0.908414	-0.890673	-0.215723	-0.319842	-0.267509	0.290428	-0.290483	-0.555248	0.145551	0.151209	0.020064	0.283813	-0.343959	-0.456798	-0.042737	0.863298	-0.034722	0.195786	0.367638	0.127842	0.123425	0.072923	0.103	0.457768	0.350876	0.202301	0.313853	0.425328	0.555543	0.527051	0.401084	0.233265	0.304492	0.394752	0.207941	0.151274
TCGA-04-1646-01A-01R-0582-01	Proliferative	-0.982038	-1.45596	-0.746921	-0.609385	-0.436382	-0.002451	-0.384359	-0.025209	-1.16094	-0.1186	-0.855213	-0.532222	-0.615363	-0.535944	-0.058362	-0.259076	0.053094	-0.018066	-0.006393	0.578906	0.137566	0.065826	-0.117894	0.167867	0.44281	-0.397685	-0.117579	-0.5116	-0.084266	0.175342	0.276079	0.148613	0.498265	0.354235	0.375094	0.267188	0.2224	-0.215017	0.087085	0.134401	0.023828	-0.167621	-0.150187	0.016155	0.092273	0.090033	0.07608	-0.258069
TCGA-24-1850-01A-01R-0582-01	Proliferative	-0.27118	-0.292607	-1.09135	-0.453948	-0.328852	0.267176	0.493879	0.421926	-0.029692	0.045028	0.66396	0.248569	0.162759	0.236343	-0.090092	0.089392	-0.00541	0.414022	0.172645	-0.171472	0.159353	0.15905	0.217273	0.088883	0.473569	0.514213	0.199109	-0.061449	-0.051035	0.126846	-0.14003	0.134841	0.107995	0.267353	0.171886	0.250527	0.297741	0.179445	0.330246	0.203934	0.302128	0.195581	0.132202	0.158276	0.173751	0.26681	0.289895	0.78411
TCGA-61-1741-01A-02R-0582-01	Proliferative	0.622331	1.11226	1.46704	0.848569	0.564558	0.20038	0.818191	-0.057273	-0.047877	-0.059153	0.21632	0.146223	0.113249	0.211048	0.112596	0.118819	-0.043273	0.219844	-0.064432	0.077859	0.124124	0.121994	0.054423	0.096232	0.077744	0.136465	-0.024232	-0.351708	0.007091	0.223838	0.236639	0.232629	0.22572	0.054452	0.071948	0.575459	0.529554	0.136762	0.233711	0.329676	0.423573	0.360564	0.258136	0.070119	0.124185	-0.039295	-0.011403	-0.147818
TCGA-29-1774-01A-01R-0582-01	Proliferative	-1.03258	-2.31276	-1.86216	-1.15491	-1.03093	-0.028273	-0.240404	-0.03457	-0.475306	-0.271604	-1.18929	-0.870817	-0.846549	-0.678954	-0.527278	-0.778336	-0.426131	0.083383	-0.4685	-0.58205	0.045458	-0.226441	-0.385799	-0.215275	-0.366444	-0.235976	-0.299073	-0.656047	-0.05408	0.133102	-0.258433	-0.206939	-0.092287	-0.02996	0.155012	0.132979	0.042997	-0.066109	0.183565	0.122919	0.083622	-0.043037	0.124656	0.219986	0.012308	0.106904	0.114563	0.085642
TCGA-61-1900-01A-01R-0582-01	Proliferative	-0.49583	-1.0502	-1.80785	-0.892063	-0.718371	-0.152099	0.209887	-0.070749	-0.633154	-0.212634	-1.00628	-0.639842	-0.559598	-0.523685	0.117642	-0.408055	-0.118548	0.022543	-0.408517	0.070884	0.289333	0.227988	0.078681	0.293807	-0.441082	-0.172878	0.103431	1.00756	-0.00271	0.119486	0.319414	0.237501	0.262645	0.360155	0.366615	0.399312	0.556653	0.221227	0.345131	0.379297	0.453579	0.282187	0.242398	0.287162	0.309077	0.563809	0.273127	0.215707
TCGA-29-1775-01A-01R-0582-01	Proliferative	0.074927	0.45464	0.951105	0.232952	0.073646	0.067878	-0.171705	0.03971	-0.40664	0.031936	-0.643464	-0.431973	-0.521579	-0.389904	-0.225452	-0.05172	-0.227572	0.005288	-0.605112	0.220331	-0.171438	-0.462316	-0.536749	-0.345883	-0.364018	-0.278907	-0.088586	1.28145	-0.24585	-0.040612	-0.393836	-0.428163	-0.729752	0.026273	-0.175419	-0.304118	-0.399922	-0.350123	-0.256717	-0.23576	-0.487756	-0.444434	-0.092746	-0.060264	-0.246201	-0.406465	-0.099372	-0.082555
TCGA-13-0913-01A-01R-0404-01	Proliferative	-0.552127	-0.683342	-0.56365	-0.301167	-0.390661	-0.1192	0.084193	-0.130505	-1.01348	-0.174516	-1.20415	-0.50058	-0.611668	-0.608904	-0.071508	-0.201406	-0.065083	-0.099244	0.113	0.062344	-0.025129	0.004251	-0.209754	0.030844	-0.033402	-0.41054	-0.101591	0.239137	0.157258	0.270915	0.314248	0.041544	0.122557	0.337581	0.377201	0.08852	0.007705	0.407336	0.182204	0.374241	0.412317	0.289813	0.198603	0.073357	0.148569	0.049781	0.011407	-0.066817
TCGA-10-0935-01A-02R-0404-01	Proliferative	-1.27011	-1.73377	-1.24917	-0.981783	-0.967373	0.037899	0.224446	0.005046	-1.01984	-0.167588	-1.60024	-0.82527	-0.914757	-0.653186	-0.552873	-0.710434	-0.438589	-0.01691	-0.566324	-0.507308	-0.178927	-0.072783	-0.275302	0.23745	-0.346099	-0.481657	-0.320816	-0.601941	0.19112	0.178534	0.120313	0.086183	-0.039716	-0.195274	-0.22217	0.278072	0.39748	-0.590129	-0.275061	-0.064863	-0.39161	-0.374506	-0.373178	-0.506585	-0.352005	-0.403886	-0.362594	-0.655842
TCGA-13-0899-01A-01R-0404-01	Proliferative	-0.655126	-1.01728	-0.583408	-0.462084	-0.365984	-0.183321	-0.159119	-0.009188	-0.215355	-0.177755	-0.353336	-0.164715	-0.25761	-0.213301	-0.172424	-0.041308	0.006958	-0.036629	-0.439109	-0.181506	-0.01663	0.128927	-0.02533	0.091059	0.331303	0.063471	0.09062	1.03762	0.077231	0.162	0.097813	0.163153	-0.015799	0.073855	0.106313	-0.0455	0.477985	0.001644	0.066413	0.0306	0.03712	0.045398	0.116003	0.125995	-0.130394	0.088582	0.078338	-0.120924
TCGA-10-0926-01A-01R-0404-01	Proliferative	-0.78971	-1.4466	-1.83381	-0.916415	-0.665219	-0.112209	-0.076277	-0.038705	0.165957	-0.218558	-0.829106	-0.510451	-0.54766	-0.438444	-0.183677	-0.183463	-0.173219	-0.058144	-1.06611	-0.798848	0.096417	0.268894	0.364671	0.439169	0.238607	-0.027149	0.143977	2.47803	0.14854	0.55517	0.160854	0.214778	0.055471	-0.241945	0.237337	0.083313	0.192968	0.3214	0.141137	0.122617	0.004791	0.158906	0.431347	0.140675	0.084685	0.034738	0.227608	0.332023
TCGA-13-0916-01A-01R-0404-01	Proliferative	1.03319	2.05796	1.31852	0.77947	0.563289	0.170923	0.235498	-0.099328	0.823961	-0.093389	-0.051341	0.184609	0.214939	0.297446	0.355044	0.075793	-0.228352	-0.196396	-0.286261	-0.88509	0.062759	-0.100934	-0.039027	-0.05559	-0.235255	-0.181117	-0.153861	-0.505707	0.111172	0.071427	0.381938	-0.213493	-0.080965	0.06362	0.395252	-0.124005	-0.029441	0.382826	0.07352	0.229713	0.544876	0.36419	0.16543	0.126174	0.243637	0.34814	0.217829	0.507893
TCGA-10-0927-01A-02R-0404-01	Proliferative	-0.780641	-1.6443	-1.04325	-0.757239	-0.706504	-0.059754	-0.199506	-0.131767	-1.14843	-0.097656	-1.62072	-0.754718	-0.853729	-0.765628	0.012106	-0.531312	-0.320614	-0.090484	-0.427325	-0.486481	0.12144	0.00448	0.021444	0.14428	-0.069796	-0.06125	0.043249	1.54598	0.188721	0.490143	-0.088874	0.047586	-0.014552	-0.096576	0.086816	-0.044604	0.17939	-0.122921	0.099639	0.065417	-0.17433	-0.078267	-0.037528	-0.057619	-0.176909	-0.143374	0.229873	-0.676718
TCGA-10-0928-01A-02R-0404-01	Proliferative	-0.447796	-1.09853	-0.614785	-0.415389	-0.519339	-0.244214	-0.133207	-0.114177	0.235681	-0.316287	-1.3464	-0.62719	-0.649359	-0.76233	-0.08561	-0.116152	-0.11497	-0.043769	-0.090757	-0.307868	-0.037458	0.064257	0.034595	0.123435	-0.081589	-0.510368	-0.178149	0.137442	0.069151	0.184927	-0.026219	-0.173702	-0.149507	0.053367	-0.00771	-0.183648	-0.123506	-0.052789	-0.147631	0.081512	0.208797	0.153414	0.207902	-0.03954	0.061377	0.030287	-0.07679	-1.7e-05
TCGA-10-0938-01A-02R-0404-01	Proliferative	-0.447852	-0.665067	0.284679	-0.10211	-0.391485	-0.305014	-0.46521	-0.118993	-0.540622	-0.503084	-2.07683	-1.21897	-1.08473	-0.971222	-0.500283	-0.329201	-0.37328	0.145644	-1.00619	-0.458096	-0.165119	-0.171049	-0.266163	0.160506	-1.08494	-0.862128	-0.354147	1.27655	-0.011095	0.456005	0.045396	-0.126805	-0.396042	-0.27963	-0.205353	0.152935	0.086035	-0.161973	-0.371464	-0.03263	0.139772	-0.002622	0.024077	-0.379219	-0.071593	-0.339226	-0.086655	-0.547074
TCGA-13-0888-01A-01R-0404-01	Proliferative	-1.70917	-2.89185	-1.66717	-1.25493	-1.17881	-0.117279	-0.418089	-0.049579	-0.724719	-0.375823	-1.86832	-1.14037	-1.18895	-0.93278	-0.505117	-0.748887	-0.501388	-0.253206	-0.741227	-0.222981	0.053055	-0.041592	-0.239772	0.159157	-0.213534	-0.308899	-0.186554	-0.010223	0.318619	0.287585	-0.028186	0.072984	-0.012269	-0.353903	-0.094484	0.047107	0.287178	-0.035478	0.043233	0.016015	-0.176839	-0.119146	-0.217964	-0.364455	-0.185812	-0.497607	-0.023652	0.055529
TCGA-13-0906-01A-01R-0404-01	Proliferative	-0.136933	1.01254	0.918153	0.281384	0.1741	-0.129023	-0.067592	-0.042672	0.76751	-0.382437	-0.88968	-0.504951	-0.384629	-0.322065	-0.102432	0.06232	0.013822	-0.034108	-0.295573	-0.025072	0.027471	0.040114	0.034189	-0.016277	-0.279639	-0.292781	0.029068	-0.09592	0.01435	0.125319	0.072792	0.072138	0.041159	-0.053644	0.039431	-0.041975	0.316972	-0.029339	0.017143	0.115221	0.116745	0.131019	0.186405	0.075034	0.091852	0.213894	0.108101	0.348878
TCGA-13-0920-01A-01R-0404-01	Proliferative	0.02936	-0.168187	0.205225	-0.200081	-0.334424	0.048123	0.312674	-0.066909	-0.46613	-0.225877	-1.3839	-0.748653	-0.685115	-0.509296	-0.375809	-0.396459	-0.378538	-0.288869	-1.24461	0.066515	-0.131644	-0.302986	-0.362557	-0.238618	-0.540799	-0.30647	-0.185466	-1.02089	0.012036	0.108857	-0.098384	-0.045254	-0.205329	-0.115989	-0.078046	-0.11479	0.089807	0.072573	-0.137322	-0.003888	-0.039971	-0.052281	-0.111792	-0.171337	-0.089398	-0.121643	-0.158406	-0.142516
TCGA-13-0910-01A-01R-0404-01	Proliferative	-0.343821	-0.715188	0.110758	0.094281	-0.008071	0.415023	0.193065	-0.190108	-0.593902	0.076188	-0.574818	-0.023682	0.118562	0.535838	0.262182	-0.110449	-0.027648	0.079116	0.368722	-0.105475	-0.075278	0.291853	0.155153	0.13925	-0.17017	-0.038201	0.119831	0.927061	0.193003	0.24921	0.130371	0.129852	0.210911	0.120059	0.076576	0.045693	0.082206	-0.021144	0.257247	0.270002	0.36825	0.454335	0.226721	0.262507	0.104045	0.296006	-0.080614	-0.160537
TCGA-10-0933-01A-01R-0404-01	Proliferative	0.002366	-0.321031	1.29619	0.329342	-0.098283	-0.225501	-0.311991	-0.029624	-0.625452	-0.318334	-1.50873	-0.898962	-0.742082	-0.652313	-0.40276	-0.33428	-0.379831	-0.244599	-0.415759	-0.893595	-0.097964	-0.160624	-0.327138	0.203233	-0.564008	-0.328669	-0.225984	-0.053197	0.078346	0.05382	0.050859	-0.176291	-0.073056	-0.441862	-0.348193	0.249928	-0.034856	-0.228893	-0.071468	-0.033429	0.14992	-0.056167	-0.089344	-0.347395	0.042443	-0.289507	-0.302978	0.206318
TCGA-13-1506-01A-01R-0477-01	Proliferative	0.184674	0.308183	0.89646	0.403807	0.226501	-0.131072	-0.058077	0.060227	0.725524	-0.137671	-0.783913	-0.54256	-0.301646	-0.397492	-0.040833	0.113701	0.127083	0.044769	0.02834	0.189413	-0.12664	-0.138634	0.109192	-0.212471	-0.057485	-0.503807	-0.108803	-0.510863	-0.005788	-0.142502	0.071689	-0.13536	-0.206668	-0.110738	0.142226	-0.017532	0.113705	0.037913	-0.140164	0.04863	-0.057083	0.023572	0.275	0.007594	0.183534	0.269964	0.252921	0.698641
TCGA-24-1430-01A-01R-0477-01	Proliferative	-1.45606	-2.27308	-2.31958	-1.46072	-1.16759	-0.290591	-0.158017	-0.099604	-0.990808	-0.10969	-1.59756	-0.882622	-0.999531	-0.777366	-0.330356	-0.604858	-0.31049	0.192466	-0.681548	0.32606	0.052559	-0.247368	-0.314778	-0.329728	-0.353702	-0.181322	-0.142394	-1.04801	-0.141857	-0.015755	-0.130246	-0.323917	-0.555543	-0.22235	-0.189422	-0.233909	-0.310416	-0.334785	-0.074956	-0.036528	-0.208923	-0.219622	-0.175624	-0.154881	-0.293891	-0.137306	-0.08016	-0.169895
TCGA-13-1497-01A-01R-0477-01	Proliferative	0.265534	0.956699	0.788461	0.157444	0.005292	-0.000981	-0.104006	-0.049252	0.181778	-0.292875	-0.421495	-0.386072	-0.305619	-0.144067	-0.162794	0.011731	-0.27892	-0.059719	-0.419698	-0.223209	-0.202873	-0.277679	-0.267495	-0.148922	-0.235321	-0.099692	-0.032493	0.413584	-0.159532	-0.110887	-0.137218	-0.226115	-0.316172	-0.311843	-0.062496	-0.342583	-0.401694	0.131322	-0.112557	-0.085378	0.099421	0.035607	0.059547	0.052189	0.000493	0.386381	-0.076833	0.06972
TCGA-24-1419-01A-01R-0477-01	Proliferative	-1.00094	-1.11638	0.68449	0.005341	-0.403691	-0.412592	-0.631319	-0.189537	-0.849627	-0.490118	-1.49534	-0.913833	-0.894133	-0.813075	-0.365018	-0.399263	-0.396475	0.041598	1.01128	-0.845585	-0.240588	-0.169824	-0.288182	-0.129937	-0.589805	-0.740689	-0.441036	-0.811603	0.032287	0.000725	-0.226261	-0.407329	-0.051252	0.08339	0.027648	-0.180295	-0.247862	-0.085892	-0.210805	-0.085545	-0.087553	-0.12821	-0.239645	-0.117391	-0.037784	-0.165549	0.061158	0.018219
TCGA-13-1477-01A-01R-0477-01	Proliferative	-1.1142	-1.90177	-2.26121	-1.29157	-0.993018	-0.355942	-0.121823	-0.212663	-0.036158	-0.020136	-1.4828	-0.930039	-0.960236	-0.793827	-0.216519	-0.411463	-0.431258	-0.119515	-0.453162	0.165596	-0.017	0.019222	-0.095637	0.050746	-0.587965	-0.159723	-0.047995	0.000134	0.053874	0.107731	-0.10399	-0.074224	-0.075799	-0.120155	-0.198485	-0.096739	0.271014	-0.277718	-0.076065	-0.042975	-0.171756	-0.197891	-0.20743	-0.287396	-0.244559	-0.430751	-0.094524	-0.616088
TCGA-13-1489-01A-01R-0477-01	Proliferative	-1.12209	-1.67119	-0.72196	-0.578308	-0.551549	-0.241142	-0.252103	-0.10093	-0.875553	-0.346313	-1.44677	-0.930111	-0.847315	-0.776933	-0.406346	-0.370132	-0.156495	-0.040113	-0.177787	0.090656	-0.101814	-0.180308	-0.056964	-0.2253	-0.557282	-0.636246	-0.314896	-0.644027	0.040945	-0.136874	-0.022746	-0.115782	-0.167472	-0.251327	-0.00772	-0.275762	-0.175999	0.076522	-0.14775	0.071265	0.033497	0.060557	0.108007	0.079879	-0.084038	0.305725	-0.108348	-0.497729
TCGA-13-1491-01A-01R-0477-01	Proliferative	-0.037659	-0.651579	0.21481	0.079031	-0.013679	-0.400602	-0.182594	-0.252008	1.06193	-0.23441	-1.16895	-0.494324	-0.398673	-0.517218	0.141729	0.123458	0.013467	0.23178	0.248638	0.028166	0.067361	0.017657	0.08724	-0.014719	-0.040182	-0.325619	-0.079055	-0.711596	0.023627	0.055849	-0.148783	-0.004672	0.08933	-0.012224	0.034792	-0.025157	0.049525	0.047555	0.049596	0.149883	-0.128554	-0.016658	0.035863	-0.147829	0.055343	-0.044238	0.048265	-0.007464
TCGA-24-1424-01A-01R-0477-01	Proliferative	-0.276922	-0.071551	1.03987	0.245271	-0.020642	-0.224081	0.207862	0.086553	-0.858432	-0.213617	0.041646	-0.237897	-0.266402	-0.241645	-0.153219	-0.047034	-0.216703	0.001351	-0.599857	-0.473861	-0.062544	-0.073786	-0.109696	-0.012342	0.069224	0.139072	0.044706	0.599055	-0.006111	0.006567	-0.291588	-0.209553	-0.111777	-0.190864	-0.189302	-0.121448	-0.210815	0.027639	0.115727	0.047232	0.081512	0.012095	0.148269	-0.005727	0.018732	0.069859	-0.125807	0.178731
TCGA-13-1492-01A-01R-0477-01	Proliferative	-0.181575	-0.525824	1.38532	0.329897	-0.104463	-0.256527	-0.369426	-0.028419	-0.890529	-0.342602	-1.08306	-0.760193	-0.774909	-0.72334	-0.707144	-0.387583	-0.491638	0.115493	-0.68856	-0.536911	-0.232855	-0.339823	-0.312443	-0.031247	-0.723811	-0.656448	-0.245674	-0.751269	-0.063738	0.006447	0.206659	-0.262267	-0.196583	-0.310861	-0.232732	-0.133498	-0.25928	-0.463613	-0.222036	-0.0788	-0.000982	-0.164622	-0.169312	-0.300877	-0.14096	-0.172433	-0.274785	-0.336039
TCGA-24-1426-01A-01R-0477-01	Proliferative	-1.21569	-1.98856	-0.233824	-0.489088	-0.623722	-0.293664	-0.150601	-0.068383	-0.862334	-0.185808	-0.482769	-0.454603	-0.670974	-0.562711	-0.711502	-0.695266	-0.504829	-0.021383	-0.134132	-0.510982	-0.240367	-0.434202	-0.488728	-0.206434	-0.574353	-0.405056	-0.386895	-0.837367	-0.126947	0.003225	-0.164107	-0.389214	-0.498725	-0.418121	-0.587486	0.027277	-0.110584	-0.681244	-0.377013	-0.207977	-0.565255	-0.50917	-0.501252	-0.617566	-0.49324	-0.166964	-0.295647	-0.227488
[truncated: 14 more columns]
