# Supplementary material for: Integrative proteogenomic analyses of human tumours identifies ADNP as a novel oncogenic mediator of cell cycle progression in high-grade serous ovarian cancer with poor prognosis
Source: eBioMedicine. 2019 Nov 22;50:191–202. doi: 10.1016/j.ebiom.2019.11.009 (PMC6921307; doi:10.1016/j.ebiom.2019.11.009)
Supplement: Supplementary file 4 [file mmc4.xlsx]

## Sheet: Sheet1
Supplementary Table 3. Summary of pathway scores for the Tothill et al., 2008 serous ovarian cancer samples
	GSM249861	GSM249967	GSM249960	GSM249936	GSM249835	GSM249808	GSM249912	GSM249866	GSM249810	GSM249897	GSM249976	GSM249934	GSM249728	GSM249846	GSM249888	GSM249847	GSM249749	GSM249992	GSM249907	GSM249989	GSM249920	GSM249982	GSM249983	GSM249971	GSM249771	GSM249836	GSM249716	GSM249833	GSM249993	GSM249803	GSM249911	GSM249965	GSM249894	GSM249737	GSM249889	GSM249820	GSM249751	GSM249987	GSM249854	GSM249981	GSM249957	GSM249731	GSM249797	GSM249762	GSM249714	GSM249973	GSM249741	GSM249739	GSM249724
HLA	-0.0164717	0.000251591	0.0858632	0.0387031	0.000459455	0.0764171	0.00929005	-0.019259	0.003284	0.00853959	-0.0146626	0.028949	-0.03676	0.05098	0.0446031	-0.0287267	0.0560878	-0.0161059	0.0544624	-0.0151168	-0.0318498	0.0174357	-0.0504729	-0.0315456	0.0386997	0.030729	-0.0232584	-0.000975409	0.107911	-0.00242377	0.0267496	0.0577451	-0.0229941	0.0193954	0.0842087	0.0141189	0.0500919	-0.05463	0.030315	-0.0192773	0.0219441	-0.0312231	0.000752455	0.063899	-0.0232641	0.0311447	0.00155814	-0.0387132	-0.0398607
STAT1	-0.0269192	-0.0062912	0.0822877	0.0567392	0.0343288	0.0653211	0.0366541	-0.0100171	0.0016889	0.001003	-0.0142452	0.0449662	-0.0522973	0.0539427	0.0517174	0.0008488	0.0463708	-0.0171855	0.0557648	0.0174461	-0.0321272	0.020522	-0.0617042	-0.0481918	0.0358358	0.0363523	-0.0496254	0.034953	0.104069	0.0333439	0.0290586	0.0654357	0.0066415	0.0042192	0.0562791	0.0382044	0.070506	-0.0582391	0.0348602	0.0050135	0.013473	-0.0574078	-0.0200294	0.0633058	-0.0380714	0.0434757	-0.005781	-0.0115546	-0.0620381
IFN	-0.0329802	-0.00247631	0.0543463	0.00694115	-0.0218803	0.0156921	0.0182353	-0.00358208	-0.0124098	-0.00870131	0.0127038	0.0736175	-0.0636256	0.00716469	0.0546627	0.0281672	0.0394153	-0.0318857	0.0699987	0.0104352	0.0287134	0.0192788	-0.071779	-0.0293549	-0.0136467	0.0483417	-0.0577813	-0.0268621	0.102173	-0.006709	0.0451105	0.020091	0.0424043	-0.00786742	-0.0263698	0.0480056	0.0613478	-0.0228053	0.0346033	0.0459473	0.0353367	-0.0382019	-0.00176081	0.0128782	-0.0517358	0.0358935	-0.0138082	-0.0327406	-0.0671357
IFNA	-0.0305815	-0.00344982	0.0538011	0.0121031	-0.0124771	0.0226128	0.00932717	-0.0146354	-0.00175387	0.00204079	0.000671468	0.0444851	-0.0359497	0.0183086	0.043834	-0.0017639	0.0365935	-0.00842223	0.0584792	0.00250255	-0.00717882	0.0221255	-0.0461612	-0.0304346	0.00121153	0.0346487	-0.0345782	-0.0144806	0.0888932	-0.00684814	0.0314846	0.0239174	0.00443155	0.00583946	0.00615748	0.029697	0.050682	-0.0222493	0.0326628	0.0100067	0.0237091	-0.0333985	5.02e-05	0.0267359	-0.0277876	0.0177439	-0.00502426	-0.0291004	-0.0359886
IFNG	-0.0311599	-0.00976354	0.0476958	0.00730854	-0.00711487	0.0249489	0.00751739	-0.0155026	0.00675035	0.00378924	-0.00965838	0.0246517	-0.0239845	0.0276455	0.0449986	-0.00233648	0.0293001	-0.00212463	0.0467893	0.00671691	-0.015828	0.0204336	-0.028296	-0.0299671	0.00498918	0.0311242	-0.0296287	-0.00914351	0.0826731	0.014376	0.0245597	0.0304451	-0.0115867	0.0164622	0.0149334	0.0334797	0.0435372	-0.0278083	0.0299265	0.00326657	0.0288097	-0.025808	-0.000644	0.0315377	-0.0157282	0.0250847	-0.00953572	-0.0211494	-0.0238076
T cells	-0.00626082	-0.0320296	0.0597131	0.0107018	0.0226726	0.051654	0.002973	-0.00440771	0.0189145	0.00841306	-0.039911	-0.0178364	-0.010626	0.10415	0.0894579	-0.021346	0.0222656	0.0123036	-0.0228963	0.00349853	-0.0419457	0.00711335	-0.0129612	-0.025412	0.0710872	0.0165432	0.00736671	0.0152512	0.0411149	-0.00541206	0.0225182	0.0644621	-0.0191936	-0.00959065	0.0743098	0.00568547	0.0387245	-0.0559968	0.0563487	-0.0145981	-0.00259882	-0.0211438	0.00589312	0.180673	-0.0282127	-0.003673	-0.0188585	-0.0376209	-0.0225085
B cells	-0.00348473	-0.00591553	0.0329243	0.00201667	0.013673	0.0378867	0.0016435	0.000922767	0.00311427	0.0104333	0.00116173	-0.00275823	-0.0272716	0.00460127	0.0196008	0.0147415	0.0050231	-0.0195041	-0.00400953	-0.0080491	-0.0269037	-0.00915727	-0.00497387	-0.00837707	0.0169279	-0.0110471	0.0101349	-0.0132281	0.0027928	-0.00566763	0.0059854	0.0127208	-0.000129367	-0.0131717	0.0206017	0.0131057	0.00612943	-0.0299189	0.0302263	-0.00963943	0.00412597	0.00177447	-0.0012256	0.0168353	-0.00314483	0.00402293	-0.0095694	-0.00343023	-0.0200856
Neutrophils	-0.00625958	0.00994158	0.0317493	0.0150402	0.0003865	0.0189038	-0.0154435	0.0137427	-0.0081125	0.00358667	-0.0188388	-0.0395125	-0.00570725	-0.0210021	0.0278257	0.0615723	0.0269618	0.0181481	-0.0106972	-0.007766	-0.0729382	-0.0117108	0.0241623	0.0093415	0.0342091	-0.0139239	0.0255668	0.0339708	0.0150638	-0.0170532	0.0411947	0.00945767	-0.0194288	-0.000827417	0.00516492	0.0306507	0.0241874	-0.0298216	0.0585343	0.015763	-0.00360283	-0.027682	0.0285012	-0.00495742	-0.0319441	0.0245741	-0.00647917	0.00108175	0.0109838
NFKB	-0.0137518	-0.0121394	0.0139328	-0.0113168	0.0489492	0.0478446	0.0060874	0.0094978	-0.0310984	0.037366	-0.0776422	-0.0842784	0.007921	0.0630198	0.0277724	-0.0486578	0.0331758	0.011182	-0.029729	-0.0127676	-0.0326534	-0.0109424	0.0211634	-0.0505598	-0.0179398	0.0304614	-0.018616	0.0222698	0.0337728	-0.047594	0.0166594	0.0613138	-0.0280524	0.0659082	0.067071	0.0084536	0.0831152	-0.0516662	-0.0127552	-0.0043488	-0.0385766	-0.0370118	-0.0079482	0.0507958	-0.0317226	0.021977	-0.0081372	0.0396862	-0.026638
Chemokine	-0.0197473	0.0002486	-0.0004678	-0.0175675	0.0167907	0.0294273	-0.00101371	0.0147069	0.0319973	0.104388	-0.0083784	-0.00704723	-0.00647986	0.0755715	0.0833151	0.00145349	0.042239	0.0179905	-0.0117646	-0.00353951	-0.0109113	0.0359615	0.0199682	0.0083626	0.0221051	0.0450407	0.0274829	-0.0264501	0.00697457	-0.018229	0.025971	0.0102878	-0.0258273	-0.00254103	0.0188203	0.0576305	0.0107405	-0.0314402	0.0407031	-0.0237868	-0.0108584	0.000295943	0.0182816	0.0289139	-0.011266	-0.0131025	-0.0251274	-0.0159814	-0.00193137
HCK	-0.0897203	0.013261	0.0158909	-0.00245991	0.0395334	0.0500285	-0.021143	-0.0432752	0.0221763	0.0619718	-0.0969591	-0.0508199	-0.0283445	0.0815498	0.0680148	-0.0634972	0.0633679	0.0319283	0.0143757	0.0157361	-0.0541149	0.0298544	-0.0464036	-0.0541414	0.0235676	0.0645443	-0.0352922	0.0039943	0.010623	-0.00720004	0.0399571	0.0298383	-0.0872139	-0.035152	0.0419908	0.0646399	0.0290977	-0.0946961	0.063535	-0.00931652	-0.0191953	-0.0651938	-0.00280991	0.0882636	-0.0785029	-0.0163492	-0.0220959	-0.0225883	-0.0317801
MacTh1	-0.0459497	-0.00186419	0.024185	-0.00276802	0.0386905	0.053595	-0.00905559	-0.0233475	0.0182559	0.0663021	-0.0701604	-0.0395382	-0.0209129	0.0897118	0.0771871	-0.0460267	0.0600055	0.0151878	-0.00542004	0.00990385	-0.0591939	0.0157314	-0.017959	-0.027041	0.032363	0.0528557	-0.00951153	-0.00354567	0.0151213	-0.015011	0.0344744	0.0443103	-0.0584933	-0.02042	0.0589244	0.0575963	0.0239289	-0.0843095	0.0540025	-0.00847453	-0.0161684	-0.0396507	0.00217403	0.0979282	-0.0531554	-0.0072654	-0.0220161	-0.0200572	-0.0310438
Immune	-0.0503023	-0.00920502	0.0309453	-0.00622809	0.032493	0.0374119	-0.0112346	-0.0274019	0.0117833	0.0352557	-0.0619116	-0.0283937	-0.00693714	0.0898996	0.0758902	-0.0380092	0.042036	0.0198717	0.00146203	0.00782851	-0.0529878	0.0178314	-0.0336507	-0.0394201	0.0337622	0.0480702	-0.0122629	0.0017765	0.0296886	-0.00335352	0.0310886	0.0404929	-0.0627225	-0.00913072	0.054759	0.0414112	0.0395956	-0.0674275	0.0691735	-0.0188263	-0.000501843	-0.0378749	-0.000506636	0.102927	-0.0393631	-0.00714468	-0.0169254	-0.0214534	-0.0178096
LCK	-0.038358	-0.0225373	0.03657	-0.00104981	0.0447384	0.049501	-0.00958183	-0.0162295	0.0219777	0.0266667	-0.0661489	-0.0277943	-0.0153804	0.106295	0.101693	-0.0464912	0.0425439	0.01269	-0.00835346	0.0120621	-0.0580524	0.0147747	-0.0312478	-0.0374515	0.0508098	0.0394908	-0.00595308	0.00805944	0.0384165	0.00541317	0.0276536	0.0560682	-0.037145	-0.0199756	0.0663233	0.0487164	0.0492892	-0.0785456	0.0819673	-0.0102189	-0.00447425	-0.046329	0.00517308	0.138871	-0.044014	-0.00885881	-0.0225621	-0.0292778	-0.0205159
Acidosis	-0.0162966	-0.0175793	-0.00348464	0.00122774	-0.0205188	0.0106808	-0.0121941	-0.000690043	-0.0023183	0.0040756	0.000417128	-0.00107455	0.00546528	0.0150467	0.00644013	-0.0193268	0.00913964	0.0104238	0.00429368	-0.00911962	-0.030811	0.0130282	-0.0202221	-0.00909653	0.00858353	0.0175535	0.00363149	-0.00182338	0.0066957	0.00170215	0.008984	-0.0160156	-0.0302288	0.0178958	0.00400168	-0.0108611	0.00610513	-0.0134997	0.018519	-0.037882	0.0168139	-0.000222723	0.00660475	0.0168255	0.0193803	-0.00984532	-0.0173986	0.0268091	0.00685136
TNFA	-0.0305556	0.00282385	0.0222581	-0.00942048	0.00173794	0.0112849	0.0082993	-0.0174115	0.00262435	0.00922006	-0.00510259	0.0124176	0.0190546	0.0271658	0.0244145	-0.003132	0.0152416	0.00817572	0.0286342	-0.0119595	-0.00954198	0.0212865	-0.0265725	-0.0413205	0.000388315	0.0337636	-0.000223741	-0.0191121	0.0572085	-0.00306254	0.0179436	0.0150092	-0.023473	0.0229074	0.0166248	0.0313002	0.0336173	-0.0265674	0.019562	-0.00839141	0.0117397	-0.0171113	0.000437352	0.02066	0.00709646	0.0317908	-0.019522	-0.00190507	0.0212534
ALDHpos	-0.00568299	0.0103352	0.00615564	-0.00442934	0.00426995	0.00945534	0.00822667	-0.00260852	0.00049747	0.00723149	0.00257278	0.00718083	0.0204747	0.00999065	0.0136101	0.0406858	0.00257192	0.0134159	0.0137626	-0.0012776	-0.0199559	0.00767207	0.00511979	-0.00338441	0.000379678	0.00294466	0.0155082	-0.00329427	0.0192218	-0.00487553	0.0110861	-0.00331865	-0.0140196	0.0217849	0.00465593	0.0159274	0.0117905	0.00460682	0.000498831	-0.0042671	0.025213	0.00459098	0.007091	0.00478971	0.00721874	0.0126397	-0.0024549	0.0196414	0.0219647
Mast cells	0.0333375	0.0162906	-0.008088	-0.0128334	0.0141381	0.00737269	0.00555059	0.0129717	-0.00676607	0.0174016	0.0213198	-0.0119189	0.00071831	0.0102744	0.00989331	0.0191594	0.00964648	-0.00381672	-0.0153854	-0.00371945	-0.0170816	0.00594479	0.0201121	0.0270488	0.0279859	0.00460907	0.0278129	-0.00111541	-0.00641869	-0.00823976	0.0327055	0.00918121	0.00164214	0.0178244	-0.0041881	-0.005091	0.000337517	-0.0099019	0.0302698	-0.0122474	0.0140043	0.0111837	0.0294965	-0.00984838	0.00363331	0.0141189	-0.0099779	0.0191409	-0.00104524
GATA3	0.0280043	0.0531153	-0.0407929	0.0017351	-0.007523	0.0345062	0.0186229	-0.0058991	-0.0021063	0.0039945	-0.0287997	0.0072449	0.0704079	-0.0165662	-0.0252011	0.0579787	-0.0075001	0.0324493	0.0045885	-0.0193261	-0.0679635	0.0083358	-0.0178785	0.0111878	0.0046681	-0.0053256	0.0469459	0.0008705	0.0241387	-0.0173638	0.0037372	-0.0326092	-0.0296807	0.0198096	-0.0173007	0.0084303	0.008433	0.0359117	-0.018703	0.0024901	0.0384055	0.0136916	0.0126104	-0.0342919	-0.0025761	0.0354877	-0.010985	0.0235786	0.052305
ALDHneg	0.00081335	0.0368146	0.0358027	0.015429	-0.0036766	0.0162252	0.00806355	0.0101285	0.0045237	0.0202693	0.0117453	0.0216147	0.0282946	-0.00410995	0.0227798	0.075578	0.00750745	0.0065955	0.0186758	-0.00700165	-0.0350902	0.018568	-0.0106167	0.0058763	-0.0006106	-0.0029808	0.0184886	-0.0110568	0.0118446	0.0228051	-0.00616795	-0.00376905	-0.00696665	0.00452795	0.0097953	0.0165321	0.0077379	0.0116553	-0.0164263	0.0096456	0.0512048	0.0332833	-0.0352115	0.013098	0.0156785	0.0100867	-0.0126865	0.0016668	0.0362642
Stem Cell	-0.0030221	0.00530931	-0.0117225	-0.00771306	-0.00124894	0.0130967	-0.00160894	0.000511288	-0.00119778	0.00219033	-0.000796616	-0.00348102	0.00818112	0.00655381	0.00452904	0.00833005	-0.00047952	0.00577755	0.00965199	0.00210527	-0.00299803	0.0101525	0.00258178	0.0148195	0.0165675	0.0199993	0.00812158	-0.00513833	0.00766361	0.001996	0.0101126	-0.00217626	0.00239294	0.0234956	0.00263987	0.00573655	0.0049832	0.00880248	0.0134833	-0.010025	0.0204007	0.00483121	0.0264929	-0.00662714	0.010546	-0.00116063	0.00435657	0.0215014	0.0128132
EGFR	-0.0284347	-0.0108193	-0.0176549	-0.00195933	-0.00256771	-0.0145161	-0.0076064	-0.0138365	-0.00415001	-0.00133797	0.0019903	0.00942196	0.0266816	0.0245794	0.0022765	-0.00481273	-0.00367916	0.0254544	0.0101375	-0.00384091	-0.00778855	0.0178355	-0.0231403	-0.0205849	-0.0135461	0.0121679	-1.48e-05	-0.0108792	0.00118345	0.0087299	0.00718756	-0.0163114	-0.0299202	0.0182924	-0.00135145	-0.00882004	0.00231939	0.00934604	0.0189757	-0.0149596	0.0105339	-0.004444	0.00071274	0.00649446	0.0217729	-0.00719609	-0.0108461	0.0100354	0.0284809
STAT3	-0.0264447	-0.00160002	-0.00481416	-0.00562794	0.000631549	-0.0113426	-0.00604411	-0.02348	0.00805646	-0.00389407	-0.00138662	0.00121248	0.0222179	0.0199285	-0.00151599	-0.00314734	-0.00877711	0.0265047	0.0073786	-0.0116168	-0.00343818	0.0127753	-0.0161863	-0.0265989	-0.0090699	0.0239473	0.00820944	-0.0212533	0.0110827	0.00393519	0.00499884	-0.00956671	-0.0370965	0.0265153	0.0022369	0.004835	0.00466131	-0.0077233	0.0221808	-0.0281924	0.021476	0.0019881	0.00859898	0.00829301	0.0303166	0.00501622	-0.00313894	0.00984112	0.0253093
TGFB	-0.0311897	-0.0314883	-0.00843234	-0.0108676	-0.0135694	0.00356028	-0.0132095	-0.0229004	-0.0158358	-0.0158167	-0.00968294	-0.00479789	0.000987516	0.0105271	-0.0104196	0.00311741	-0.0102875	0.00975706	0.000820234	0.0178284	-0.00761858	0.012433	-0.00442519	-0.0171068	-0.00799333	0.00508473	-0.0121477	-0.0143997	0.00311894	0.00564969	0.0211632	-0.00799064	-0.00338366	0.0355231	-0.00421016	-0.00780344	0.0227122	-0.00728383	0.0168125	-0.0200541	0.0212623	-0.0227094	0.0320626	-0.00946592	0.0173876	0.00638598	0.0021273	0.0127336	-0.00134389
Macrophages	-0.0443054	0.0281223	0.00756961	-0.0130036	0.018881	0.00360318	-0.00978661	-0.0213875	0.0123131	0.0108681	-0.0270458	-0.0294352	0.00318864	0.0455408	0.020324	-0.0188338	0.013693	0.0309724	0.0192557	0.00966612	-0.00776815	0.0246102	-0.0178967	-0.0204764	0.0268758	0.0488898	-0.0192148	0.000292242	0.00985164	0.00442455	0.0250763	0.015511	-0.0180498	0.00438312	0.0163034	0.0198378	0.0311095	-0.03043	0.0287573	-0.0131541	0.0211786	-0.020293	0.00967745	0.0487054	-0.0223724	-0.00682955	-0.00186761	0.0213302	-0.0113456
Stroma	-0.0510181	-0.011383	-0.0100875	-0.0171895	0.0218501	0.00810513	-0.0187832	-0.0296256	0.0264437	-0.00250872	-0.0485243	-0.0220371	-0.000733723	0.0753849	0.0552403	-0.0408088	0.0164499	0.0540757	0.0229877	0.0268437	-0.00847272	0.0488237	-0.0151841	-0.0295454	0.0384373	0.0802825	-0.0182562	-0.00589052	-0.0112167	0.0128374	0.0709793	0.0133423	-0.0468923	0.021507	0.00745533	0.0149197	0.0393176	-0.0357437	0.0813975	-0.0359609	0.0190681	-0.0218408	0.0363362	0.0461253	-0.0179124	-0.0356234	0.00320646	0.0135221	-0.0184148
Wound signature	-0.00132387	-0.00152577	-0.00366294	0.00577867	0.00890095	0.0086329	-0.000507061	-0.00258717	0.0068714	-0.00590276	-0.0125447	-0.00288397	0.0118912	0.0126514	0.00298341	0.0132571	-0.00231098	0.0152512	0.00459422	0.00674411	-0.0106169	0.014156	0.00223223	0.00497043	0.0209242	0.0145355	0.0127642	-0.00386428	0.00710503	0.00582723	0.0164943	-0.00414114	-0.0105459	0.0235159	0.00503085	0.00360629	0.0137602	-0.00793529	0.0218568	-0.0140691	0.00655007	-0.0040357	0.0253772	-0.000860722	0.0140869	0.00697377	-0.00326646	0.0127941	0.0113158
FOS JUN	-0.0587208	-0.0387089	-0.0434735	0.0707891	-0.0415046	-0.0366564	-0.0341486	-0.0400039	0.000935938	-0.0369951	-0.0107769	0.00699087	0.0544778	0.0333701	-0.0554894	0.0789983	-0.0371312	0.0765479	-0.00181569	0.00408144	-0.0198882	0.0646984	-0.0535373	-0.00649531	0.0232981	0.0298297	0.00958119	0.00437762	-0.0143709	0.0615049	0.00876669	-0.0171662	-0.065406	0.135237	-0.0103034	-0.027082	0.0367957	0.0400204	0.117794	-0.0444906	0.0253463	-0.0180778	0.00796644	0.0315454	0.136703	0.0437871	0.0126915	0.0324021	-0.0323246
NK cells	0.0126118	-0.00463218	-0.0129737	-0.000531576	-0.00232655	0.00123627	0.000235515	0.00533988	0.00255506	0.00171936	0.0109346	-0.00465158	-0.00510973	-0.00349448	-0.0221616	0.0139849	0.0263205	-0.0174815	-0.0231654	0.0100159	-0.00592255	0.0116696	-0.018365	0.0199369	0.00716809	-0.00217006	0.00739061	-0.00202215	-0.0250182	-0.0196547	0.00711076	-0.0185255	0.00383782	0.0215905	0.0165685	-0.0068337	0.0235838	-0.00298836	-0.019856	-0.00638564	0.0165658	0.00706882	0.0291686	-0.0124896	-0.00483688	0.00322348	0.00198118	0.0437236	-0.00573951
SRC	-0.0474041	-0.0665766	-0.0532535	-0.0204583	-0.0311454	-0.0343407	0.0582276	0.006776	0.0245296	-0.0125531	0.0181873	-0.0142445	0.0252543	-0.023393	-0.0476175	0.0169917	0.0034866	-0.0107368	-0.0389778	-0.0214968	0.0350158	-0.0193502	-0.0223827	0.0029797	0.0092954	-0.0318557	0.0300472	-0.0225463	-0.0151526	-0.0014643	-0.0482152	-0.0294877	0.0354377	0.0253229	0.0056356	-0.0140815	-0.0332468	0.0175847	-0.0402256	0.0030243	-0.0244367	0.0290803	-0.0284101	-0.033777	0.0248345	-0.0303006	0.0125893	0.0151444	-0.0001098
HGF	-0.0110397	-0.0328393	-0.0219317	-0.00300881	-0.0132675	-0.00611635	-0.00139592	0.000135538	-0.00184769	-0.00877104	-0.0112067	0.0131876	0.0100776	-0.0110213	-0.00216208	-0.0131276	-0.00157492	-0.0002785	-0.002493	-0.00608669	-0.00122969	0.000974385	-0.00946273	-0.0122455	0.00185069	-0.0124205	0.0138141	-0.0115438	0.00589542	-0.0126989	0.00276088	-0.00570777	-0.00151639	0.00558319	-0.000864231	0.0008975	0.000917731	0.00943538	-0.00633792	-0.00101708	0.00335077	0.0106991	0.0123243	0.00554739	0.00528681	0.00371819	0.00497011	0.012251	0.00554223
HER2	-0.0239709	-0.0028482	-0.0110807	-0.0209442	-0.024651	-0.00549886	-0.00756227	-0.0211263	-0.00540935	0.00214123	-0.0212151	-0.00376624	0.0199398	-0.00111748	-0.00275558	0.000746246	-0.00753509	-0.00330658	-0.010009	-0.0117729	-0.0161701	-0.0141277	-0.00411926	-0.0240517	-0.00706679	-0.0100173	0.00395205	-0.00785802	0.0147231	-0.00580292	-0.0015302	-0.0104668	-0.0172164	0.0221365	0.00762056	-0.00979921	-0.00350296	0.000404186	-6.73e-05	0.00115883	0.0144613	0.000677288	0.0090523	-0.0054587	0.0130852	0.0112334	-0.00399349	0.0161246	0.00892526
Lacticacidosis	-0.0300716	-0.0125121	-0.0217702	-0.0532209	-0.0205538	-0.00463764	0.00189402	-0.0218443	-0.0143022	-0.0135121	-0.0344977	-0.0126706	3.91e-05	0.00168294	-0.0058912	-0.0250549	-0.00234575	-0.000197964	0.00448426	-0.00674094	-0.0250229	-0.0209113	0.0134216	-0.0200695	0.00180693	-0.0137127	-0.00895969	-0.00862753	0.0248572	-0.0195302	0.00857556	-0.0173953	-0.00199875	0.0430902	0.00603567	-0.00334942	-0.0102217	0.00101151	-0.0115799	-0.00735029	-0.000114891	-0.00633009	0.0160512	-0.0087394	-0.0202373	0.025026	0.009538	0.0274916	-0.0125384
ER	0.000526951	0.0199815	-0.0123797	-0.00653185	-0.00128812	0.00663076	0.000827488	-0.00121459	0.00457832	0.00293127	0.00744076	0.0027551	0.0168475	0.00654378	0.00111381	0.0165917	0.00619568	0.0187593	-0.00688666	-0.00196802	-0.0151753	-0.00134402	0.00107378	0.0134897	1.8e-05	-0.00617078	0.0103281	0.00391366	0.0119313	-0.00801822	0.00719176	0.0101084	-0.00438129	0.0325049	0.014642	3.56e-05	0.0110104	0.004023	-0.00239556	0.00331917	-0.00327805	0.0167279	0.0199866	0.000958585	0.00589407	0.00833988	0.00674463	0.0145624	0.00851939
PR	-0.000289649	0.0199143	-0.00143577	-0.010475	-0.00996072	0.00374051	0.00968325	0.00320505	-0.00618146	0.0116394	-0.0030294	0.00270649	0.00858611	0.0082533	0.00234391	-0.00967244	-0.00564461	0.0018686	-0.00150589	0.00259688	-0.00856826	-0.000536105	-0.015154	0.00520888	0.000714632	-0.00634202	-0.00294488	-0.0022324	0.0269191	0.00280991	-0.00115565	0.0118703	0.00120881	0.0278304	0.00248084	0.0157756	0.00375537	0.0123217	-0.00383603	0.0198017	0.0044547	0.0101227	-0.0101422	-0.00433002	-0.000803895	0.0136849	0.00194607	0.0177935	0.00233902
Poor Prognosis	-0.0461433	-0.0402306	-0.0307269	-0.0295613	-0.0271721	-0.0257466	-0.0242491	-0.0240298	-0.0225122	-0.0219749	-0.0209687	-0.0203652	-0.0200924	-0.0196718	-0.0196394	-0.0195517	-0.019462	-0.0189539	-0.0188714	-0.0188361	-0.0187688	-0.0186736	-0.0181347	-0.0179133	-0.0177634	-0.0177044	-0.0161054	-0.0151604	-0.0146158	-0.0144652	-0.0142755	-0.0138897	-0.0135382	-0.0135029	-0.0132681	-0.0131542	-0.0126415	-0.0125981	-0.0124345	-0.012243	-0.0120566	-0.0119448	-0.0119216	-0.011264	-0.0106362	-0.0106163	-0.0105526	-0.0104232	-0.0103469
HER2 amplicon	-0.108208	-0.0661128	-0.0421798	-0.0514979	-0.0464026	-0.0256654	-0.0387009	-0.0231496	-0.0461703	-0.00597978	-0.0491094	-0.0097885	0.00156961	-0.0109192	-0.0237402	-0.0594358	-0.0193076	-0.0256344	-0.0584453	-0.0390301	0.0153071	-0.0441029	-0.0416045	-0.0529629	-0.0323287	-0.0413203	0.0131218	-0.0320206	-0.00800883	-0.0179738	-0.0207572	-0.0113119	-0.000653778	-0.00844522	0.0332678	-0.0303289	-0.0335993	-0.0329079	-0.0438849	-0.00236928	-0.0294313	0.0162012	0.00672494	-0.00416833	0.00785678	0.0422017	0.0171594	0.000256944	0.00927056
Glucose depletion	-0.045871	0.0091953	0.0257679	-0.0295816	-0.0140966	-0.00662919	-0.0101041	-0.0417462	-0.00957252	-0.00826252	0.000638296	-0.00312726	-0.00110293	0.0242802	0.0200073	0.00185285	-0.000933222	0.0101294	0.0123487	0.00217993	-0.013549	0.015733	-0.0257091	-0.0309179	-0.0303345	0.0306317	-0.0264758	-0.0205076	0.013568	0.00396504	0.0187831	-0.001705	-0.0125964	0.00437844	-0.0129579	-0.00591163	-0.00112274	-0.0218193	0.0235242	-0.0198624	0.0479381	-0.017911	-0.000140778	0.0129679	-0.0118014	0.0141471	-0.0288398	0.0222645	0.00358496
EMT up	-0.0445892	0.00789588	-0.00866776	-0.0157057	-0.00157908	-0.00874782	-0.015761	-0.0276687	0.00223638	0.00187869	-0.0227839	-0.00883926	0.00107368	0.019949	0.0233387	-0.0237864	0.00055706	0.0158544	0.0170098	-0.000327323	0.00150868	0.020462	-0.0322658	-0.0194326	-0.00105444	0.0289434	-0.0129001	-0.00920454	-0.00846637	0.0149591	0.0186458	-0.0107783	-0.0115639	0.0141922	-0.00229763	-0.00933924	0.00825749	-0.000951356	0.0312985	-0.0176557	0.0162026	-0.00410137	0.00905252	0.0127484	-0.00286639	-0.0374881	0.00357058	0.0101825	-0.00190227
cMYB	-0.0161061	0.0083893	-0.00449627	-0.00792348	-0.0042435	0.000174859	-0.00532264	-0.00410819	0.00383815	-0.00459489	0.00252823	0.00910875	-0.00577481	-0.000814974	0.0104652	-0.0129245	0.00363669	-0.00820172	0.0165828	0.00477588	0.00611419	0.00200435	-0.0118896	-0.00838514	-0.0055868	0.0137022	-0.00553106	0.00108763	0.00824002	0.0107602	-0.00259269	0.000167987	0.00850735	0.0103675	0.00303487	0.00352585	0.00147489	0.00106276	0.0144236	-0.000151406	0.00674787	-0.000807977	-0.00455038	0.00617813	0.000356824	-0.0140029	-0.00160555	0.00916101	0.00340002
E2F1	-0.0319958	0.00333804	0.0154146	0.0049577	-0.00525408	0.00510336	-0.00813054	-0.0137166	0.00166296	0.0139547	0.00517498	0.0033773	-0.0112363	0.00542756	0.0183044	-0.00372028	0.0041382	0.000741023	0.0409549	0.0208502	0.0005625	0.0137187	-0.037283	-0.0234987	-0.0179183	0.0225938	-0.0194315	-0.007498	0.00941085	0.0245933	-0.00564411	-0.00424342	-0.000773023	0.0125113	-0.00596722	-0.0073544	-0.000589761	0.0281277	0.0372028	-0.0156685	0.0414914	-0.0107094	-0.0165406	0.00981183	-0.012456	-0.00927833	0.0172053	-0.000596216	-0.000122636
PI3K	-0.0202085	-0.000516032	0.00927012	0.0152799	-0.00330153	-0.0117153	-0.0049359	-0.0107622	-0.000352415	0.0106171	-0.0013998	0.00138839	-0.0107963	0.00798405	0.0119926	-0.01005	-0.00219465	-0.00492993	0.0302058	0.00879361	0.00902828	0.00781554	-0.0330483	-0.0177848	-0.0147852	0.0166619	-0.0199235	0.000108691	0.0147888	0.0259097	-0.00562517	-0.00730505	-0.00679069	0.020004	0.000538947	-0.00434519	0.00479975	0.023136	0.0225361	-0.00677593	0.0274985	-0.011706	-0.00873683	0.00426966	-0.00566654	-0.00685985	0.0194805	0.0122868	-0.00547944
RAS	-0.0241806	-0.00717675	-0.00190797	0.00286516	0.00403662	0.00352047	0.00042147	-0.00100574	-0.00343434	0.00903483	-0.0136372	0.00280067	-0.00585313	0.00429762	0.0138821	-0.0139359	-0.00514965	0.00208146	0.031381	0.00797628	0.00967352	0.00646568	-0.0244005	-0.0224776	-0.0130781	0.0238602	-0.013683	0.0026126	0.0287099	0.0238966	-0.00655686	0.000818451	0.00143551	0.0341008	-0.00474763	0.0156858	0.0118821	0.0157337	0.025802	-0.00965312	0.0118407	-0.012647	-0.00514418	-0.00318829	0.00480017	0.000463171	0.00907306	0.00670637	0.00141368
AKT	-0.0195057	0.010186	0.00492539	-0.00953308	-0.00343399	-0.000697013	-0.00462671	-0.0163477	-0.00560795	0.011212	-0.0116405	0.00761512	0.000759684	0.0130444	0.0198963	-0.0113052	-0.00307299	0.00563075	0.0163009	-0.00983274	0.00708421	0.0073646	-0.0299036	-0.012276	-0.00111971	0.0101242	-0.0113121	-0.0047343	0.0225973	0.00667059	-0.00360005	-0.00298375	-0.00931828	0.0193757	-0.003534	0.00292521	0.00797347	0.0243076	0.015181	-0.0243828	0.0200892	-0.000491947	-0.0017873	0.0135798	-0.0100485	-0.00405596	0.00834932	0.00507953	-0.00319488
E2 induced genes	-0.0194179	0.0231566	-0.00379576	-0.0045714	0.00141547	0.0106682	-0.00934679	-0.0168478	-0.00126499	0.015845	-0.00704496	0.010558	-0.00723253	0.00538407	0.0107632	-0.00163676	-0.00667784	-0.00348202	0.0228907	0.00843425	0.000911363	0.00478371	-0.0200043	-0.0162393	-0.0154033	0.0198908	-0.0158174	-0.00686025	0.0223699	0.00542589	-0.00518131	-0.000399486	0.00339412	0.0142974	-0.00711255	0.0172267	0.00416129	0.016438	0.017843	-0.00969002	0.0233837	-0.00609811	-0.00103057	-0.000955597	-0.0103881	0.0100292	0.0038271	0.0136494	0.000901957
p63	-0.0335928	0.00248762	0.00846195	0.0143323	-0.00272505	0.007184	-5.68e-05	-0.0227535	-0.00490848	0.0242516	-0.0104166	-0.00390276	-0.0149473	0.000544952	0.0259656	-0.0450576	-0.0199661	-0.0223776	0.0153279	0.0472963	-0.00394448	-0.00734267	-0.0130093	-0.0214342	-0.0201867	0.0141236	-0.0311435	0.0209679	0.0163079	0.0177111	-0.00272814	0.0123237	-0.00557052	0.0114534	-0.0109881	0.00224786	0.00030681	0.0310977	0.0272184	-0.037087	0.0454016	-0.0213265	-0.0066649	-0.00299343	-0.0229212	-0.00385576	0.021937	0.000257286	-0.0140103
Hypoxia	-0.0274197	0.0134055	0.00233507	-7.04e-05	-0.0252548	-0.0234599	0.0108931	-0.00752238	-0.00965661	-0.0205297	0.0261168	0.000445211	0.00524949	0.00591421	-0.0180915	0.0130648	-0.0212021	0.017763	0.0236207	-0.00494589	0.00137559	0.00181203	-0.0497525	-0.00762761	-0.00905594	0.0163807	0.00511751	-0.000744817	0.0158934	0.0422384	-0.0195183	-0.00412084	0.00384303	0.0308527	-0.0208405	0.00196628	-0.0300298	0.0110359	0.0270699	-0.0323893	-0.000950493	-0.00100601	0.0113375	0.013984	0.0245003	-0.0107344	-0.0145724	0.0199221	0.0220328
VEGF	-0.027854	0.0389898	0.0219966	-0.0165654	-0.0296905	-0.00726754	-0.0227485	-0.0234703	-0.00382531	-0.0118382	-0.0268251	-0.03163	-0.0135751	0.0172345	-0.0200357	-0.00147131	-0.0194318	0.0288287	0.0231867	0.0251945	-0.0310987	0.00727223	-0.0236485	-0.0541511	-0.0215878	0.0467985	-0.0284177	-0.000289538	0.0231392	0.0211232	0.0151648	4.68e-05	-0.0125068	0.0159442	-0.0195201	0.0317208	0.00420077	-0.0124561	0.0249806	-0.0455261	0.0285348	-0.0442194	0.0634058	-0.004918	-0.0109715	0.02162	-0.00124677	0.0524189	-0.0209613
Glycolysis	-0.0024992	0.0022054	0.024997	-0.015314	-0.021775	-0.0013968	-0.0128608	-0.042845	-0.0583652	0.0036866	-0.0558444	0.0018258	-0.0036204	-0.043611	-0.0431014	-0.0106026	-0.0197604	0.0149718	0.0620908	0.0212446	-0.0044282	-0.0277768	0.0254216	-0.0407084	-0.0122128	-0.0071128	-0.016868	0.00989	0.0553464	0.016805	-0.0034322	-0.0087038	0.0363538	0.029347	-0.0023802	-0.0137768	-0.0315044	0.040099	-0.0279416	0.0203626	-0.0200902	-0.0023094	0.0335304	0.0201168	-0.0307794	0.051423	0.0358902	-0.0097276	-0.0042708
Betacatenin	-0.0100369	0.00870012	0.0289639	0.0338057	-0.00247512	0.00857565	0.00690035	-0.00667883	0.00854692	0.0189869	-0.0128348	0.0217622	-0.0508301	-0.020117	0.0339367	-0.0389764	-2.68e-05	-0.0418913	0.0755431	0.0343945	0.0293064	-0.016043	-0.0404901	-0.0323531	-0.0334009	0.030443	-0.0419302	0.0228575	0.0402964	0.0428318	-0.0274888	0.0135442	0.0301086	0.0149649	0.00220967	0.0277368	0.0216885	0.0446515	0.0461679	0.00286799	0.0454598	-0.0276372	-0.023136	-0.0042138	-0.0371614	-0.0116724	0.0310184	0.00287593	-0.0306679
CIN70	-0.0446561	0.0101473	0.0175987	-0.00467565	0.00844993	0.00855704	0.00842432	-0.0345718	-0.00552563	0.0270193	-0.0387622	0.0133911	-0.103612	-0.0382405	0.0214816	-0.0670126	0.0120382	-0.0663547	0.0501967	0.0393044	0.0162661	-0.0232804	-0.0258129	-0.0650393	-0.046283	0.0253883	-0.0972092	0.0225843	0.0362526	0.0423792	-0.0246461	0.0271541	0.0487734	0.00886294	-0.0273336	0.0256885	0.00957735	0.0312711	0.0308692	0.0167605	0.0344248	-0.0841415	-0.0421213	0.00887065	-0.0995818	-0.00679211	0.0418211	-0.00260615	-0.0815275
bMYB	-0.0586539	0.0169513	0.00940519	-0.00968368	0.0110489	0.007401	0.0148294	-0.042729	0.00395797	0.0128281	-0.0457692	0.0163843	-0.088181	-0.0234503	0.0236749	-0.0537514	0.00627193	-0.059261	0.0412255	0.0473859	0.010992	-0.0212342	-0.0347293	-0.0645253	-0.0434413	0.0204897	-0.0808491	0.0217072	0.0196691	0.0335708	-0.0133269	0.0226889	0.0347158	0.00810635	-0.0222168	0.0284406	0.00521092	0.0203535	0.033431	0.0150911	0.0261782	-0.0813739	-0.0293975	0.0175779	-0.0915449	-0.0169296	0.0440815	0.000336014	-0.0730815
RB LOSS	-0.0627505	0.027251	0.0192314	-0.00234985	0.0216986	0.00678788	0.0176173	-0.0520945	0.0030386	0.0245868	-0.0492993	0.018173	-0.110212	-0.0246524	0.0323027	-0.0823206	0.00913	-0.0791114	0.0564728	0.0539953	0.0234602	-0.0281467	-0.0376905	-0.0883152	-0.0527545	0.034947	-0.0978476	0.0283778	0.027102	0.0441292	-0.02117	0.0288988	0.0413653	0.00905046	-0.0187728	0.0292291	0.0131274	0.0334269	0.04422	0.0160484	0.0398251	-0.0933158	-0.0493697	0.0208283	-0.10652	-0.0186398	0.0495864	-0.00685425	-0.0916127
Proliferation (UNC)	-0.0618935	0.0243329	0.0271861	-0.0080278	0.0103474	0.0152517	0.0151834	-0.0535841	-0.00659425	0.0187584	-0.0539647	0.0138395	-0.112072	-0.0357509	0.0276047	-0.0718058	0.00643268	-0.0755039	0.0530801	0.0523338	0.0167951	-0.0271327	-0.0369718	-0.0848862	-0.0561802	0.0324433	-0.102155	0.017542	0.0280066	0.0464274	-0.0200006	0.031865	0.0468164	0.00386932	-0.026034	0.0252363	0.00935315	0.0287907	0.0381777	0.0145421	0.0424191	-0.100207	-0.0408261	0.0158756	-0.116246	-0.0165452	0.049909	-0.00689591	-0.0922619
Proliferation (Wirapati)	-0.0424806	0.0143497	0.00753835	-0.00917775	0.00905457	0.00419085	0.0018391	-0.0327358	0.00372496	0.00838258	-0.0321781	0.00917101	-0.0677578	-0.00969594	0.0249738	-0.0485827	0.00300798	-0.0411961	0.0440159	0.0422493	0.00860286	-0.00689893	-0.0300594	-0.0532957	-0.0271255	0.0332938	-0.0657094	0.0168343	0.0176404	0.0249552	-0.00550682	0.00832069	0.0176175	0.0106015	-0.0132302	0.0186111	0.00740003	0.0167353	0.0436087	-0.00105371	0.0375781	-0.0576297	-0.0219713	0.0160957	-0.0688001	-0.0122061	0.0321103	0.000821643	-0.0555471
RB LOH	-0.0250851	0.014655	0.00501179	0.000151917	0.00854689	0.00254525	0.00546755	-0.0119986	0.00595376	0.0147194	-0.0191841	0.00425345	-0.0565816	-0.00990586	0.0154239	-0.0266326	0.00181131	-0.0339763	0.033853	0.0302882	0.00387292	-0.0102533	-0.0315101	-0.0385156	-0.0362783	0.0191709	-0.0547076	0.0241985	0.022475	0.0198214	-0.0180192	0.00173515	0.0165212	0.0129092	-0.0142212	0.0274018	0.00226776	0.0181056	0.018735	0.00790762	0.0273468	-0.0460764	-0.0252089	-0.00542385	-0.0579987	0.00413047	0.0245195	0.00552145	-0.0363094
PIK3CA	-0.0301426	0.0260186	0.0061193	-4.51e-05	0.0102682	0.0114477	0.000238949	-0.0281537	0.00328311	0.00249534	-0.0245	0.00246402	-0.0242471	0.00938357	0.0150476	-0.0065599	-0.00442853	-0.00994162	0.0320663	0.0238094	0.00575601	0.00192191	-0.0234004	-0.029778	-0.00691875	0.0340692	-0.0223719	-0.00220515	0.0146954	0.0303334	0.00497775	0.00542327	0.00371713	0.0188407	-0.00969521	0.0160633	0.0112032	0.00831201	0.0412436	-0.0108096	0.030152	-0.0249227	0.00132973	0.0151601	-0.0278481	-0.00926123	0.01706	0.0109253	-0.0191487
MYC	0.012877	-0.0116351	-0.00522644	0.000177522	-0.0014638	0.015327	0.00669678	0.030604	0.00763387	0.00958123	-0.00404257	0.0158646	-0.0273956	-0.013833	-0.00101622	-0.00600459	0.00661811	-0.0261924	0.0130521	0.00219094	0.012005	-0.013496	-0.0272801	0.0025811	-0.0195246	0.00172359	-0.0180758	0.0116732	0.0338037	-0.00842948	-0.0377439	0.00936322	0.0252312	0.0177858	-0.00141422	0.0206643	-0.00520231	0.00691866	-0.00879368	0.000970063	-0.00480895	0.0070737	-0.0270765	-0.0176064	-0.0103813	0.0159144	0.0136627	0.00634854	-0.00484731
HER1 Cluster3	-0.0223382	0.021768	0.0108161	0.00479519	0.0152282	0.000414588	-0.00469014	0.00994077	-0.00442506	0.0207053	0.0014983	0.0146049	-0.0319432	0.0065076	0.0197116	-0.0268135	0.00908182	-0.00988453	0.0379258	0.0144976	0.0154302	-0.000468435	-0.058178	-0.0188974	-0.0290573	0.0252093	-0.0347742	0.0168979	0.0249453	0.020199	-0.0220946	-0.00071916	0.0207024	0.00990955	-0.00282823	0.0301317	0.00419292	0.0123712	0.0227308	0.0034899	0.0173268	-0.0188342	-0.0395411	-0.00359698	-0.0257361	-0.00334128	0.0139365	0.0073853	-0.00783485
HER1 Cluster1	0.0119167	0.0107219	0.0136911	-0.0180729	0.00526932	0.0451208	0.00205913	-0.0108435	-0.0161687	0.0190685	-0.0381503	0.00689952	-0.0252465	-0.0157198	-0.00587297	-0.0128177	0.00225413	-0.0321551	-0.0184834	0.00897587	-0.0109507	-0.0305182	-0.00272397	-0.0132968	-0.0188313	0.0103628	-0.0190545	-0.00602977	0.0388575	-0.0158112	-0.00121148	0.0232073	0.0216498	0.0169135	0.00569481	0.00603577	0.0173978	-0.00357435	-0.0126505	0.00184674	0.0212008	0.00205026	0.00844674	-0.033904	-0.0287205	0.0452181	0.0258184	0.0167056	-0.0202037
HER1 Cluster2	0.0241629	0.0160859	0.0115799	-0.00689711	0.0133745	0.0313971	0.0242841	0.0163384	0.00430963	0.019133	-0.0260698	-0.0121559	-0.0454371	-0.00950281	0.00397374	-0.0126922	0.0184283	-0.0491023	0.018911	0.0384514	-0.0154349	-0.0246019	0.016691	-0.00446048	-0.000218889	0.0140017	-0.0294007	0.0351701	0.0481386	-0.036196	-0.00678196	0.023099	0.0016317	0.0045633	-0.0052887	0.0547766	-0.00744778	-0.000889778	0.00217207	0.0212264	0.0214075	-0.0262647	-0.0144565	-0.0221463	-0.0477143	0.0543828	0.00254133	0.00208952	-0.0323799
KRAS amplicon	0.013222	0.0809801	-0.0110802	-0.0139023	0.0019845	-0.0024431	0.0037586	0.0061556	0.0206627	0.0400732	0.0036545	-0.0055416	-0.0212514	0.0020442	0.0154076	0.0337759	-0.0176122	0.0073337	0.0782975	-0.0169952	0.130844	-0.005636	-0.0333665	-0.0246117	0.0147726	0.0061642	-0.0270921	-0.0473432	0.0795487	0.0337604	-0.0390074	0.0774395	0.0627299	0.003723	-0.0216338	0.0161788	-0.0037209	0.0237744	0.0179993	0.0580637	0.0318522	-0.0159246	-0.0334949	-0.0172292	-0.0306137	0.0057796	-0.0401011	0.0010933	-0.0221887
[truncated: 215 more columns]
