# Supplementary material for: Integrative proteogenomic analyses of human tumours identifies ADNP as a novel oncogenic mediator of cell cycle progression in high-grade serous ovarian cancer with poor prognosis
Source: eBioMedicine. 2019 Nov 22;50:191–202. doi: 10.1016/j.ebiom.2019.11.009 (PMC6921307; doi:10.1016/j.ebiom.2019.11.009)
Supplement: Supplementary file 5 [file mmc5.xlsx]

## Sheet: Sheet1
Supplementary Table 4. Summary of pathway scores for the Yoshihara et al., 2012 ovarian cancer samples
	GSM794883	GSM794883	GSM794907	GSM794958	GSM795120	GSM794916	GSM794930	GSM794980	GSM795061	GSM795005	GSM795023	GSM795124	GSM795098	GSM795050	GSM795080	GSM795074	GSM795118	GSM794889	GSM795099	GSM795037	GSM794955	GSM794966	GSM794987	GSM795121	GSM794927	GSM795042	GSM795006	GSM795047	GSM795026	GSM795109	GSM794968	GSM794893	GSM794865	GSM794939	GSM795010	GSM794934	GSM794937	GSM795065	GSM794869	GSM794981	GSM794900	GSM795116	GSM795014	GSM794973	GSM795090	GSM794998	GSM795122	GSM795040	GSM795067
HLA	0.028662	0.0433633	0.0658522	-0.0116664	0.0675907	0.0457127	0.0801104	0.0448802	0.00945682	0.024217	-0.0222155	0.019685	0.0449423	0.0698305	0.00613073	-0.00343168	0.0223313	0.0352335	-0.0217435	-0.021652	-0.0499841	0.0479832	0.0207291	0.0356883	0.0217283	0.0614084	0.0210866	0.0851951	0.021399	0.0108036	-0.00240232	0.0695314	-0.0544818	0.0263297	0.0248867	0.0291635	-0.0131983	0.0638241	0.0485982	-0.00698532	-0.0204208	0.00629914	-0.00734036	-0.00147727	-0.0235845	-0.0164014	0.0249215	-0.0001635	0.0215913
STAT1	0.0456436	0.0454382	0.0468261	0.0145328	0.0441767	0.0219865	0.0675952	0.0144824	0.0188206	0.0161706	-0.0319934	0.0066767	0.0351853	0.0475815	0.0066387	-0.0299944	0.0532213	-0.0097605	-0.0321973	0.0227051	-0.0135898	0.0495853	0.0502667	0.0576202	0.0261568	0.0770372	-0.0034197	0.0930292	0.0020592	0.0413654	-0.0143092	0.0664582	-0.0371209	0.0167372	0.0042259	0.0444384	-0.0125044	0.0312101	0.0933907	0.0221864	0.0148773	0.005608	-0.0195999	-0.0040135	0.0031356	-0.0429927	0.0195704	0.0051878	0.0226789
IFN	0.0865763	0.0264912	0.0146176	0.0153436	0.0635934	0.0318262	0.0272528	-0.0220201	0.049712	0.0436492	-0.00777812	0.0220009	-0.0206526	0.0674864	-0.0523052	-0.0610324	0.0186374	-0.0183768	0.00084664	0.0414752	0.0113478	0.0602498	0.0738931	0.0793405	0.019336	0.0932012	-0.0573264	0.038862	-0.0619652	0.0757316	0.0453012	0.011036	-0.0624371	0.0396934	0.0118347	-0.0025986	-0.0247757	-0.014004	0.067508	0.037452	0.0107764	-0.00673024	0.043189	0.0229648	0.0018686	-0.055587	0.0308644	0.0209829	0.0478106
IFNA	0.0427998	0.0224612	0.0205404	0.0220194	0.0514418	0.0227201	0.036539	0.00136568	0.0246208	0.0209299	-0.00390347	0.00324695	0.00672167	0.0497005	-0.024563	-0.0375619	0.0120517	0.00713105	-0.0151428	0.0118903	-0.00990359	0.0469236	0.0485104	0.0512278	0.0256232	0.0731139	-0.0126411	0.0451448	-0.025017	0.0344235	0.0112842	0.0252125	-0.0385778	0.0166387	0.0144444	0.00586429	-0.0165583	0.0129933	0.0608563	0.0228645	-0.00191125	0.00582637	0.0257253	0.00957819	-0.00247529	-0.033265	0.0180245	0.0129645	0.0206371
IFNG	0.0234593	0.0195647	0.0279457	0.019316	0.0445555	0.0256674	0.031142	0.0069202	0.012557	0.00852945	-0.0113326	-8.13867e-05	0.0166502	0.0410273	-0.01381	-0.0253177	0.00815884	0.00788637	-0.0106837	0.0115206	-0.0115464	0.0308521	0.0347305	0.0286159	0.0153387	0.05687	-0.0101674	0.0423809	-0.013335	0.0223952	-0.00227065	0.0319526	-0.0363082	0.0130596	0.0133397	0.0163612	-0.00838312	0.0179977	0.0408759	0.0159209	-0.00837619	-0.00277908	0.00667153	0.00912527	0.0035392	-0.0244475	0.0132802	0.0139315	0.00585676
T cells	-0.0288261	0.0214284	0.021567	0.0128033	-0.00461525	-0.000855312	0.0906277	-0.0106172	0.00179669	-0.0329624	-0.0446262	0.0141272	0.0192902	0.0129207	0.0028955	-0.0296995	0.0330871	-0.0254651	-0.0574652	-0.0241953	-0.0536019	-0.00745638	0.0212372	0.0260518	0.00720506	0.00571612	-0.0196543	0.0626054	0.0414052	-0.0101482	0.000732438	0.0537655	-0.0157114	-0.0499491	0.0464304	0.000478875	-0.049662	0.0384048	0.0135467	0.0149116	-0.00526825	-0.0254675	0.00362144	-0.0415327	-0.0224408	-0.0257423	0.0346262	0.020089	0.00923975
B cells	0.00771203	0.00478255	-0.00157134	-0.00311686	-0.00729986	-0.00125255	0.019479	0.00139948	0.0360314	0.0148	-0.0324291	0.0228938	-0.012362	0.0117807	0.00677976	0.0163381	0.00612279	-0.00760231	-0.0117378	-0.0249442	-0.0370162	-0.0222351	0.0138639	0.0044921	-0.00853672	0.00314821	-0.0131859	0.0485829	0.0162761	0.00588869	0.0178879	0.0276252	-0.0188163	-0.0127303	0.0388193	-0.0224529	-0.00779472	0.0402583	0.0108794	-0.0101032	-0.00897666	-0.0041099	0.0196138	-0.0210749	-0.00349366	-0.00278721	0.0111082	0.00349324	0.00484507
Neutrophils	-0.0191016	0.0229722	-0.00481317	0.0307785	0.01759	0.0081805	-0.00265933	-0.0140022	0.00178042	0.0198201	0.05126	0.0308484	0.0121246	-0.0103867	0.0203985	-0.033639	-0.0122691	0.0242274	-0.0147859	0.0254102	-0.0241548	0.0305441	0.0280257	0.0138765	0.0139738	0.0704289	-0.0163999	0.0256332	-0.030933	-0.0179873	-0.0115277	0.0399615	-0.00827033	-0.00234292	0.048628	0.00786792	-0.0430362	0.0256716	0.0212203	0.0137658	-0.0225665	-0.0177478	0.00561425	0.0149532	-0.0172277	-0.00950625	0.0228696	0.00419342	-0.0318968
NFKB	-0.0548862	0.033756	0.0312965	0.0764052	0.0113665	0.00595683	0.0244278	-0.00268067	0.0410878	0.000658167	0.0432628	-0.0120307	0.0703083	0.0085375	0.099492	-0.0576172	0.0099515	-0.000850667	-0.0156623	-0.00429117	-0.0192078	-0.024722	-0.0212387	-0.0102543	-0.0284762	0.0598803	0.0581463	0.0408802	-0.000124833	-0.02307	0.0162652	0.0933213	-0.009807	-0.00343617	0.002873	0.0727028	-0.0593337	0.0282707	0.0317727	0.00356733	-0.00970167	0.0527665	-0.0491328	-0.0434923	0.0165705	-0.0139895	-0.00586717	-0.0167552	0.0259428
Chemokine	-0.0265276	-0.0151066	0.0217393	0.00966847	0.0503586	0.0059597	0.0129703	0.040628	0.00799893	-0.016277	-0.0204457	0.00841137	0.00372267	0.0258669	-0.0297818	0.00104333	0.00837327	0.0120012	0.0074503	-0.0063511	-0.0194285	-0.0324067	0.0156164	0.012548	-0.0279915	0.0404222	-0.0145876	0.0555664	-0.0244873	-0.028559	0.0106581	0.0287703	-0.0211156	-0.0256047	0.0315586	0.0244736	-0.0218379	0.0084485	-0.010632	-0.0101022	-0.020267	-0.00647777	0.00699433	-0.0111438	0.0282192	0.02034	0.0389007	0.0936832	-0.0269638
HCK	-0.062752	0.0217758	0.0105047	0.0837969	0.0333839	-0.0115249	0.0359528	0.0154797	0.0387366	-0.0426544	-0.0334523	-0.000328238	0.0278497	-0.000470905	-0.0383423	-0.0276271	0.00723938	-0.00458352	-0.00403248	-0.0184483	-0.0518909	-0.0263715	0.0458395	0.0410941	0.0283793	0.0725929	-0.0291356	0.0672673	-0.0159222	-0.0693651	0.0247709	0.0743651	-0.0345536	-0.012001	0.0594012	0.0258067	-0.059428	0.0145657	-0.00212214	0.00266786	-0.0477845	-0.0271496	0.0159434	-0.0266022	0.0163698	-0.00678048	0.0376975	0.0614023	-0.0147626
MacTh1	-0.0503032	0.0145742	0.019832	0.0510789	0.0374011	-0.00228153	0.0500959	0.0262348	0.0349074	-0.0442086	-0.0392355	-0.00133988	0.0238097	0.0140174	-0.0308494	-0.0318096	0.00996577	-0.00053067	-0.0117629	-0.0222996	-0.0588586	-0.0323068	0.0313758	0.034589	0.0190911	0.0491508	-0.0202572	0.0699165	-0.0122048	-0.0448929	0.0136774	0.0634712	-0.0298407	-0.0218195	0.0487422	0.0242947	-0.0447329	0.0272173	0.00100613	-0.00825209	-0.0401923	-0.0229234	0.00944355	-0.0305075	0.00619756	-0.0108999	0.0343265	0.0652507	-0.0062842
Immune	-0.0519412	0.0221207	0.024646	0.0462329	0.0320472	0.0012875	0.0539705	0.0104537	0.0224267	-0.0323689	-0.0233016	-0.000279125	0.0196418	0.00798105	-0.0115904	-0.0362699	0.0114423	0.000576838	-0.0217682	-0.0136009	-0.0615617	-0.00254225	0.0294151	0.0209529	0.013786	0.0490963	-0.00695883	0.0647051	0.000159419	-0.0349849	0.00959336	0.0616077	-0.018385	-0.018017	0.0509481	0.025698	-0.0509426	0.0362184	0.00556175	-0.00357729	-0.0368787	-0.0208008	0.00331883	-0.0245666	-0.000488956	-0.02082	0.0240187	0.0470949	-0.00418309
LCK	-0.0554352	0.0297377	0.0253016	0.0352872	0.017276	-0.00416772	0.0750198	0.00830421	0.0360807	-0.0490394	-0.038427	0.0020646	0.0099016	0.0176343	-0.0161766	-0.0379189	0.0151584	-0.0179433	-0.0248481	-0.0254291	-0.0730311	-0.0211946	0.0390584	0.0298934	0.0180698	0.0362717	-0.00601888	0.0817253	0.020847	-0.0232654	0.0118148	0.0588984	-0.0111088	-0.0269698	0.0597306	0.0190711	-0.0600981	0.050721	0.006361	-0.00550781	-0.0268253	-0.0313371	0.00913807	-0.0356733	-0.0104401	-0.0301773	0.0273378	0.0498434	0.00804921
Acidosis	-0.0139881	0.00987896	-0.002066	0.0158692	0.0116372	0.00537691	-0.00670132	0.012634	-0.0180323	0.00593817	0.00504715	0.0196828	0.0067147	0.00628028	0.0137952	-0.00471626	-0.00205843	0.013113	0.00895674	0.00733711	-0.0317613	0.0319768	0.00551355	-0.00483023	-0.010932	0.0200603	-0.000353851	0.00193802	0.00475704	-0.0224034	-0.00354194	0.0316547	-0.000745702	0.00141913	0.0309481	0.00755217	0.0139846	0.0146284	0.00664326	0.00856919	-0.0156853	0.00991145	-0.00158932	0.00674919	0.00280174	-6.84894e-05	0.000676723	0.00762917	-0.0102215
TNFA	-0.0108273	0.0189349	0.0215597	0.0277592	0.0255135	0.0136126	0.014367	-0.0121824	0.00438248	0.00433293	0.00895922	-0.00221689	0.0154354	-0.00088137	0.0138863	-0.0076912	-0.00470889	0.023531	-0.0130426	0.0127907	-0.0158358	0.0268781	0.016099	0.0138952	0.00302483	0.0466959	0.0136712	0.0273305	0.00655656	0.0058552	0.000596	0.0419509	-0.0103151	0.0101065	0.0123459	0.0177863	0.0002005	0.00299606	0.00694819	0.0229761	-0.00355702	0.0052148	-0.010477	0.00763354	-0.00148639	-0.0137163	-0.00645361	0.00499856	-0.00199152
ALDHpos	-0.00461825	0.00768599	0.0216291	0.0273901	0.0170032	0.00293466	-0.00704764	6.95775e-06	-0.0107637	0.0210594	0.0182321	0.00610669	0.0148532	-0.00893938	0.00838189	0.00736316	0.00725579	0.0334748	0.00375639	0.0101429	-0.0134062	0.0282012	0.00489746	-0.00620638	-0.00883534	0.0224091	0.00528433	-0.00108476	-0.000787516	-0.0184183	0.004863	0.0245868	0.0137667	-0.00157715	0.00379174	0.00786403	0.00659047	0.0164734	0.000764465	0.0175607	-0.00357326	0.00879898	-0.00933152	0.0112132	0.00119683	-0.000519981	0.001242	-0.000148319	-0.0125368
Mast cells	0.0158107	0.0111726	0.00761817	-0.000115448	-0.00650086	0.014062	-0.0313909	-0.00692683	-0.000429448	0.0282157	0.00542162	0.0142596	0.00114769	-0.0197768	-0.00880379	-0.011013	0.0250482	0.00205976	-0.00338107	-0.0184966	-0.0210592	-0.00333428	-0.0145274	0.0133601	0.00170593	0.0194371	-0.0223666	-0.00203472	-0.00389772	-0.00201952	0.0229582	0.0450339	0.0127743	-0.010066	0.0781448	-0.00819752	-0.00299	0.0376597	-0.0235488	0.00164279	-0.0183072	-0.0119178	-0.00206421	-0.0121095	-0.0117009	0.00194445	0.00836062	0.0357286	-0.0224484
GATA3	0.0190165	-0.0356144	0.0350398	0.0621436	0.0225319	-0.0127515	-0.019764	0.0233852	-0.00865925	0.0270851	0.0379524	-0.0069545	0.0094275	-0.0225195	0.0204895	0.0255907	0.0363095	0.0688011	0.0513016	0.0192233	0.0327423	0.0780968	0.0145195	-0.0232146	-0.00324962	0.00338975	0.0100263	0.011229	0.0314875	-0.0159903	0.0199819	-0.00324638	0.0285326	0.0220911	-0.0367934	-0.030955	0.0395052	0.0613657	0.0142452	0.0450853	-0.0015745	0.026265	-0.0513961	0.00207288	0.00994288	-0.00109438	-0.0197235	0.00211575	0.00144225
ALDHneg	-0.00869265	-0.0114303	0.0297	0.0241211	0.0133765	0.0208568	0.00590653	0.0119224	0.00311688	0.0330385	0.0155152	0.01665	0.0153959	-0.00432794	0.00652176	0.00191665	0.00582888	0.0351131	0.0196332	0.0162866	0.00387065	0.0427497	-0.00945547	-0.000178471	-0.00399141	0.0131539	0.0240255	0.0157351	0.0225487	0.0123994	0.0193041	0.0331764	0.00942606	-0.000933882	-0.0213166	0.00584047	0.0208942	0.0410062	0.00223271	0.0228285	-0.0134444	0.0111624	-0.00657935	-0.0184322	0.0154601	0.00807176	-0.0162864	-0.0140932	0.00148082
Stem Cell	-0.00237248	0.00239109	-0.00436301	-0.00996046	0.00786634	0.00185578	-0.0229923	-1.01552e-05	-0.01566	-0.00273967	-0.0124542	-0.00672028	0.00380752	-0.0187776	-0.00754109	0.00131926	-0.0105868	0.00418784	0.000553526	-0.00104094	-0.0134278	0.000756052	-0.00202659	-0.0143381	-0.0100186	0.00295094	-0.00873033	-0.00567521	-0.0104637	-0.0186547	-0.00942599	0.0230715	0.00832227	-0.00440786	0.0114051	1.43017e-05	0.00635192	0.00721973	-0.0172222	0.00313342	5.90431e-05	0.00258448	-0.00609492	0.0091786	-0.00025544	0.00471061	0.0121088	0.0170323	-0.0259745
EGFR	-0.0152269	0.00173521	0.0113373	-0.0194787	0.0104414	0.00653667	-0.0255521	-0.0200358	-0.0136996	-0.0103569	-0.0041048	-0.00347091	-0.00537164	-0.0213555	0.00246019	-0.00730532	-0.00147117	0.0174406	-0.00685703	0.00804667	-0.00040757	0.0243364	-0.0166021	-0.0135686	-0.0227375	0.0153945	0.00210037	-0.0059994	0.00125569	0.006646	-0.00116505	0.0251404	0.00121132	0.00722821	0.0134352	0.0110278	-0.00695179	0.00164392	0.00198211	0.00885544	-0.0307886	-0.00956488	-0.0209747	0.00162744	-0.000970141	-0.0136317	-0.00471402	0.0141065	-0.00607986
STAT3	-0.0238361	0.00741402	0.0010346	-0.00801537	-0.00312377	-0.0040746	-0.0312359	-0.0202152	-0.0103356	-0.0276246	0.00307743	0.0051224	0.0116239	-0.0293237	0.0132967	-0.0161958	0.000930476	0.0218914	-0.00608142	0.00954004	-0.0189935	0.0238848	-0.0159923	-0.0162304	-0.00590807	0.0239381	-0.00225436	0.00245713	-0.00686023	-0.00883207	-0.000320726	0.0429322	0.00152812	0.00392963	0.0321808	0.00322315	-0.0162953	-0.00194836	-0.00732121	0.00360633	-0.0181182	-0.00343677	-0.021193	-0.000190238	0.00875787	-0.0207945	-0.00375918	0.0074234	-0.0230811
TGFB	-0.018743	-0.00371527	0.00380709	-0.0226431	-0.00922288	0.0165819	-0.0275199	-0.0218131	-0.00844559	-0.0274809	0.0160945	0.00592961	-0.000989484	-0.0155365	0.00107263	-0.0129411	-0.0106902	0.0236076	-0.0223522	-0.00216811	-0.0129701	0.00562322	-0.0269265	-0.0217059	-0.00686642	0.0171615	0.00181622	-0.00809247	0.00620838	0.0113369	-0.000682828	0.0409049	-0.0265057	0.00548563	0.0295923	0.0110875	-0.014553	0.0165483	-0.0206852	0.00496878	-0.0331482	-0.00924225	-0.0203095	-0.00138412	-0.0162984	-0.0157535	0.00144864	0.0126823	-0.0140255
Macrophages	-0.0385259	0.0223431	-0.00650841	0.0281634	0.025647	-0.000692406	-0.0295764	-0.0177834	-0.00605766	0.00969475	-0.00581491	-0.00679559	0.0137484	-0.031601	-0.000302438	-0.0203632	0.0106193	0.00131028	0.00407738	-0.00597744	-0.00599181	-0.00522862	0.0223458	0.008055	0.022412	0.0325954	-0.0185509	0.00487441	-0.0250907	-0.0580915	0.00105338	0.0512102	-0.0150408	-0.00916534	0.0442793	0.0157007	-0.0147537	0.0125512	0.00280134	0.0137015	-0.0348242	-0.0165602	0.000924625	-0.00566897	0.00920944	0.00637344	0.0211851	0.0493925	-0.0399456
Stroma	-0.0308234	0.0271967	-0.00884865	0.00229128	0.00809973	0.0171525	-0.0430022	-0.0217662	-0.00740221	-0.0299961	-0.00390989	0.0049384	0.0176541	-0.0306863	-0.0251572	-0.035716	-0.0197327	-0.0185481	-0.000768794	-0.000882199	-0.0310796	-0.0210779	0.0124107	-0.0150835	0.0237707	0.0406401	-0.0215697	0.0108917	-0.0300038	-0.0438333	-0.00869399	0.0645869	-0.0345244	-0.013742	0.0831798	0.0329398	-0.0416287	0.00557423	-0.0374509	-0.00881993	-0.0449971	-0.0326623	0.00517072	-0.00117061	-0.0123034	-0.00391749	0.0502497	0.0694546	-0.0518982
Wound signature	0.001223	0.0101201	0.0132946	-0.00206109	-0.00452337	0.0103892	-0.0289776	-0.0239494	-0.00256214	0.00376385	0.00745058	0.00957934	0.00562666	-0.017271	-0.0178804	-0.010084	-0.0105561	0.0132124	-0.00514091	0.00498795	-0.0153588	0.0110971	-0.00122621	-0.00189266	0.0103517	0.0181264	-0.00271506	-0.00323468	-0.00965464	-0.0167522	0.00723487	0.043815	-0.00904375	-0.00200455	0.0397192	0.00772618	-0.0133794	0.0107428	-0.015329	0.00640343	-0.00353164	-0.000224038	-0.0015185	-0.00320579	-0.0122	0.00893502	0.0149686	0.0165934	-0.0267771
FOS JUN	0.0021465	-0.0213289	0.0190624	-0.0567539	-0.0362805	0.0798868	-0.0912661	-0.068104	-0.0590269	-0.0467548	-0.0599996	0.0557597	-0.0579597	-0.0142126	-0.0236625	-0.0381979	-0.0297828	0.0846611	-0.0474753	0.000258563	-0.0615981	-0.0215433	-0.0179853	0.00775831	0.00933319	0.083355	-0.00950887	0.00293281	0.0371741	0.0163248	0.0284888	0.0938362	-0.0552591	0.0521414	0.105688	0.0358815	-0.0364229	-0.0018355	0.0459659	-0.0121449	-0.0904596	0.0355494	-0.0221996	-0.0553617	0.0153101	0.00798594	-0.00305356	-0.0421528	-0.011961
NK cells	-0.0158735	-0.00102067	-0.0063983	-0.0159542	0.00363543	0.0122955	-0.00348703	-0.0125641	-0.0219659	-0.00746953	0.00208297	-0.00799747	0.0090367	0.00476593	-0.0205703	0.00361427	-0.00877037	-0.00310497	-0.0061919	-0.0037539	-0.00722667	-0.00860633	-0.0010492	-0.00873997	0.0173609	-0.0115556	0.00262987	-0.00693817	-0.0136827	-0.0164328	-0.001674	0.00378713	-0.0022894	-0.0220846	0.0188035	-0.00885133	-0.0064807	0.0073774	-0.0137122	-0.0114369	-0.0098385	0.0087095	-0.00588977	-0.0087668	-0.000462667	0.0036832	0.0103369	-0.003979	-0.0103573
SRC	0.0093274	-0.0250615	0.0117815	0.0120757	-0.0428112	0.0266582	-0.0391899	-0.0576911	-0.0259827	-0.0558217	0.0016457	0.0099394	0.0141428	-0.0175734	-0.0051131	0.0278218	-0.0253072	-0.002743	0.0252532	0.0185548	0.0097514	-0.0683647	-0.0163205	-0.0180402	-0.0271821	0.0139784	0.00447	0.014374	0.01033	-0.0032877	-0.0119295	0.0070208	-0.0440502	-0.0020339	0.0090534	-0.013729	0.0069065	-0.0447544	-0.0174241	-0.0071101	0.0250442	0.0030124	0.0026838	-0.0183143	0.0025021	-0.00941	-0.0202734	-0.0434058	-0.0178938
HGF	-0.00296709	-0.00268191	0.0172482	-0.00512605	0.0107614	-0.00242159	-0.0175816	0.00867445	0.00622082	0.00198773	0.00514627	-0.00512636	-0.00135295	-0.0127354	-0.0239815	-0.00389082	-0.00569359	0.00960759	0.01827	-0.0040035	-0.0276155	0.0129236	0.0109493	-0.00146068	-0.00115914	0.000319273	-0.00582232	-0.000405682	-0.0130745	-0.0280665	-0.00184532	0.00884668	0.00881941	-0.0121911	0.0178455	-0.00546877	0.001735	-0.00651418	-0.0188445	-0.00659664	0.00699559	-0.000256227	-0.0122935	-0.00552836	0.00255518	-3.91364e-05	-0.0047245	0.0157913	-0.028009
HER2	-0.0145023	-0.000103496	-3.50885e-05	-0.00871322	0.0074498	0.00730681	-0.00699382	-0.000661646	-0.00424746	-0.00765435	0.0162424	0.0122007	0.00463411	0.00358559	0.0105487	-0.000457274	0.00268383	0.0250861	0.00393608	-0.0130115	-0.00643278	0.0086654	-0.00682763	-0.00302844	-0.0103957	0.0032845	-0.000335434	-0.0157485	0.00359082	-0.00107818	-0.00574884	0.0123142	-0.00416728	-0.00225796	0.0124672	0.000885788	0.00112259	0.0119304	-0.00372222	0.00980668	-0.0303335	-0.00130858	-0.0144446	-0.00162284	-0.0127639	-0.0105238	-0.00551204	-0.00551348	0.000588602
Lacticacidosis	0.0126493	-0.0218058	0.010259	-0.00791935	-0.00591851	0.00505337	-0.0152028	-0.0107549	0.0102984	0.00807137	0.0210792	-0.0141554	0.0155543	-0.036292	0.00737512	0.0175521	0.00275139	0.0156455	0.00525512	-0.0149958	0.0136354	-0.010398	0.00820194	-0.013464	-0.0221007	-0.00188902	0.0103421	-0.0196507	-0.0109871	-0.0299795	0.00431643	-0.00314843	-0.00667925	0.00867249	-0.0101263	-0.00844992	0.0092722	-0.00667749	0.0164657	-0.000139863	-0.0100477	0.00536933	0.0136367	0.00439188	-0.00654102	-0.00927143	0.00587286	0.00505484	0.00828157
ER	0.00472567	-0.0121795	-0.00269431	0.00489005	0.00836649	-0.0018441	-0.0297873	0.00306018	-0.00129105	0.0142173	0.0110381	0.00506603	-0.00336582	-0.00764828	-0.000577564	0.02107	0.003023	0.0187553	0.00260595	0.000509077	0.00325215	0.0318665	0.000135513	0.0229162	0.0127762	-0.000502615	0.0107615	-0.0164904	0.0159568	-0.00994746	-0.000807462	0.00954574	0.00837797	0.00913174	0.00944749	-0.0150601	0.0076129	0.0120302	0.0208685	0.00913333	0.00143549	0.00582536	0.0155702	-0.00163272	0.00593585	-0.00675977	0.00580449	0.00423821	-0.0183449
PR	0.0103429	-0.00706991	0.00158119	0.0240136	0.00818965	-0.00397931	-0.0165958	0.00517522	-0.00181291	0.0238811	0.006541	0.00758407	0.0123485	-0.00156256	0.00457457	0.0385763	-0.00697917	0.00210144	0.0133314	0.00144776	0.00777306	0.00933785	-0.00604946	0.0114276	0.00560076	0.00463959	0.00827394	-0.00450193	0.016762	-0.0375048	-0.00866274	0.00632344	0.00130876	0.0120249	-0.0117448	-0.0136159	0.0298408	0.0088695	-0.0025477	0.0189765	0.0234866	0.0194534	0.0101208	-0.00583219	0.0160695	0.00973239	-0.00588994	0.0046862	0.00598246
Poor Prognosis	-0.0316596	-0.0289373	-0.0275767	-0.0269277	-0.0258124	-0.0252129	-0.0243081	-0.0237328	-0.0236379	-0.0208422	-0.020275	-0.0197585	-0.0194149	-0.0189924	-0.0186723	-0.0183538	-0.018063	-0.0179488	-0.0175265	-0.0173984	-0.0170983	-0.0169079	-0.0166482	-0.0159736	-0.0159209	-0.0157443	-0.0156291	-0.0153961	-0.0152545	-0.0150793	-0.0149366	-0.0145996	-0.0145809	-0.0145769	-0.0142148	-0.0136846	-0.0134194	-0.0132071	-0.0130418	-0.0127172	-0.0122943	-0.0121793	-0.0121534	-0.0119693	-0.011963	-0.0116661	-0.0114027	-0.0112413	-0.0111653
HER2 amplicon	-0.0287889	-0.0470366	-0.0411938	-0.00845629	-0.0486657	-0.00587888	-0.0405395	-0.0195078	0.00774229	-0.02384	-0.0146421	0.0435678	-0.013903	0.0189546	0.0130956	0.0815079	0.0354502	-0.0309428	-0.00319841	-0.0196074	-0.0216311	-0.0598481	-0.00428259	-0.0174466	-0.0506945	-0.00755294	-0.0281805	-0.0420202	-0.0290733	-0.0980055	-0.0277424	-0.0141768	-0.044463	0.0249561	0.00447941	-0.0159939	-0.0213955	-0.0334729	0.0223239	-0.0178517	-0.0200002	-0.00607447	0.0197976	-0.0475901	-0.0411618	-0.00210559	-0.0188382	-0.0205172	-0.00465412
Glucose depletion	-0.0409194	-0.000982462	0.0148253	0.00947019	0.00417638	0.0158406	-0.000171269	-0.00974708	0.0261955	-0.00334865	0.00777596	-0.017381	-0.00729008	0.000334769	0.0174108	0.00886615	-0.00385381	0.00727012	0.00552046	0.0144018	0.00991727	0.052496	0.00419296	-0.0204637	0.0142654	0.0236217	0.000110731	0.0276493	0.00126577	-0.0238419	-0.0207788	0.0407723	0.0238014	0.00553035	0.00656192	0.00681669	0.015637	0.0242617	-0.00521188	0.0171873	-0.0453283	-0.0195999	-0.00421781	0.0002095	-0.00179988	0.00207827	-0.00673404	-0.0056325	0.00606973
EMT up	-0.0219627	-0.000535219	-0.0187495	0.0163545	0.00729965	0.00245152	-0.0342562	-0.00722369	-0.0151987	0.00179958	0.00199106	-0.0133102	-0.00214705	-0.0237315	-0.017711	-0.00167204	-0.00969944	-0.0155562	0.00178568	0.00132676	-0.00588248	0.00961964	-0.00141883	-0.0123526	0.00593867	0.00370083	-0.00663534	-0.0117258	-0.0231724	-0.0427295	-0.0187189	0.014201	-0.0128576	-0.00703635	0.0179676	0.0115742	-0.00578299	0.000373704	-0.00963652	0.00945039	-0.0234906	-0.0131888	-0.0055111	0.00632928	0.00627831	0.0064376	0.00284848	0.0207357	-0.0240117
cMYB	-0.00584503	0.00554825	-0.0132347	-0.000675332	0.0127519	0.00717704	-0.00719117	0.00939586	-0.00662144	-5.84055e-05	-0.00193574	-0.00542406	-0.00502462	0.00364491	0.00217557	0.00723766	-0.00661241	-0.00900525	0.00610026	0.00611416	0.00429717	0.00640753	0.00432291	-0.0120797	0.00590826	0.00734828	-0.00495223	-0.00368621	-0.00245249	-0.00865445	-0.0139132	0.00110333	0.000634879	0.00179014	0.00155681	0.0165674	0.00454397	0.00142378	0.00593601	0.00426114	-0.0017415	-0.00201265	-0.00525881	0.00691629	0.00508131	0.00609949	-0.00679935	0.00113382	-0.0102893
E2F1	-0.00283844	-0.00304624	-0.0077584	0.0172178	0.020349	0.0120686	0.00720748	0.0310587	-0.014665	0.0102753	0.000824345	-0.0231778	-0.00748657	0.0207614	0.00203915	0.00412821	-0.0172543	-0.0109264	-0.0128748	0.0173797	0.00405246	0.0195349	0.00293921	-0.00512576	-0.00400569	0.0059569	0.00224382	0.0049342	0.0019082	0.00361192	-0.0105943	0.00540831	-0.0016646	-0.00240455	-0.000442988	0.0228056	0.00828655	0.021651	-0.00211418	0.0284412	-0.0224072	-0.0140848	-0.00117069	0.00488927	0.00806189	-0.00710169	-0.00968615	-0.00256906	-0.00885821
PI3K	-0.0056191	-0.00235255	-0.01711	0.0102035	0.0140778	0.00495332	-0.00733792	0.021201	-0.00902813	0.00265854	0.0031096	-0.00885341	-0.00741692	0.0145397	0.00972429	0.00335056	0.00156201	-0.00945947	-0.00399798	0.00799104	0.00359361	0.0269083	0.0011393	-0.00603541	-0.00570163	0.0157505	0.0128042	0.0024129	0.0092417	-0.00662486	-0.0251875	0.00350234	0.00111023	0.0147015	-0.00979269	0.0187388	0.00429493	0.0101054	0.0120499	0.0193246	-0.0141524	0.00037535	0.00314699	0.0132593	0.0115106	-0.0100246	-0.0119514	-0.0126828	0.000706429
RAS	0.00165111	-7.95484e-05	-0.00323335	0.0297712	0.00582443	0.0056907	-0.030451	0.00364814	0.00504507	-0.00845583	0.0209467	-0.00329848	0.00727377	0.0042729	0.00735405	0.0146494	-0.000649381	0.0130143	0.00840572	0.0115924	-0.00577928	0.0167178	0.0112245	-0.0150264	0.00813772	0.0294355	0.00994819	-0.00349285	0.0157504	-0.0175463	-0.0142275	0.0228005	-0.0058732	0.0251748	-0.00746097	0.0229139	0.00470616	0.00412796	0.0190881	0.0172871	0.00743077	0.0128891	0.00437739	0.00442722	0.0143466	-0.00348676	-0.0172517	-0.0188977	-0.0138619
AKT	-0.0126715	-0.00581793	-0.00491264	0.0441205	0.0151063	0.00864685	-0.0123296	0.0035066	-0.011821	0.00906357	0.00747381	-0.0098531	0.000776931	-0.0151889	-0.0112465	0.0145726	0.00734794	0.0118779	0.00766021	0.00335343	0.000659	0.014539	-0.000198389	-0.00297118	0.00654683	0.0232686	0.0113009	0.002417	0.00586143	-0.0398945	-0.0218357	0.0168318	0.00394965	0.0106873	0.00313408	0.00260493	0.00944171	0.0195084	0.0120867	0.0263215	-0.00302397	0.00195046	0.00555544	0.00237214	0.015139	0.015224	-0.00304301	-0.0032319	-0.000348208
E2 induced genes	0.00184993	-0.00719282	-0.00600036	0.0341363	0.00660047	-0.0112688	-0.00550974	0.00805218	0.000731203	-0.00615802	0.0120448	-0.0117847	0.00670049	-0.011491	-0.000966	0.0079288	0.0050861	-0.00265878	-0.00517483	0.00625615	-0.00537369	0.0295033	0.00663067	-0.00932746	0.0117246	0.0158766	0.00833237	-0.00390672	0.00287162	-0.0131434	-0.0181691	0.00829443	0.0104001	0.0157844	-0.0191182	-0.0012862	-0.00166872	0.0102674	0.00729544	0.0208374	0.002019	0.000631027	-0.0122269	-0.00325036	0.0161565	-0.0034642	-0.00964694	-0.00580014	0.0042707
p63	-0.0197517	-0.000479105	-0.0255283	0.0412192	0.0139208	-0.00520737	-0.0104552	0.0276383	-0.00900342	-0.00340974	0.0142367	-0.01194	0.00794232	0.000379579	-0.0416968	-0.00383089	0.00209458	-0.0239484	0.0145906	0.0171236	-0.0110578	0.0174562	-0.0156443	0.00421663	0.0149333	0.0128221	-0.00476805	0.00599721	0.000147632	-0.0283792	-0.0412563	0.0381967	0.0109071	0.0264534	-0.0228178	0.0230424	0.0150348	0.0428259	-0.008542	0.0340903	-0.0187777	-0.0110291	-0.00365537	0.0260237	0.029328	-0.0247158	0.00318189	-0.0146005	0.0147984
Hypoxia	-0.0384264	0.0130115	0.000296828	0.0188325	0.0147256	-0.0205841	-0.0271973	-0.0204242	0.0058075	0.00445833	0.0124464	-0.0153939	0.0134306	-0.0343246	0.00550609	-0.0193392	0.0130677	0.01119	0.0037312	0.0152819	0.00599658	0.0406101	-0.019142	-0.0194597	-0.00946556	-0.00809225	-0.0208493	-0.00927881	0.016999	0.0370012	-0.0106696	0.0396516	0.00413636	0.00526914	-0.00543159	-0.00247092	0.00381639	0.0269819	-0.0101155	0.0371917	-0.0226292	-0.0184313	-0.0163768	-0.00620164	0.0243091	-0.0293608	-0.0186837	-0.0169145	-0.0321607
VEGF	-0.0678739	0.0282538	-0.0123725	0.0447973	0.0372382	-0.0551873	-0.0226436	-0.0459295	-0.00860392	-0.008193	0.0253108	0.008036	0.0339632	-0.0409428	-0.00858515	-0.0528715	0.0468168	0.0225447	-0.0226733	0.00607777	-0.0424198	0.0492953	0.0141273	-0.0257236	0.0262951	0.00278669	-0.0155995	-0.0322636	0.004447	0.0309168	-0.0311318	0.0735767	0.0485005	0.0268554	0.0165138	-0.0262888	-0.00627677	0.0498117	-0.0179649	0.0492674	-0.00766215	-0.0166554	-0.0197814	-0.0127492	0.00490346	-0.0348454	-0.00667454	-0.0153818	-0.0448658
Glycolysis	-0.0384598	-0.0057448	0.007886	0.0922286	-0.0382906	-0.0447694	-0.0083212	-0.0401872	0.0489656	0.0138342	0.0420838	-0.060888	0.0714764	-0.0393654	-0.01506	-0.02527	0.0792696	0.0265814	-0.0092178	-0.0124664	-0.0001746	0.0019294	0.0090066	-0.021609	-0.0662464	0.0169716	0.0558216	0.0050254	-0.0138732	-0.0594282	-0.0201942	0.0169534	-0.031033	0.0301088	-0.104486	-0.0330894	-0.039369	0.0240208	0.043927	0.0409434	0.0575404	0.0381866	0.0199764	0.0055704	0.0418648	-0.0029816	0.0197308	-0.044072	-0.027715
Betacatenin	0.0187675	6.13623e-05	-0.0379604	0.0323897	0.00714778	-0.0168225	0.00559758	0.0620558	0.0132657	0.00748399	0.00505142	-0.00699959	-0.00498396	0.0504327	0.022163	0.01068	0.00859378	-0.026585	-9.43623e-05	0.0114319	0.0177236	0.0449416	0.0164476	-0.000216551	0.0266098	0.0186841	0.0325638	0.00110113	0.0243388	0.0140666	-0.0595537	-0.0193138	0.00551012	0.0443773	-0.0526499	0.038646	0.0100216	0.0303665	0.0343275	0.0317043	0.0272848	0.00888643	0.0103819	0.021291	0.0371982	-0.0109908	-0.0243238	-0.0386196	-0.00127281
CIN70	0.0329034	-0.00865516	-0.0508517	0.054082	-0.0250099	-0.0266946	0.00578268	0.0496001	0.0167449	-0.00970238	0.0103842	-0.0427147	-0.00417784	0.0501183	-0.0028154	0.00943959	0.00724731	-0.0474886	0.0098085	0.0219756	0.0258791	0.0231546	0.0290672	-0.0142546	0.0235465	0.0125235	0.01427	-0.0065241	0.0249173	0.000486103	-0.0760931	-0.0347254	-0.0192226	0.0521158	-0.0781667	0.0228263	0.0169849	0.0200263	0.0206174	0.0484871	0.0135786	-0.00197472	0.00300981	0.00814868	0.0335293	-0.0124976	-0.0355047	-0.0623208	0.000545574
bMYB	0.0296655	7.04265e-05	-0.0484819	0.0498897	-0.0285838	-0.0260709	0.0113706	0.0275927	0.020967	-0.0161184	0.00357724	-0.0434406	-0.00673667	0.0384694	-0.0165772	-0.00746369	0.00122551	-0.0501227	0.00365257	0.011719	0.0150147	0.0228801	0.018987	-0.00724284	0.0155792	0.0032038	0.000558066	-0.0174146	0.0099062	0.00525799	-0.071779	-0.0307754	-0.023634	0.0460949	-0.058882	0.0288995	0.00977583	0.0162392	0.0087264	0.0433026	-0.00536851	-0.0183908	0.00770501	0.00195512	0.0287686	-0.0156269	-0.0269937	-0.0555583	-0.00919509
RB LOSS	0.0287854	-0.00476915	-0.0638144	0.0497569	-0.0295515	-0.0251324	0.0139193	0.0392663	0.0305243	-0.0210995	0.00483094	-0.0529821	-9.65e-05	0.0540932	-0.00569219	0.00893213	-0.0041421	-0.0634532	0.00546188	0.0130179	0.0246999	0.0327776	0.0208894	-0.0163238	0.024935	0.00953588	0.0164041	-0.0120267	0.0194012	-0.00614612	-0.103156	-0.0353447	-0.0229231	0.0558314	-0.0717933	0.041367	0.0101116	0.0352685	0.010822	0.0516639	0.00749231	-0.0206979	0.00875881	0.0107711	0.0401112	-0.0188011	-0.0319549	-0.0715705	-0.0103773
Proliferation (UNC)	0.0278368	0.00421516	-0.0617073	0.077498	-0.0295122	-0.0292563	0.0136874	0.0441738	0.0168507	-0.0202797	0.0105549	-0.0627528	-0.00429918	0.0516325	-0.012006	-0.00653944	0.00443448	-0.0612594	0.00494142	0.010161	0.0122809	0.0367075	0.0307198	-0.0101564	0.0272516	0.00101578	0.0110702	-0.0118002	0.0192432	-0.00636283	-0.0982446	-0.0377169	-0.0344555	0.0525965	-0.0754026	0.0352866	0.00665061	0.0262466	0.0118572	0.0581396	-0.0011061	-0.015942	0.0108593	0.0127154	0.0349265	-0.00979815	-0.0373403	-0.0747081	0.00136294
Proliferation (Wirapati)	0.0196625	-0.00234416	-0.038049	0.0400622	-0.0182461	-0.0148189	-0.00250887	0.0227117	0.0108339	-0.0104569	0.009083	-0.0324478	9.01411e-05	0.0220562	-0.0117933	-0.00172401	0.000488779	-0.0407592	0.000757518	0.0155059	0.0132237	0.0234495	0.0167485	-0.0164574	0.0221087	0.0097235	-0.000434899	-0.00934718	0.0065908	-0.00456283	-0.0632008	-0.0166389	-0.0135683	0.0387333	-0.0358556	0.0236474	0.00448517	0.00950409	0.00427203	0.035905	-0.000710531	-0.0137682	0.00246023	0.00733679	0.0231867	-0.0078556	-0.0161304	-0.0359056	-0.00843696
RB LOH	0.020681	-0.00451545	-0.030744	0.0562897	-0.00161605	-0.0202699	0.00111131	0.0205967	0.00780979	-0.00171762	0.0152521	-0.0227745	0.000256094	0.0219563	7.81161e-05	0.0129801	0.0201665	-0.0290979	0.00595384	0.0120466	0.0209937	0.0282981	0.0200541	-0.00315365	0.0177797	0.0152919	0.00741733	-0.00416181	0.00704623	0.00763417	-0.0460382	-0.019733	0.00547213	0.0377723	-0.0589591	0.0146628	0.00894424	0.00374429	0.0109129	0.0435621	0.00690259	-0.00296637	-0.00355476	0.00798388	0.0285536	-0.00563448	-0.029411	-0.0338257	0.00684149
PIK3CA	-0.00142198	0.0132697	-0.0260118	0.0368683	-0.00243369	-0.0043221	-0.0146044	0.00203035	-0.0026272	-0.00886781	0.010692	-0.0269509	0.00513115	-0.00624582	-0.00872504	-0.0060162	-0.00631485	-0.0207148	0.00319728	0.00843391	-0.00496356	0.0152924	0.0159183	-0.00891418	0.0216368	0.0168157	-0.00348892	-0.0121557	-0.00719864	-0.0109671	-0.0365745	0.0138231	-0.014511	0.0137052	0.00497432	0.0242146	-0.00262792	0.0220345	-0.00505652	0.0295898	-0.00490511	-0.0149934	-0.00526927	0.00272546	0.0151483	-0.00675493	-0.0114554	-0.0103116	-0.028769
MYC	0.0394985	-0.0198479	-0.0166973	0.0156569	-0.0168752	-0.00394203	-0.021966	0.0197011	0.00884118	-0.00759528	0.00456233	0.00742461	0.00950436	0.00644059	0.00751404	0.0115539	0.00563132	-0.011943	0.00747229	0.0169014	0.0144271	-0.000869741	0.0322637	-0.007916	0.023988	0.0254272	0.0130878	0.0148086	0.0184435	-0.000141939	-0.0157724	-0.0235213	0.00661049	0.0308532	-0.050198	-0.00732379	0.0134045	-0.02041	0.0161911	0.00504312	0.0678073	0.0323446	0.0152517	-0.00108539	0.0389053	0.00221711	-0.0266299	-0.0261801	0.00621059
HER1 Cluster3	0.0130381	-0.00696683	-0.0137923	0.054968	0.0126233	-0.0155989	-0.0217762	0.0217609	0.00678423	-0.0061741	0.0115902	-0.0077291	-0.00665135	0.00168806	0.0120902	0.0197304	0.0121703	-0.0294733	-0.000260065	0.0156801	0.0228564	0.0407143	0.0281157	-0.000592282	0.030845	0.0227417	0.00323579	0.00920363	0.0103372	-0.025622	-0.0405787	-0.012431	0.0198059	0.0273982	-0.0526651	0.0132206	-0.00783239	-0.00995777	0.0223516	0.0250226	0.0272204	0.00516665	0.004122	0.010001	0.0279977	-0.0027446	-0.0381973	-0.009838	0.00733346
HER1 Cluster1	0.0428268	-0.010449	0.00523904	0.0527165	-0.0156866	-0.0157951	0.0142724	0.00329407	0.0266137	0.00278761	0.0349925	-0.00173425	0.0347281	0.0138378	0.00829036	0.0144816	0.00699368	-0.0127756	0.000945536	-0.0121993	-0.0483155	0.000188107	0.0396241	0.004424	0.0255676	0.0240666	0.00906039	-0.00463982	0.00962336	0.0084915	0.0104066	-0.00522621	0.000266321	0.017917	-0.0412322	-0.00590768	-0.0111411	0.0188803	0.0015595	0.0192446	0.0524671	0.0160646	0.000104429	-0.005465	-0.00737518	0.00362739	-0.0144626	-0.0276947	0.0437349
HER1 Cluster2	0.0414209	-0.00891857	-0.0197898	0.0757309	0.0130017	-0.00346322	0.0134971	0.0420887	0.0150944	-0.00276978	0.0516313	-0.00911374	0.0319988	0.0140049	0.0342605	0.0198755	0.0337545	-0.0228361	0.0237938	0.00796252	0.0138461	-0.00919065	0.0297669	-0.009205	0.03249	0.0423228	0.0149566	0.00935696	0.0236439	-0.0309157	-0.0295558	0.00417683	0.0081257	0.0475041	-0.0697095	-0.00979222	0.00219896	-0.0112505	-0.0231534	0.0486169	0.0483611	0.0321005	0.00025413	0.0168151	0.0325082	0.00134878	-0.0244112	-0.035061	0.0180413
KRAS amplicon	0.00253711	-0.0897798	-0.0188258	-0.0370542	-0.0114182	-0.0194298	-0.098306	0.00896678	-0.0455344	0.0156883	-0.00554089	-0.0391531	-0.00670589	0.0338554	0.0476558	-0.040568	-0.0356546	-0.0223721	0.01222	0.0422881	0.091253	-0.0282563	0.023531	0.0222371	0.0575726	0.06195	0.0385357	0.0140982	0.00281878	0.00411133	0.0594321	-0.0250729	0.00580556	-0.000435222	-0.0468004	-0.00133178	0.0264507	0.0178616	-0.0311539	0.0298851	0.0227524	0.0112134	0.0781239	-0.0217274	0.0225458	0.0109663	0.00274456	0.0160417	-0.0255373
[truncated: 212 more columns]
