# Supplementary material for: Integrative proteogenomic analyses of human tumours identifies ADNP as a novel oncogenic mediator of cell cycle progression in high-grade serous ovarian cancer with poor prognosis
Source: eBioMedicine. 2019 Nov 22;50:191–202. doi: 10.1016/j.ebiom.2019.11.009 (PMC6921307; doi:10.1016/j.ebiom.2019.11.009)
Supplement: Supplementary file 6 [file mmc6.xlsx]

## Sheet: Sheet1
Supplementary Table 5. Summary of ANOVA/ Tukey test analysis of subtype pathway score.
	Immunoreactive-Differentiated	Mesenchymal-Differentiated	Proliferative-Differentiated	Mesenchymal-Immunoreactive	Proliferative-Immunoreactive	Proliferative-Mesenchymal
HLA	0	0.521488	0	0	0	0
STAT1	0	0.99778	0	0	0	0
IFN	2e-07	0.569678	0.0009385	0	0	0.101155
IFNA	0	0.578051	0	0	0	1.29e-05
IFNG	0	0.879548	0	0	0	0
T cells	0	7.1e-06	0.0065708	0	0	0
B cells	0	2.62e-05	0.999995	8e-07	0	2.13e-05
Neutrophils	0	1.9e-06	0.0064385	0.297386	0	0
NFKB	0	0.0003156	7.6e-06	1e-07	0	0
Chemokine	0	1.59e-05	0	0.0275503	0	0
HCK	0	0	0	8e-07	0	0
MacTh1	0	0	0	0	0	0
Immune	0	0	0	0	0	0
LCK	0	0	1e-07	0	0	0
Acidosis	0.0279986	0.0095716	0	0.989348	0	0
TNFA	0	0.0463629	0	4.42e-05	0	0
ALDHpos	0.628101	0.304469	0	0.0286167	0	0
Mast cells	0.181337	0.418834	0.0003482	0.0044964	0.292351	8e-07
GATA3	5.57e-05	0	0	0.0394921	0	0.0001096
ALDHneg	0.935987	0.0003396	0	0.0063272	1e-07	0.103362
Stem Cell	0.999912	0	0.995878	0	0.9988	0
EGFR	0.990166	2.59e-05	0.000201	2.26e-05	0.0018934	0
STAT3	0.664722	0	0	2e-06	0	0
TGFB	0.204382	0	0.997144	0	0.283027	0
Macrophages	0	0	0.580358	7.7e-06	0	0
Stroma	0	0	0.0960488	0	0	0
Wound signature	0.0001797	0	0.0002658	0	0	0
FOS JUN	0.0440654	2.57e-05	0.0007372	0	0.760401	0
NK cells	0.0002811	3.12e-05	0.447443	0	3e-07	0.0073324
SRC	2e-07	0.283548	0.077223	0.0018328	0	0.0003284
HGF	0.034296	0.0020273	0.0449052	0.850874	0.992627	0.666062
HER2	0.93973	0.958339	0.0001009	0.999869	0.0029231	0.0020101
Lacticacidosis	0.693479	0.133509	7.4e-06	0.745662	0.0028038	0.0675156
ER	0.0072166	0.0001611	2.92e-05	0.792085	0.699084	0.999527
PR	0.95278	0.395979	0.192564	0.195503	0.0793398	0.990405
Poor Prognosis	0.974631	0.479618	0.0018623	0.777579	0.0166567	0.197842
HER2 amplicon	0.264194	0.971915	0.0004212	0.550535	0.220827	0.0049722
Glucose depletion	9e-07	0.0001662	0.887344	0.700769	0	6.7e-06
EMT up	0.0019471	0	0.0024414	0	0.990455	0
cMYB	0.29561	0.0013324	0.0002564	0.261309	0.154782	0.998263
E2F1	1.07e-05	0.0002297	0.239506	0.904037	0.011041	0.0789502
PI3K	0.0003094	0.0038289	0.635114	0.91402	0.0157492	0.096824
RAS	8.64e-05	0.0002684	0.232099	0.992071	0.0442311	0.0898134
AKT	1.11e-05	0.0001042	0.999671	0.959176	6.4e-06	6.34e-05
E2 induced genes	0.001598	0.0017244	0.992259	0.999964	0.0038741	0.0041875
p63	0.0001178	0.0126957	0.228608	0.618186	0.0545015	0.5809
Hypoxia	0.999997	0.120241	0.999898	0.15119	0.999973	0.101922
VEGF	8.07e-05	0	0.353878	0.39238	0.0220601	3.6e-05
Glycolysis	0.193213	0.814161	0.156331	0.713859	0.0004939	0.0225175
Betacatenin	3e-07	0.985717	0	5.4e-06	0.972131	1e-07
CIN70	0	0.381316	0	2.26e-05	0.999528	3.1e-06
bMYB	0	0.269146	0	4.69e-05	0.871986	0.0003608
RB LOSS	0	0.0989201	0	6.48e-05	1	1.7e-05
Proliferation (UNC)	0	0.269598	0	1.91e-05	0.999154	2.3e-06
Proliferation (Wirapati)	0	8.2e-06	0	0.508133	0.991455	0.289478
RB LOH	5e-07	0.680079	1.5e-06	0.0002654	0.944873	0.0008663
PIK3CA	0	0	1.5e-06	0.629147	0.0041101	2.04e-05
MYC	0.0804448	0.99495	0.0068772	0.0607553	0.91901	0.0055366
HER1 Cluster3	1.59e-05	0.238165	2.63e-05	0.0317366	0.974693	0.0616101
HER1 Cluster1	0.624279	0.635787	0.437824	0.107571	0.997317	0.045963
HER1 Cluster2	0.0221237	0.89266	0.89645	0.0040169	0.117336	0.514165
KRAS amplicon	0.0730801	0.0016479	1.9e-06	0.667826	0.0756665	0.611218
