# Supplementary material for: Integrative proteogenomic analyses of human tumours identifies ADNP as a novel oncogenic mediator of cell cycle progression in high-grade serous ovarian cancer with poor prognosis
Source: eBioMedicine. 2019 Nov 22;50:191–202. doi: 10.1016/j.ebiom.2019.11.009 (PMC6921307; doi:10.1016/j.ebiom.2019.11.009)
Supplement: Supplementary file 7 [file mmc7.xlsx]

## Sheet: Sheet2
Supplementary Table 6. Pathway score pearson correlation for TCGA dataset
	HLA	STAT1	IFN	IFNA	IFNG	T cells	B cells	Neutrophils	NFKB	Chemokine	HCK	MacTh1	Immune	LCK	Acidosis	TNFA	ALDHpos	Mast cells	GATA3	ALDHneg	Stem Cell	EGFR	STAT3	TGFB	Macrophages	Stroma	Wound signature	FOS JUN	NK cells	SRC	HGF	HER2	Lacticacidosis	ER	PR	Poor Prognosis	HER2 amplicon	Glucose depletion	EMT up	cMYB	E2F1	PI3K	RAS	AKT	E2 induced genes	p63	Hypoxia	VEGF	Glycolysis
HLA	1	0.91389	0.685086	0.841081	0.889195	0.624315	0.489871	0.318073	0.615688	0.487097	0.6422	0.689869	0.748792	0.685233	0.62897	0.757661	0.613649	0.169246	0.300615	0.272918	0.0715867	0.244671	0.362369	-0.029968	0.378086	0.298624	0.295728	0.0831467	-0.149871	-0.311479	0.108123	0.247103	0.275745	0.207166	0.291888	-0.116974	-0.0451957	0.436489	0.126195	0.0762507	0.32542	0.319225	0.250789	0.364398	0.321511	0.263939	0.123703	0.193342	0.257896
STAT1	0.91389	1	0.750575	0.874892	0.924701	0.669095	0.540972	0.33724	0.624277	0.439026	0.669615	0.700157	0.755053	0.72143	0.558282	0.78532	0.552149	0.108377	0.2022	0.227167	0.0543913	0.228685	0.33798	-0.0244309	0.424642	0.329616	0.310584	0.0642507	-0.17341	-0.311087	0.0461282	0.17898	0.204723	0.116684	0.258935	-0.136156	-0.0479006	0.424009	0.127129	0.0931738	0.351452	0.339475	0.282143	0.352903	0.340158	0.253739	0.133167	0.231345	0.269536
IFN	0.685086	0.750575	1	0.953422	0.879161	0.310368	0.294193	0.192059	0.289868	0.244968	0.402044	0.396069	0.429783	0.38621	0.391692	0.633765	0.379094	0.117879	0.153726	0.151264	-0.00813808	0.191827	0.19619	0.0166688	0.270017	0.146629	0.140177	0.0716107	-0.0768798	-0.177081	0.0610819	0.150853	0.209324	0.149069	0.225777	0.00165408	0.0396926	0.339203	0.149704	0.165257	0.346711	0.344222	0.240562	0.30382	0.331189	0.243782	0.129871	0.159276	0.203577
IFNA	0.841081	0.874892	0.953422	1	0.974307	0.472426	0.408985	0.285268	0.457766	0.400628	0.563843	0.573321	0.616767	0.560682	0.562519	0.77294	0.553916	0.187018	0.248228	0.220867	0.0833827	0.301723	0.341171	0.0537343	0.382744	0.245046	0.249229	0.102577	-0.077768	-0.211902	0.127566	0.263175	0.322679	0.234357	0.336333	0.0099032	0.0362621	0.450807	0.220506	0.221608	0.426678	0.429931	0.329492	0.415937	0.423222	0.322199	0.199049	0.218404	0.285877
IFNG	0.889195	0.924701	0.879161	0.974307	1	0.564182	0.469157	0.338383	0.543431	0.492068	0.650036	0.668116	0.717276	0.655429	0.661825	0.845084	0.655323	0.228949	0.287506	0.268269	0.161826	0.38272	0.449718	0.101363	0.46847	0.331254	0.351844	0.149695	-0.083371	-0.228494	0.155534	0.32783	0.368888	0.270052	0.380932	-0.00122881	0.0200563	0.502817	0.265949	0.243975	0.457584	0.465108	0.378951	0.472713	0.45955	0.349405	0.258345	0.253694	0.327103
T cells	0.624315	0.669095	0.310368	0.472426	0.564182	1	0.647873	0.38369	0.583921	0.556676	0.695733	0.748566	0.800436	0.857619	0.487219	0.524675	0.447036	0.0989677	0.124852	0.189795	0.1762	0.251849	0.316871	0.0380751	0.489402	0.468061	0.392284	0.0402801	-0.0589411	-0.268151	0.0658454	0.194205	0.18593	0.112373	0.162148	-0.00821644	-0.00783048	0.333093	0.228059	0.103338	0.258973	0.221574	0.179361	0.309908	0.214941	0.176095	0.0502651	0.123988	0.133095
B cells	0.489871	0.540972	0.294193	0.408985	0.469157	0.647873	1	0.286961	0.427789	0.398032	0.532235	0.566141	0.587719	0.639278	0.362006	0.384727	0.309549	0.122225	0.0104229	0.186928	0.188911	0.191608	0.223859	0.0294257	0.382167	0.384674	0.329154	0.0246455	-0.0372164	-0.131972	0.0469959	0.206215	0.143126	0.0925231	0.153687	0.175907	0.117541	0.33057	0.272793	0.220571	0.302056	0.266969	0.183313	0.301451	0.240698	0.192987	0.0998807	0.136373	0.189584
Neutrophils	0.318073	0.33724	0.192059	0.285268	0.338383	0.38369	0.286961	1	0.386418	0.444287	0.564564	0.533633	0.547978	0.524194	0.3041	0.448338	0.410314	0.169883	0.0857029	0.082827	0.188231	0.223435	0.360557	0.124885	0.489221	0.417385	0.395515	0.108742	-0.0538063	-0.14864	-0.0420099	0.18279	0.108397	0.0330863	0.11459	0.0633056	-0.0688969	0.273995	0.231631	0.0830426	0.148383	0.133409	0.215529	0.284487	0.22037	0.165784	0.131314	0.283521	0.137535
NFKB	0.615688	0.624277	0.289868	0.457766	0.543431	0.583921	0.427789	0.386418	1	0.452453	0.632501	0.669137	0.733791	0.704558	0.55093	0.699322	0.520967	0.0910767	0.158072	0.128989	0.188757	0.312164	0.473195	0.13683	0.475272	0.407995	0.388824	0.073492	-0.084957	-0.195162	0.0827902	0.25498	0.197031	0.0420981	0.158742	-0.0552486	-0.0158333	0.383463	0.169029	0.0767707	0.172642	0.225255	0.296665	0.274345	0.256793	0.165261	0.185845	0.263507	0.252684
Chemokine	0.487097	0.439026	0.244968	0.400628	0.492068	0.556676	0.398032	0.444287	0.452453	1	0.816191	0.842516	0.787746	0.756824	0.622724	0.527531	0.56476	0.378499	0.23666	0.211068	0.340536	0.393586	0.457419	0.134793	0.612728	0.587739	0.474028	0.211608	-0.0602938	-0.17089	0.111585	0.27738	0.246223	0.282102	0.233792	0.0100588	-0.033385	0.279091	0.345545	0.166902	0.279035	0.25842	0.235242	0.43126	0.240221	0.228434	0.15703	0.0578337	0.141369
HCK	0.6422	0.669615	0.402044	0.563843	0.650036	0.695733	0.532235	0.564564	0.632501	0.816191	1	0.979601	0.9558	0.930338	0.608406	0.691234	0.586423	0.197935	0.177972	0.144579	0.296383	0.372142	0.50157	0.138799	0.763118	0.701481	0.570741	0.166818	-0.142292	-0.320723	-0.0182056	0.231934	0.216781	0.133534	0.201049	-0.00578455	-0.0562072	0.412567	0.371104	0.148049	0.337001	0.330646	0.314156	0.4727	0.341939	0.292262	0.160295	0.268013	0.232375
MacTh1	0.689869	0.700157	0.396069	0.573321	0.668116	0.748566	0.566141	0.533633	0.669137	0.842516	0.979601	1	0.978854	0.957553	0.633984	0.691657	0.607212	0.198739	0.204915	0.177247	0.256414	0.367725	0.494263	0.124143	0.723151	0.672034	0.542606	0.16111	-0.123559	-0.309426	0.0283687	0.252173	0.234746	0.149105	0.191791	-0.0418762	-0.0644034	0.39213	0.31324	0.109047	0.310108	0.303115	0.264185	0.428372	0.29289	0.252578	0.12128	0.206079	0.207653
Immune	0.748792	0.755053	0.429783	0.616767	0.717276	0.800436	0.587719	0.547978	0.733791	0.787746	0.9558	0.978854	1	0.975592	0.683398	0.760165	0.662846	0.209258	0.236767	0.193898	0.290138	0.418944	0.559529	0.173712	0.730495	0.679827	0.593817	0.195195	-0.0956758	-0.31327	0.0574352	0.29561	0.268992	0.15967	0.226084	-0.0315049	-0.0549669	0.451276	0.343187	0.136636	0.347977	0.341754	0.315505	0.46085	0.350182	0.283305	0.171297	0.279009	0.244612
LCK	0.685233	0.72143	0.38621	0.560682	0.655429	0.857619	0.639278	0.524194	0.704558	0.756824	0.930338	0.957553	0.975592	1	0.589632	0.678518	0.551819	0.148893	0.149974	0.135938	0.249424	0.348388	0.465366	0.134325	0.692045	0.660358	0.548943	0.133594	-0.0990429	-0.30222	0.0228496	0.230649	0.206679	0.090498	0.159178	-0.0244789	-0.0454899	0.394556	0.308764	0.111178	0.307195	0.291356	0.2608	0.396167	0.289448	0.23656	0.108671	0.221483	0.182631
Acidosis	0.62897	0.558282	0.391692	0.562519	0.661825	0.487219	0.362006	0.3041	0.55093	0.622724	0.608406	0.633984	0.683398	0.589632	1	0.771565	0.768938	0.442873	0.343841	0.274721	0.571505	0.746095	0.78451	0.458406	0.641136	0.559024	0.647898	0.417692	0.205251	-0.0351741	0.338695	0.600405	0.554837	0.513756	0.547843	0.139372	0.0837575	0.625101	0.612712	0.48658	0.553777	0.597242	0.546321	0.670543	0.580585	0.456617	0.536865	0.32616	0.356021
TNFA	0.757661	0.78532	0.633765	0.77294	0.845084	0.524675	0.384727	0.448338	0.699322	0.527531	0.691234	0.691657	0.760165	0.678518	0.771565	1	0.770084	0.28686	0.296256	0.265361	0.388336	0.588919	0.701699	0.327924	0.634215	0.486326	0.562154	0.28708	-0.0229221	-0.161368	0.192237	0.467057	0.424963	0.290946	0.436977	0.0229626	0.0260086	0.600275	0.406965	0.33164	0.479359	0.527681	0.569652	0.572103	0.560094	0.384417	0.448256	0.428706	0.397919
ALDHpos	0.613649	0.552149	0.379094	0.553916	0.655323	0.447036	0.309549	0.410314	0.520967	0.56476	0.586423	0.607212	0.662846	0.551819	0.768938	0.770084	1	0.399328	0.581706	0.511173	0.40783	0.624925	0.71093	0.295224	0.535007	0.394162	0.527445	0.256973	0.0345495	-0.160722	0.322363	0.582345	0.603728	0.49818	0.529051	0.111597	0.00977737	0.539756	0.382038	0.315509	0.4425	0.477712	0.44245	0.572842	0.543685	0.386139	0.37767	0.331837	0.414316
Mast cells	0.169246	0.108377	0.117879	0.187018	0.228949	0.0989677	0.122225	0.169883	0.0910767	0.378499	0.197935	0.198739	0.209258	0.148893	0.442873	0.28686	0.399328	1	0.253389	0.260233	0.419578	0.398013	0.367713	0.250995	0.278381	0.262109	0.307584	0.224636	0.0794184	0.13442	0.213446	0.253864	0.275524	0.474963	0.409926	0.144625	-0.0213203	0.265314	0.431867	0.409318	0.357496	0.333782	0.35888	0.479057	0.380693	0.324853	0.325624	0.127976	0.191391
GATA3	0.300615	0.2022	0.153726	0.248228	0.287506	0.124852	0.0104229	0.0857029	0.158072	0.23666	0.177972	0.204915	0.236767	0.149974	0.343841	0.296256	0.581706	0.253389	1	0.452139	0.115065	0.258162	0.292369	0.0246737	0.0537962	0.0118328	0.120452	0.103325	-0.0635004	-0.124957	0.213795	0.311792	0.391275	0.543287	0.299037	0.046952	0.015179	0.153976	0.00772223	0.00831678	0.0794529	0.0956707	0.0771548	0.207436	0.229719	0.106052	0.120512	0.0690413	0.221964
ALDHneg	0.272918	0.227167	0.151264	0.220867	0.268269	0.189795	0.186928	0.082827	0.128989	0.211068	0.144579	0.177247	0.193898	0.135938	0.274721	0.265361	0.511173	0.260233	0.452139	1	0.0939712	0.160053	0.197542	-0.0510584	0.0819939	0.00569604	0.0729012	0.0514808	-0.140242	-0.14441	0.156805	0.250884	0.253664	0.396461	0.327046	0.0304496	0.0236978	0.191378	0.0159711	0.0766677	0.122905	0.132836	0.126826	0.207132	0.200365	0.0971165	0.114084	0.0961715	0.208149
Stem Cell	0.0715867	0.0543913	-0.00813808	0.0833827	0.161826	0.1762	0.188911	0.188231	0.188757	0.340536	0.296383	0.256414	0.290138	0.249424	0.571505	0.388336	0.40783	0.419578	0.115065	0.0939712	1	0.662718	0.651907	0.607488	0.586563	0.6332	0.714497	0.375648	0.379139	0.191592	0.24536	0.425158	0.412028	0.348463	0.435759	0.333679	0.0630694	0.481756	0.795184	0.624833	0.544299	0.524991	0.560228	0.595094	0.6064	0.447057	0.52764	0.370692	0.264796
EGFR	0.244671	0.228685	0.191827	0.301723	0.38272	0.251849	0.191608	0.223435	0.312164	0.393586	0.372142	0.367725	0.418944	0.348388	0.746095	0.588919	0.624925	0.398013	0.258162	0.160053	0.662718	1	0.869218	0.803173	0.585058	0.510866	0.663183	0.550658	0.457651	0.269784	0.443147	0.797088	0.682326	0.513896	0.563534	0.453285	0.22924	0.673525	0.747925	0.68818	0.651719	0.733385	0.664554	0.678374	0.697269	0.488127	0.667526	0.407608	0.351249
STAT3	0.362369	0.33798	0.19619	0.341171	0.449718	0.316871	0.223859	0.360557	0.473195	0.457419	0.50157	0.494263	0.559529	0.465366	0.78451	0.701699	0.71093	0.367713	0.292369	0.197542	0.651907	0.869218	1	0.734639	0.662402	0.605733	0.756242	0.561894	0.324511	0.153977	0.34523	0.701893	0.545154	0.386056	0.474274	0.294014	0.0876662	0.624724	0.64133	0.51205	0.535974	0.604876	0.629978	0.619804	0.640807	0.456798	0.611131	0.535972	0.401987
TGFB	-0.029968	-0.0244309	0.0166688	0.0537343	0.101363	0.0380751	0.0294257	0.124885	0.13683	0.134793	0.138799	0.124143	0.173712	0.134325	0.458406	0.327924	0.295224	0.250995	0.0246737	-0.0510584	0.607488	0.803173	0.734639	1	0.445606	0.49655	0.635175	0.672819	0.554454	0.39737	0.322534	0.625722	0.447533	0.245751	0.293859	0.425243	0.156516	0.432002	0.621788	0.508574	0.440108	0.494277	0.48927	0.397521	0.493066	0.295219	0.482939	0.377409	0.141239
Macrophages	0.378086	0.424642	0.270017	0.382744	0.46847	0.489402	0.382167	0.489221	0.475272	0.612728	0.763118	0.723151	0.730495	0.692045	0.641136	0.634215	0.535007	0.278381	0.0537962	0.0819939	0.586563	0.585058	0.662402	0.445606	1	0.825735	0.777186	0.325892	0.14601	-0.154829	0.0460075	0.331806	0.285323	0.176444	0.306753	0.104729	0.0196586	0.536698	0.671341	0.398981	0.470001	0.479982	0.487749	0.595227	0.48946	0.387343	0.410414	0.46106	0.294046
Stroma	0.298624	0.329616	0.146629	0.245046	0.331254	0.468061	0.384674	0.417385	0.407995	0.587739	0.701481	0.672034	0.679827	0.660358	0.559024	0.486326	0.394162	0.262109	0.0118328	0.00569604	0.6332	0.510866	0.605733	0.49655	0.825735	1	0.873515	0.410354	0.211223	-0.136409	-0.0461044	0.218525	0.135417	0.0331658	0.106845	0.0509347	-0.0484519	0.365854	0.627607	0.237563	0.336082	0.304957	0.309199	0.423345	0.326339	0.24783	0.207847	0.29748	0.123472
Wound signature	0.295728	0.310584	0.140177	0.249229	0.351844	0.392284	0.329154	0.395515	0.388824	0.474028	0.570741	0.542606	0.593817	0.548943	0.647898	0.562154	0.527445	0.307584	0.120452	0.0729012	0.714497	0.663183	0.756242	0.635175	0.777186	0.873515	1	0.589635	0.267283	0.00539557	0.0748795	0.388626	0.271474	0.171499	0.272197	0.135906	-0.014413	0.463909	0.673804	0.367606	0.419674	0.433849	0.487883	0.537121	0.475632	0.311908	0.391322	0.410859	0.229546
FOS JUN	0.0831467	0.0642507	0.0716107	0.102577	0.149695	0.0402801	0.0246455	0.108742	0.073492	0.211608	0.166818	0.16111	0.195195	0.133594	0.417692	0.28708	0.256973	0.224636	0.103325	0.0514808	0.375648	0.550658	0.561894	0.672819	0.325892	0.410354	0.589635	1	0.254904	0.330751	0.112611	0.418176	0.181561	0.214103	0.179897	0.162762	-0.0175308	0.239307	0.367121	0.224496	0.213787	0.2906	0.365618	0.327523	0.249804	0.122297	0.318026	0.201997	0.0509438
NK cells	-0.149871	-0.17341	-0.0768798	-0.077768	-0.083371	-0.0589411	-0.0372164	-0.0538063	-0.084957	-0.0602938	-0.142292	-0.123559	-0.0956758	-0.0990429	0.205251	-0.0229221	0.0345495	0.0794184	-0.0635004	-0.140242	0.379139	0.457651	0.324511	0.554454	0.14601	0.211223	0.267283	0.254904	1	0.406472	0.368032	0.373113	0.296255	0.173411	0.220627	0.338702	0.201047	0.257767	0.447437	0.437007	0.310565	0.335739	0.204282	0.157166	0.282635	0.175346	0.210044	0.0969548	-0.0206773
SRC	-0.311479	-0.311087	-0.177081	-0.211902	-0.228494	-0.268151	-0.131972	-0.14864	-0.195162	-0.17089	-0.320723	-0.309426	-0.31327	-0.30222	-0.0351741	-0.161368	-0.160722	0.13442	-0.124957	-0.14441	0.191592	0.269784	0.153977	0.39737	-0.154829	-0.136409	0.00539557	0.330751	0.406472	1	0.340117	0.325897	0.194553	0.20136	0.194595	0.485232	0.208257	0.0899354	0.189837	0.372447	0.13305	0.1847	0.239872	0.0482738	0.153556	0.0718991	0.229387	-0.0390143	-0.0205577
HGF	0.108123	0.0461282	0.0610819	0.127566	0.155534	0.0658454	0.0469959	-0.0420099	0.0827902	0.111585	-0.0182056	0.0283687	0.0574352	0.0228496	0.338695	0.192237	0.322363	0.213446	0.213795	0.156805	0.24536	0.443147	0.34523	0.322534	0.0460075	-0.0461044	0.0748795	0.112611	0.368032	0.340117	1	0.566468	0.55571	0.454537	0.460364	0.39286	0.357747	0.346853	0.287375	0.440146	0.391149	0.413521	0.323402	0.281052	0.390946	0.334851	0.324301	0.140696	0.23245
HER2	0.247103	0.17898	0.150853	0.263175	0.32783	0.194205	0.206215	0.18279	0.25498	0.27738	0.231934	0.252173	0.29561	0.230649	0.600405	0.467057	0.582345	0.253864	0.311792	0.250884	0.425158	0.797088	0.701893	0.625722	0.331806	0.218525	0.388626	0.418176	0.373113	0.325897	0.566468	1	0.777313	0.539304	0.559412	0.598099	0.499982	0.605719	0.501641	0.54788	0.498097	0.584563	0.477908	0.501773	0.551793	0.366509	0.50888	0.332366	0.274973
Lacticacidosis	0.275745	0.204723	0.209324	0.322679	0.368888	0.18593	0.143126	0.108397	0.197031	0.246223	0.216781	0.234746	0.268992	0.206679	0.554837	0.424963	0.603728	0.275524	0.391275	0.253664	0.412028	0.682326	0.545154	0.447533	0.285323	0.135417	0.271474	0.181561	0.296255	0.194553	0.55571	0.777313	1	0.634509	0.663168	0.491458	0.31955	0.555532	0.482136	0.547388	0.510678	0.578824	0.427648	0.536482	0.591409	0.417121	0.458105	0.236973	0.408173
ER	0.207166	0.116684	0.149069	0.234357	0.270052	0.112373	0.0925231	0.0330863	0.0420981	0.282102	0.133534	0.149105	0.15967	0.090498	0.513756	0.290946	0.49818	0.474963	0.543287	0.396461	0.348463	0.513896	0.386056	0.245751	0.176444	0.0331658	0.171499	0.214103	0.173411	0.20136	0.454537	0.539304	0.634509	1	0.721855	0.334953	0.241856	0.419884	0.422763	0.53398	0.439794	0.495369	0.44285	0.571424	0.552216	0.399613	0.461515	0.15791	0.279869
PR	0.291888	0.258935	0.225777	0.336333	0.380932	0.162148	0.153687	0.11459	0.158742	0.233792	0.201049	0.191791	0.226084	0.159178	0.547843	0.436977	0.529051	0.409926	0.299037	0.327046	0.435759	0.563534	0.474274	0.293859	0.306753	0.106845	0.272197	0.179897	0.220627	0.194595	0.460364	0.559412	0.663168	0.721855	1	0.343226	0.265356	0.642246	0.584648	0.726798	0.654985	0.71527	0.711258	0.761224	0.776927	0.602075	0.581647	0.38633	0.428227
Poor Prognosis	-0.116974	-0.136156	0.00165408	0.0099032	-0.00122881	-0.00821644	0.175907	0.0633056	-0.0552486	0.0100588	-0.00578455	-0.0418762	-0.0315049	-0.0244789	0.139372	0.0229626	0.111597	0.144625	0.046952	0.0304496	0.333679	0.453285	0.294014	0.425243	0.104729	0.0509347	0.135906	0.162762	0.338702	0.485232	0.39286	0.598099	0.491458	0.334953	0.343226	1	0.560749	0.356429	0.462359	0.566936	0.404186	0.429752	0.333577	0.328159	0.46666	0.314375	0.321053	0.168517	0.160707
HER2 amplicon	-0.0451957	-0.0479006	0.0396926	0.0362621	0.0200563	-0.00783048	0.117541	-0.0688969	-0.0158333	-0.033385	-0.0562072	-0.0644034	-0.0549669	-0.0454899	0.0837575	0.0260086	0.00977737	-0.0213203	0.015179	0.0236978	0.0630694	0.22924	0.0876662	0.156516	0.0196586	-0.0484519	-0.014413	-0.0175308	0.201047	0.208257	0.357747	0.499982	0.31955	0.241856	0.265356	0.560749	1	0.286443	0.238095	0.326125	0.222373	0.26399	0.193093	0.174704	0.226748	0.164588	0.193261	0.095974	0.0942722
Glucose depletion	0.436489	0.424009	0.339203	0.450807	0.502817	0.333093	0.33057	0.273995	0.383463	0.279091	0.412567	0.39213	0.451276	0.394556	0.625101	0.600275	0.539756	0.265314	0.153976	0.191378	0.481756	0.673525	0.624724	0.432002	0.536698	0.365854	0.463909	0.239307	0.257767	0.0899354	0.346853	0.605719	0.555532	0.419884	0.642246	0.356429	0.286443	1	0.67958	0.682173	0.709787	0.771739	0.695986	0.758321	0.790664	0.652107	0.640089	0.564616	0.442842
EMT up	0.126195	0.127129	0.149704	0.220506	0.265949	0.228059	0.272793	0.231631	0.169029	0.345545	0.371104	0.31324	0.343187	0.308764	0.612712	0.406965	0.382038	0.431867	0.00772223	0.0159711	0.795184	0.747925	0.64133	0.621788	0.671341	0.627607	0.673804	0.367121	0.447437	0.189837	0.287375	0.501641	0.482136	0.422763	0.584648	0.462359	0.238095	0.67958	1	0.831916	0.778555	0.771328	0.711406	0.812307	0.768965	0.66837	0.63432	0.467327	0.332406
cMYB	0.0762507	0.0931738	0.165257	0.221608	0.243975	0.103338	0.220571	0.0830426	0.0767707	0.166902	0.148049	0.109047	0.136636	0.111178	0.48658	0.33164	0.315509	0.409318	0.00831678	0.0766677	0.624833	0.68818	0.51205	0.508574	0.398981	0.237563	0.367606	0.224496	0.437007	0.372447	0.440146	0.54788	0.547388	0.53398	0.726798	0.566936	0.326125	0.682173	0.831916	1	0.824643	0.864538	0.814686	0.784563	0.833508	0.675579	0.679633	0.398562	0.365369
E2F1	0.32542	0.351452	0.346711	0.426678	0.457584	0.258973	0.302056	0.148383	0.172642	0.279035	0.337001	0.310108	0.347977	0.307195	0.553777	0.479359	0.4425	0.357496	0.0794529	0.122905	0.544299	0.651719	0.535974	0.440108	0.470001	0.336082	0.419674	0.213787	0.310565	0.13305	0.391149	0.498097	0.510678	0.439794	0.654985	0.404186	0.222373	0.709787	0.778555	0.824643	1	0.933188	0.759271	0.81737	0.855132	0.779112	0.588256	0.47953	0.396619
PI3K	0.319225	0.339475	0.344222	0.429931	0.465108	0.221574	0.266969	0.133409	0.225255	0.25842	0.330646	0.303115	0.341754	0.291356	0.597242	0.527681	0.477712	0.333782	0.0956707	0.132836	0.524991	0.733385	0.604876	0.494277	0.479982	0.304957	0.433849	0.2906	0.335739	0.1847	0.413521	0.584563	0.578824	0.495369	0.71527	0.429752	0.26399	0.771739	0.771328	0.864538	0.933188	1	0.846744	0.854384	0.887272	0.770222	0.669717	0.4914	0.465323
RAS	0.250789	0.282143	0.240562	0.329492	0.378951	0.179361	0.183313	0.215529	0.296665	0.235242	0.314156	0.264185	0.315505	0.2608	0.546321	0.569652	0.44245	0.35888	0.0771548	0.126826	0.560228	0.664554	0.629978	0.48927	0.487749	0.309199	0.487883	0.365618	0.204282	0.239872	0.323402	0.477908	0.427648	0.44285	0.711258	0.333577	0.193093	0.695986	0.711406	0.814686	0.759271	0.846744	1	0.827595	0.848888	0.697406	0.702521	0.557357	0.473711
AKT	0.364398	0.352903	0.30382	0.415937	0.472713	0.309908	0.301451	0.284487	0.274345	0.43126	0.4727	0.428372	0.46085	0.396167	0.670543	0.572103	0.572842	0.479057	0.207436	0.207132	0.595094	0.678374	0.619804	0.397521	0.595227	0.423345	0.537121	0.327523	0.157166	0.0482738	0.281052	0.501773	0.536482	0.571424	0.761224	0.328159	0.174704	0.758321	0.812307	0.784563	0.81737	0.854384	0.827595	1	0.864563	0.782571	0.659784	0.512982	0.48667
E2 induced genes	0.321511	0.340158	0.331189	0.423222	0.45955	0.214941	0.240698	0.22037	0.256793	0.240221	0.341939	0.29289	0.350182	0.289448	0.580585	0.560094	0.543685	0.380693	0.229719	0.200365	0.6064	0.697269	0.640807	0.493066	0.48946	0.326339	0.475632	0.249804	0.282635	0.153556	0.390946	0.551793	0.591409	0.552216	0.776927	0.46666	0.226748	0.790664	0.768965	0.833508	0.855132	0.887272	0.848888	0.864563	1	0.783589	0.663927	0.6021	0.504784
p63	0.263939	0.253739	0.243782	0.322199	0.349405	0.176095	0.192987	0.165784	0.165261	0.228434	0.292262	0.252578	0.283305	0.23656	0.456617	0.384417	0.386139	0.324853	0.106052	0.0971165	0.447057	0.488127	0.456798	0.295219	0.387343	0.24783	0.311908	0.122297	0.175346	0.0718991	0.334851	0.366509	0.417121	0.399613	0.602075	0.314375	0.164588	0.652107	0.66837	0.675579	0.779112	0.770222	0.697406	0.782571	0.783589	1	0.539237	0.508056	0.47826
Hypoxia	0.123703	0.133167	0.129871	0.199049	0.258345	0.0502651	0.0998807	0.131314	0.185845	0.15703	0.160295	0.12128	0.171297	0.108671	0.536865	0.448256	0.37767	0.325624	0.120512	0.114084	0.52764	0.667526	0.611131	0.482939	0.410414	0.207847	0.391322	0.318026	0.210044	0.229387	0.324301	0.50888	0.458105	0.461515	0.581647	0.321053	0.193261	0.640089	0.63432	0.679633	0.588256	0.669717	0.702521	0.659784	0.663927	0.539237	1	0.629041	0.587938
VEGF	0.193342	0.231345	0.159276	0.218404	0.253694	0.123988	0.136373	0.283521	0.263507	0.0578337	0.268013	0.206079	0.279009	0.221483	0.32616	0.428706	0.331837	0.127976	0.0690413	0.0961715	0.370692	0.407608	0.535972	0.377409	0.46106	0.29748	0.410859	0.201997	0.0969548	-0.0390143	0.140696	0.332366	0.236973	0.15791	0.38633	0.168517	0.095974	0.564616	0.467327	0.398562	0.47953	0.4914	0.557357	0.512982	0.6021	0.508056	0.629041	1	0.511517
Glycolysis	0.257896	0.269536	0.203577	0.285877	0.327103	0.133095	0.189584	0.137535	0.252684	0.141369	0.232375	0.207653	0.244612	0.182631	0.356021	0.397919	0.414316	0.191391	0.221964	0.208149	0.264796	0.351249	0.401987	0.141239	0.294046	0.123472	0.229546	0.0509438	-0.0206773	-0.0205577	0.23245	0.274973	0.408173	0.279869	0.428227	0.160707	0.0942722	0.442842	0.332406	0.365369	0.396619	0.465323	0.473711	0.48667	0.504784	0.47826	0.587938	0.511517	1
Betacatenin	0.124118	0.191594	0.238485	0.253702	0.233414	0.0284205	0.12527	-0.000861185	0.0245403	-0.0638653	0.0529257	0.00255178	0.0263423	0.0226958	0.134079	0.216918	0.0797617	0.122879	-0.110937	0.00594991	0.210343	0.22149	0.146798	0.100187	0.08989	-0.0741808	0.00633432	-0.0559759	0.0769163	0.137059	0.269446	0.173395	0.219933	0.243098	0.545349	0.284637	0.210245	0.459914	0.442613	0.690285	0.736704	0.750708	0.737209	0.590822	0.702505	0.672207	0.412802	0.395258	0.32722
CIN70	0.0811467	0.182965	0.234213	0.231578	0.190921	0.00414644	0.127753	-0.00234329	0.0500163	-0.163669	0.0486626	-0.0158487	0.0136465	0.0219098	0.0190077	0.169034	0.0308904	0.0248909	-0.136373	-0.0337535	0.119014	0.120697	0.0922605	0.0603589	0.0826323	-0.0596045	-0.0125022	-0.115677	0.0418956	0.0797543	0.154771	0.089485	0.149901	0.0846128	0.414701	0.296029	0.200532	0.393455	0.361204	0.55602	0.632467	0.622142	0.614165	0.464426	0.634096	0.602772	0.294261	0.41113	0.367898
bMYB	0.111401	0.210384	0.25769	0.261301	0.220796	0.0349812	0.152522	0.0251921	0.0919548	-0.145734	0.0708301	0.0118716	0.0501657	0.0576784	0.0494041	0.206304	0.0567681	0.018529	-0.118043	-0.035657	0.132694	0.15969	0.14029	0.114545	0.0898826	-0.023211	0.0261613	-0.079792	0.0794911	0.0918291	0.193584	0.139748	0.164581	0.0648067	0.390358	0.314347	0.210096	0.393893	0.365634	0.541929	0.623791	0.610013	0.599374	0.437357	0.626025	0.586495	0.286005	0.426056	0.351047
RB LOSS	0.0684964	0.171397	0.219651	0.213361	0.169989	0.0126464	0.122253	0.00799184	0.0585111	-0.162959	0.0545442	-0.00751193	0.0220228	0.0353133	-0.00376102	0.151653	-0.00516574	-0.0152513	-0.165223	-0.066692	0.0991068	0.109178	0.0897918	0.0768165	0.0783945	-0.0429557	-0.00980437	-0.105244	0.0667313	0.0770959	0.145975	0.0764452	0.104375	0.0377336	0.353336	0.276517	0.194136	0.356905	0.343371	0.526173	0.611337	0.593684	0.585961	0.420331	0.593106	0.564399	0.264317	0.409308	0.32143
Proliferation (UNC)	0.0685289	0.167408	0.222417	0.215022	0.167869	0.000255014	0.123567	0.00235871	0.0468503	-0.184018	0.0316682	-0.028267	0.00317773	0.016589	-0.0196112	0.140283	-0.00390255	-0.0208036	-0.155611	-0.059932	0.0884354	0.0915137	0.0767605	0.0708437	0.0491993	-0.0680554	-0.0353089	-0.118968	0.062964	0.0881174	0.160097	0.088135	0.118713	0.0253447	0.339663	0.296926	0.197601	0.349597	0.323589	0.506186	0.596818	0.569731	0.553294	0.391297	0.582314	0.568403	0.240699	0.404308	0.319562
Proliferation (Wirapati)	0.0844108	0.174593	0.218417	0.229751	0.206964	0.0684345	0.179568	0.0562254	0.0639667	-0.0626593	0.127153	0.0575796	0.0944786	0.0983287	0.156372	0.221428	0.0960468	0.112627	-0.12826	-0.0498072	0.326129	0.293494	0.252538	0.249448	0.231842	0.152809	0.198449	0.0305743	0.185478	0.138434	0.210062	0.203053	0.225776	0.153489	0.476537	0.389178	0.227231	0.491803	0.571705	0.685958	0.742689	0.719139	0.697842	0.581282	0.739148	0.679045	0.380573	0.475777	0.337554
RB LOH	0.143274	0.228914	0.28769	0.304346	0.279466	0.0469337	0.144879	0.0549296	0.0930472	-0.0815385	0.0995969	0.0377859	0.0784075	0.065529	0.161988	0.285245	0.191843	0.114854	-0.0155801	0.0578018	0.23748	0.303908	0.240506	0.183282	0.16959	-0.00845927	0.084664	-0.0461197	0.130796	0.134988	0.251101	0.257219	0.327634	0.25809	0.573717	0.394154	0.22529	0.55276	0.483613	0.697201	0.739478	0.753067	0.730199	0.606633	0.788681	0.693551	0.438196	0.489546	0.40923
PIK3CA	0.221484	0.298743	0.229848	0.292324	0.323255	0.231665	0.264675	0.326298	0.287023	0.177324	0.402259	0.320471	0.373448	0.348141	0.371843	0.473761	0.321647	0.225612	-0.0725046	-0.0172406	0.510318	0.455253	0.510079	0.396931	0.559806	0.468989	0.5385	0.199203	0.167754	0.0359319	0.15028	0.257974	0.213736	0.150276	0.476414	0.273109	0.123186	0.602504	0.712233	0.663876	0.752043	0.729862	0.794046	0.707321	0.777983	0.684823	0.519797	0.653161	0.394835
MYC	0.122669	0.154582	0.206998	0.244258	0.244833	0.0146056	0.150784	-0.0178571	0.0502339	0.0406622	0.0709474	0.0344904	0.048613	0.0261986	0.269946	0.263629	0.196313	0.272711	0.0357067	0.0872246	0.332537	0.38521	0.270632	0.178279	0.142956	-0.0120081	0.103654	0.0368217	0.174075	0.332419	0.325811	0.327846	0.410228	0.496106	0.709574	0.456435	0.275926	0.574977	0.508721	0.77825	0.648178	0.741852	0.766201	0.661774	0.765332	0.621963	0.534077	0.330946	0.421023
HER1 Cluster3	0.157705	0.214814	0.265516	0.299911	0.301041	0.0924856	0.181168	0.0862262	0.103784	0.0899807	0.174144	0.111723	0.137302	0.117677	0.315063	0.343409	0.225918	0.257105	0.0168208	0.0763069	0.38158	0.430215	0.296716	0.196189	0.300447	0.0928554	0.200686	0.0448198	0.14289	0.172933	0.216511	0.277946	0.351566	0.447609	0.700877	0.399752	0.245862	0.648278	0.624224	0.808203	0.746978	0.808155	0.829777	0.768543	0.832226	0.684864	0.597452	0.436577	0.408017
HER1 Cluster1	0.144049	0.145657	0.185878	0.226512	0.211217	0.00934556	0.0787955	0.0296812	0.115024	-0.0558236	0.0220835	-0.000349717	0.0341524	0.0141986	0.190937	0.250356	0.213247	0.135525	0.0879993	0.103767	0.264851	0.301302	0.260871	0.213711	0.0496289	-0.0720005	0.0377693	0.0150588	0.232257	0.326343	0.438377	0.385269	0.449775	0.376476	0.597279	0.46568	0.258986	0.51846	0.33439	0.571635	0.491233	0.556599	0.56695	0.445938	0.668695	0.506123	0.341368	0.382823	0.336707
HER1 Cluster2	0.211398	0.268027	0.249139	0.298207	0.311654	0.0689828	0.130603	0.0587317	0.0969747	0.0168048	0.129568	0.0963573	0.119885	0.0872602	0.215781	0.320791	0.29745	0.126261	0.150211	0.220179	0.249814	0.247141	0.243585	0.133669	0.153964	0.0304975	0.0977585	-0.0358826	0.0579721	0.119368	0.227006	0.266796	0.390093	0.387695	0.660334	0.286971	0.161899	0.505876	0.348735	0.528747	0.516801	0.566291	0.595074	0.524029	0.686545	0.542254	0.336328	0.378977	0.310165
KRAS amplicon	-0.0507572	-0.0130241	0.0547521	0.0473531	0.0450961	0.0235811	0.0536026	0.0672287	0.00439988	0.0664175	0.0648169	0.0254043	0.0238066	0.0266408	0.149099	0.106977	0.0423277	0.159629	-0.160789	-0.0920944	0.265194	0.255918	0.189461	0.137785	0.259199	0.0953815	0.135731	0.0445692	0.119957	0.203978	0.0905393	0.160845	0.143895	0.167581	0.305499	0.330175	0.23743	0.32774	0.40964	0.472668	0.439885	0.427993	0.45021	0.421806	0.412155	0.318376	0.333586	0.148619	0.195039
[truncated: 13 more columns]
