# Supplementary material for: Integrative proteogenomic analyses of human tumours identifies ADNP as a novel oncogenic mediator of cell cycle progression in high-grade serous ovarian cancer with poor prognosis
Source: eBioMedicine. 2019 Nov 22;50:191–202. doi: 10.1016/j.ebiom.2019.11.009 (PMC6921307; doi:10.1016/j.ebiom.2019.11.009)
Supplement: Supplementary file 8 [file mmc8.xlsx]

## Sheet: Sheet3
Supplementary Table 7. Pathway score pearson correlation for the Tothill et al., 2008 serous ovarian cancer samples
	HLA	STAT1	IFN	IFNA	IFNG	T cells	B cells	Neutrophils	NFKB	Chemokine	HCK	MacTh1	Immune	LCK	Acidosis	TNFA	ALDHpos	Mast cells	GATA3	ALDHneg	Stem Cell	EGFR	STAT3	TGFB	Macrophages	Stroma	Wound signature	FOS JUN	NK cells	SRC	HGF	HER2	Lacticacidosis	ER	PR	Poor Prognosis	HER2 amplicon	Glucose depletion	EMT up	cMYB	E2F1	PI3K	RAS	AKT	E2 induced genes	p63	Hypoxia	VEGF	Glycolysis
HLA	1	0.929702	0.763739	0.910019	0.931639	0.674257	0.546564	0.335624	0.545327	0.575358	0.753501	0.763829	0.794259	0.763692	0.562859	0.791635	0.448711	0.0171402	0.196364	0.220222	-0.103221	0.191158	0.305159	0.010841	0.543346	0.466513	0.237096	0.094836	-0.10618	-0.491064	-0.119113	0.2016	0.136987	0.0167882	0.00923978	-0.210519	-0.0882833	0.395396	0.075028	-0.161799	0.280972	0.251698	0.13388	0.236974	0.249228	0.148807	-0.164282	0.199538	0.138221
STAT1	0.929702	1	0.836522	0.922263	0.944852	0.671587	0.541391	0.291093	0.548361	0.523305	0.754718	0.751876	0.776147	0.763271	0.45225	0.751697	0.358997	-0.0798877	0.0812565	0.159062	-0.187688	0.128987	0.253726	0.00175186	0.567463	0.460012	0.184069	0.0727318	-0.16182	-0.525008	-0.189811	0.0616096	0.0380017	-0.0839901	-0.0650349	-0.21505	-0.170723	0.386577	0.0709242	-0.0985896	0.351371	0.321248	0.229729	0.21638	0.306988	0.227681	-0.133518	0.232051	0.16167
IFN	0.763739	0.836522	1	0.943056	0.883127	0.381192	0.360355	0.174197	0.323868	0.368919	0.524103	0.492142	0.50989	0.486817	0.275655	0.622903	0.227392	-0.0959938	0.0525445	0.151461	-0.182305	0.0592849	0.106696	-0.0425254	0.354458	0.285479	0.0581657	-0.00496342	-0.110792	-0.406274	-0.14507	0.000739017	-0.0310693	-0.147243	-0.0719354	-0.102308	-0.100097	0.261319	0.0155725	-0.0684834	0.329841	0.290017	0.176587	0.168626	0.274554	0.159514	-0.129697	0.133892	0.136538
IFNA	0.910019	0.922263	0.943056	1	0.977055	0.54517	0.44742	0.270024	0.459424	0.522258	0.685886	0.66667	0.695261	0.66008	0.465943	0.780648	0.392935	-0.0374928	0.153811	0.216112	-0.119657	0.188057	0.262939	0.0144719	0.496831	0.42114	0.182694	0.0755215	-0.143229	-0.471178	-0.12285	0.138329	0.0807818	-0.0296799	0.0110993	-0.16855	-0.114961	0.358087	0.0960962	-0.0764004	0.358636	0.31897	0.202929	0.263554	0.311165	0.181067	-0.121411	0.191679	0.15472
IFNG	0.931639	0.944852	0.883127	0.977055	1	0.624538	0.484896	0.30707	0.525185	0.595361	0.759813	0.746924	0.779762	0.740852	0.546835	0.835309	0.46708	-0.00689211	0.18469	0.244129	-0.0685558	0.257718	0.361774	0.0598546	0.584788	0.512849	0.266785	0.128176	-0.179805	-0.508407	-0.135994	0.186748	0.119733	0.00196896	0.0320945	-0.201627	-0.147185	0.430002	0.152675	-0.0686526	0.363193	0.32972	0.235083	0.291334	0.331184	0.188422	-0.0848518	0.247432	0.172631
T cells	0.674257	0.671587	0.381192	0.54517	0.624538	1	0.729172	0.395634	0.536591	0.650106	0.786519	0.852698	0.873845	0.931784	0.467517	0.573004	0.326	0.141508	-0.0200633	0.0300811	-0.073851	0.186824	0.326141	0.125874	0.656256	0.627915	0.349156	0.203612	-0.126205	-0.414155	-0.0837347	0.155455	0.0390972	-0.0018823	-0.121983	-0.112058	-0.0316184	0.387829	0.229021	-0.119447	0.138206	0.124238	0.0853217	0.168361	0.0968727	0.0721419	-0.221768	0.14752	-0.0373389
B cells	0.546564	0.541391	0.360355	0.44742	0.484896	0.729172	1	0.303257	0.327673	0.457917	0.557729	0.624759	0.633707	0.700225	0.33013	0.376615	0.200382	0.15738	-0.0454317	0.0446663	-0.100115	0.025979	0.155436	0.0483841	0.432054	0.407608	0.255892	0.118551	-0.109275	-0.324386	-0.0427976	0.0984852	-0.0437194	-0.105645	-0.156568	-0.0084724	-0.0471523	0.270626	0.0349287	-0.167906	0.019191	-0.0029444	-0.0421463	-0.023188	0.017745	-0.0436719	-0.228003	0.0500785	-0.0859486
Neutrophils	0.335624	0.291093	0.174197	0.270024	0.30707	0.395634	0.303257	1	0.432134	0.372131	0.448304	0.476723	0.453474	0.43453	0.235389	0.383956	0.453639	0.454964	0.27637	0.154211	0.0748004	0.0110811	0.256217	0.195481	0.331678	0.265563	0.39814	0.0927177	0.0776932	-0.239605	-0.107436	0.263792	0.174129	0.0839307	-0.041507	-0.077984	-0.0226784	0.111411	-0.0680717	-0.268792	-0.172511	-0.167871	0.0595423	0.0212301	0.085363	0.0382577	-0.152361	0.345721	0.16944
NFKB	0.545327	0.548361	0.323868	0.459424	0.525185	0.536591	0.327673	0.432134	1	0.479873	0.646339	0.660906	0.683883	0.639663	0.468791	0.665141	0.461756	0.118041	0.211126	0.00377184	0.0207567	0.266173	0.469544	0.298172	0.552084	0.473128	0.363711	0.188566	0.00799206	-0.201266	-0.114826	0.317353	0.386851	0.0459756	0.0360533	-0.0562393	-0.0322383	0.258189	0.151174	-0.157905	0.0119616	0.109618	0.328293	0.256257	0.297679	0.203905	-0.0215875	0.371515	0.307292
Chemokine	0.575358	0.523305	0.368919	0.522258	0.595361	0.650106	0.457917	0.372131	0.479873	1	0.812128	0.846001	0.804203	0.76429	0.606888	0.618862	0.524744	0.292559	0.192773	0.191082	0.153547	0.346556	0.463816	0.108758	0.667859	0.673018	0.447473	0.160088	-0.120666	-0.387842	0.0162976	0.186917	0.121704	0.0994144	-0.0194215	-0.258111	-0.160085	0.328295	0.290127	-0.157577	0.083638	0.00395303	0.0369326	0.230843	0.120218	0.0164592	-0.209065	0.125344	-0.0496713
HCK	0.753501	0.754718	0.524103	0.685886	0.759813	0.786519	0.557729	0.448304	0.646339	0.812128	1	0.978177	0.96881	0.933327	0.606652	0.757435	0.515882	0.131381	0.143618	0.0945046	0.03456	0.351026	0.526417	0.173253	0.859273	0.783601	0.472125	0.172947	-0.181929	-0.536388	-0.122021	0.203645	0.145861	0.0152022	-0.0996612	-0.188882	-0.149814	0.506153	0.371329	-0.089167	0.224876	0.189132	0.212065	0.29203	0.303244	0.189536	-0.138739	0.347901	0.0619425
MacTh1	0.763829	0.751876	0.492142	0.66667	0.746924	0.852698	0.624759	0.476723	0.660906	0.846001	0.978177	1	0.980097	0.962639	0.596066	0.738653	0.514248	0.175407	0.141532	0.107555	0.00318034	0.2936	0.475341	0.154976	0.816854	0.743296	0.452091	0.165732	-0.147123	-0.524724	-0.0967669	0.21163	0.150265	0.0292275	-0.0946608	-0.196179	-0.119203	0.448836	0.290725	-0.155558	0.154582	0.119968	0.139446	0.24563	0.22265	0.144271	-0.217215	0.277265	0.0424456
Immune	0.794259	0.776147	0.50989	0.695261	0.779762	0.873845	0.633707	0.453474	0.683883	0.804203	0.96881	0.980097	1	0.978655	0.658045	0.797496	0.552439	0.154106	0.162178	0.125086	0.0468035	0.394114	0.559973	0.21467	0.837553	0.785698	0.4991	0.245168	-0.169094	-0.510694	-0.0971613	0.276075	0.191059	0.0592332	-0.0501455	-0.184375	-0.119761	0.512445	0.365642	-0.0969786	0.226769	0.203914	0.214965	0.324262	0.291007	0.177441	-0.117666	0.328615	0.069056
LCK	0.763692	0.763271	0.486817	0.66008	0.740852	0.931784	0.700225	0.43453	0.639663	0.76429	0.933327	0.962639	0.978655	1	0.57979	0.72416	0.444312	0.143521	0.058694	0.0587573	-0.0094434	0.298329	0.456071	0.176084	0.791858	0.751073	0.439301	0.216043	-0.169772	-0.501117	-0.0869422	0.202946	0.112861	-0.00819261	-0.0947959	-0.164515	-0.093214	0.467201	0.322155	-0.0896951	0.196545	0.173823	0.181544	0.248515	0.223743	0.140648	-0.175931	0.257941	0.0111734
Acidosis	0.562859	0.45225	0.275655	0.465943	0.546835	0.467517	0.33013	0.235389	0.468791	0.606888	0.606652	0.596066	0.658045	0.57979	1	0.669767	0.626509	0.279828	0.384037	0.304316	0.406451	0.631071	0.694368	0.314501	0.594825	0.65902	0.609025	0.445041	-0.060056	-0.270167	0.0895986	0.483835	0.353773	0.284535	0.147563	-0.177918	-0.0534336	0.441867	0.475639	0.000292969	0.172866	0.144426	0.126478	0.36177	0.212813	0.0725827	0.194261	0.302191	0.086701
TNFA	0.791635	0.751697	0.622903	0.780648	0.835309	0.573004	0.376615	0.383956	0.665141	0.618862	0.757435	0.738653	0.797496	0.72416	0.669767	1	0.677195	0.0875311	0.339654	0.3016	0.135601	0.560125	0.686296	0.268486	0.660813	0.592903	0.478958	0.262013	-0.175491	-0.393155	-0.0812675	0.432701	0.299664	0.129324	0.143686	-0.215475	-0.102601	0.521108	0.292816	-0.0036599	0.289936	0.295131	0.393869	0.448109	0.464274	0.20872	0.121855	0.402753	0.22765
ALDHpos	0.448711	0.358997	0.227392	0.392935	0.46708	0.326	0.200382	0.453639	0.461756	0.524744	0.515882	0.514248	0.552439	0.444312	0.626509	0.677195	1	0.30475	0.735898	0.627328	0.352118	0.572169	0.653736	0.264935	0.481553	0.404134	0.564761	0.226686	-0.0410655	-0.234881	-0.00345839	0.624155	0.484518	0.433212	0.262626	-0.169081	-0.155175	0.366355	0.176368	-0.175293	0.112897	0.0692843	0.0913343	0.391446	0.332828	0.0916022	0.0919719	0.378007	0.270554
Mast cells	0.0171402	-0.0798877	-0.0959938	-0.0374928	-0.00689211	0.141508	0.15738	0.454964	0.118041	0.292559	0.131381	0.175407	0.154106	0.143521	0.279828	0.0875311	0.30475	1	0.267961	0.158943	0.383906	0.0230773	0.15699	0.170437	0.140583	0.221274	0.497232	0.170068	0.212283	-0.0181898	-0.024358	0.170465	0.15528	0.252867	0.0984168	-0.113469	-0.0138554	-0.0213029	0.0309274	-0.194333	-0.32905	-0.379299	-0.212666	0.00370676	-0.116485	-0.163503	-0.090003	0.0456123	-0.0659613
GATA3	0.196364	0.0812565	0.0525445	0.153811	0.18469	-0.0200633	-0.0454317	0.27637	0.211126	0.192773	0.143618	0.141532	0.162178	0.058694	0.384037	0.339654	0.735898	0.267961	1	0.625463	0.29682	0.344566	0.3451	0.0563333	0.0525517	0.027049	0.30799	0.0854516	0.0830494	-0.0874378	0.000895632	0.514804	0.483694	0.51908	0.411449	-0.158615	-0.153391	0.0447009	-0.0853084	-0.27145	-0.0182413	-0.081205	-0.0654767	0.241547	0.230851	-0.0210955	0.0160343	0.171239	0.293633
ALDHneg	0.220222	0.159062	0.151461	0.216112	0.244129	0.0300811	0.0446663	0.154211	0.00377184	0.191082	0.0945046	0.107555	0.125086	0.0587573	0.304316	0.3016	0.627328	0.158943	0.625463	1	0.0628965	0.225977	0.202811	-0.158872	-0.000745101	-0.0853364	0.0733926	-0.0228852	-0.115324	-0.147995	-0.0979066	0.320578	0.148948	0.316317	0.315242	-0.214667	-0.193279	0.0874647	-0.165526	-0.119103	0.11631	0.0123494	-0.167273	0.126188	0.0964696	-0.0744479	0.0463946	0.0369924	0.16512
Stem Cell	-0.103221	-0.187688	-0.182305	-0.119657	-0.0685558	-0.073851	-0.100115	0.0748004	0.0207567	0.153547	0.03456	0.00318034	0.0468035	-0.0094434	0.406451	0.135601	0.352118	0.383906	0.29682	0.0628965	1	0.433115	0.432433	0.387648	0.237486	0.359746	0.57847	0.334688	0.115532	0.0999233	0.228897	0.385553	0.339659	0.286948	0.266185	0.0875775	-0.00960468	0.227816	0.486989	0.245809	0.0373407	0.00254602	0.141479	0.341269	0.220361	0.030334	0.274067	0.245018	0.0257865
EGFR	0.191158	0.128987	0.0592849	0.188057	0.257718	0.186824	0.025979	0.0110811	0.266173	0.346556	0.351026	0.2936	0.394114	0.298329	0.631071	0.560125	0.572169	0.0230773	0.344566	0.225977	0.433115	1	0.848667	0.50776	0.49194	0.549351	0.566074	0.515722	-0.155312	-0.0408807	0.140533	0.573119	0.3636	0.313174	0.208752	0.00293988	-0.0384966	0.499396	0.612109	0.204806	0.312201	0.34379	0.320279	0.487382	0.357862	0.12391	0.481145	0.343763	0.00196617
STAT3	0.305159	0.253726	0.106696	0.262939	0.361774	0.326141	0.155436	0.256217	0.469544	0.463816	0.526417	0.475341	0.559973	0.456071	0.694368	0.686296	0.653736	0.15699	0.3451	0.202811	0.432433	0.848667	1	0.588198	0.638462	0.67515	0.720293	0.538615	-0.143436	-0.112856	0.0303436	0.554805	0.344643	0.233021	0.124139	-0.0927109	-0.102278	0.51614	0.582821	0.107974	0.21155	0.250779	0.414829	0.50001	0.452767	0.199308	0.427092	0.534101	0.153022
TGFB	0.010841	0.00175186	-0.0425254	0.0144719	0.0598546	0.125874	0.0483841	0.195481	0.298172	0.108758	0.173253	0.154976	0.21467	0.176084	0.314501	0.268486	0.264935	0.170437	0.0563333	-0.158872	0.387648	0.50776	0.588198	1	0.349023	0.449599	0.625932	0.583563	0.237321	0.0431424	0.0963345	0.454608	0.378897	0.0701376	-0.000319538	0.209537	0.0533852	0.297715	0.477489	0.129073	0.104473	0.212165	0.351457	0.333698	0.33927	0.264556	0.253842	0.490571	0.0875831
Macrophages	0.543346	0.567463	0.354458	0.496831	0.584788	0.656256	0.432054	0.331678	0.552084	0.667859	0.859273	0.816854	0.837553	0.791858	0.594825	0.660813	0.481553	0.140583	0.0525517	-0.000745101	0.237486	0.49194	0.638462	0.349023	1	0.867347	0.614557	0.305234	-0.140538	-0.43494	-0.0465224	0.24977	0.191457	0.0476771	-0.116339	-0.116852	-0.140413	0.597925	0.617038	0.114369	0.258813	0.227596	0.255483	0.428351	0.326452	0.22657	0.0800535	0.461293	0.0691723
Stroma	0.466513	0.460012	0.285479	0.42114	0.512849	0.627915	0.407608	0.265563	0.473128	0.673018	0.783601	0.743296	0.785698	0.751073	0.65902	0.592903	0.404134	0.221274	0.027049	-0.0853364	0.359746	0.549351	0.67515	0.449599	0.867347	1	0.701038	0.413347	-0.118579	-0.396092	-0.00898293	0.224592	0.147217	0.0149115	-0.0874439	-0.113617	-0.127645	0.565115	0.74417	0.117746	0.27276	0.234203	0.271555	0.408955	0.301194	0.16892	0.0435744	0.374468	-0.0461389
Wound signature	0.237096	0.184069	0.0581657	0.182694	0.266785	0.349156	0.255892	0.39814	0.363711	0.447473	0.472125	0.452091	0.4991	0.439301	0.609025	0.478958	0.564761	0.497232	0.30799	0.0733926	0.57847	0.566074	0.720293	0.625932	0.614557	0.701038	1	0.592782	0.0891406	-0.111769	0.104205	0.439602	0.237732	0.163162	-0.0230215	-0.0687422	-0.0862161	0.348206	0.522991	-0.0608627	-0.0589004	-0.0442269	0.16388	0.318982	0.185192	0.00945519	0.146218	0.345922	0.0363289
FOS JUN	0.094836	0.0727318	-0.00496342	0.0755215	0.128176	0.203612	0.118551	0.0927177	0.188566	0.160088	0.172947	0.165732	0.245168	0.216043	0.445041	0.262013	0.226686	0.170068	0.0854516	-0.0228852	0.334688	0.515722	0.538615	0.583563	0.305234	0.413347	0.592782	1	0.0569604	0.0723441	0.0526648	0.384957	0.172975	0.189561	0.0859004	-0.013597	-0.036686	0.201993	0.411726	0.0537168	0.059442	0.196743	0.304124	0.270047	0.165147	0.0443597	0.286986	0.160916	-0.0996267
NK cells	-0.10618	-0.16182	-0.110792	-0.143229	-0.179805	-0.126205	-0.109275	0.0776932	0.00799206	-0.120666	-0.181929	-0.147123	-0.169094	-0.169772	-0.060056	-0.175491	-0.0410655	0.212283	0.0830494	-0.115324	0.115532	-0.155312	-0.143436	0.237321	-0.140538	-0.118579	0.0891406	0.0569604	1	0.209861	0.0566172	0.110138	0.0870399	0.116932	-0.0158967	0.195312	0.221424	-0.137835	-0.0654928	-0.135979	-0.194781	-0.132776	-0.166429	-0.0366468	-0.10155	-0.0969465	-0.186209	0.0299918	-0.0213173
SRC	-0.491064	-0.525008	-0.406274	-0.471178	-0.508407	-0.414155	-0.324386	-0.239605	-0.201266	-0.387842	-0.536388	-0.524724	-0.510694	-0.501117	-0.270167	-0.393155	-0.234881	-0.0181898	-0.0874378	-0.147995	0.0999233	-0.0408807	-0.112856	0.0431424	-0.43494	-0.396092	-0.111769	0.0723441	0.209861	1	0.24731	0.00185334	0.0657599	0.0610786	0.102614	0.276705	0.161144	-0.297099	-0.144485	0.0574763	-0.290769	-0.188361	-0.0456141	-0.129034	-0.215077	-0.214409	0.172387	-0.254957	-0.103554
HGF	-0.119113	-0.189811	-0.14507	-0.12285	-0.135994	-0.0837347	-0.0427976	-0.107436	-0.114826	0.0162976	-0.122021	-0.0967669	-0.0971613	-0.0869422	0.0895986	-0.0812675	-0.00345839	-0.024358	0.000895632	-0.0979066	0.228897	0.140533	0.0303436	0.0963345	-0.0465224	-0.00898293	0.104205	0.0526648	0.0566172	0.24731	1	0.255486	0.173327	0.0688971	0.0544411	0.334082	0.371243	-0.0424384	0.0781737	0.070841	-0.142309	-0.154186	-0.0995137	0.0211195	-0.18199	-0.125292	-0.021765	-0.134368	-0.0899323
HER2	0.2016	0.0616096	0.000739017	0.138329	0.186748	0.155455	0.0984852	0.263792	0.317353	0.186917	0.203645	0.21163	0.276075	0.202946	0.483835	0.432701	0.624155	0.170465	0.514804	0.320578	0.385553	0.573119	0.554805	0.454608	0.24977	0.224592	0.439602	0.384957	0.110138	0.00185334	0.255486	1	0.703511	0.434646	0.379556	0.23609	0.354336	0.288415	0.243393	0.0226978	0.0426607	0.149615	0.149133	0.399353	0.286465	0.0993618	0.231392	0.39439	0.246866
Lacticacidosis	0.136987	0.0380017	-0.0310693	0.0807818	0.119733	0.0390972	-0.0437194	0.174129	0.386851	0.121704	0.145861	0.150265	0.191059	0.112861	0.353773	0.299664	0.484518	0.15528	0.483694	0.148948	0.339659	0.3636	0.344643	0.378897	0.191457	0.147217	0.237732	0.172975	0.0870399	0.0657599	0.173327	0.703511	1	0.490707	0.499137	0.177953	0.153621	0.191286	0.17565	0.0748938	0.0373431	0.10986	0.147862	0.421354	0.324134	0.21245	0.200612	0.377691	0.405529
ER	0.0167882	-0.0839901	-0.147243	-0.0296799	0.00196896	-0.0018823	-0.105645	0.0839307	0.0459756	0.0994144	0.0152022	0.0292275	0.0592332	-0.00819261	0.284535	0.129324	0.433212	0.252867	0.51908	0.316317	0.286948	0.313174	0.233021	0.0701376	0.0476771	0.0149115	0.163162	0.189561	0.116932	0.0610786	0.0688971	0.434646	0.490707	1	0.541902	-0.126099	0.0815017	0.0210182	0.0988972	0.00925725	-0.000984652	-0.0165395	-0.0934425	0.284088	0.102364	-0.033144	0.158263	0.114872	0.079068
PR	0.00923978	-0.0650349	-0.0719354	0.0110993	0.0320945	-0.121983	-0.156568	-0.041507	0.0360533	-0.0194215	-0.0996612	-0.0946608	-0.0501455	-0.0947959	0.147563	0.143686	0.262626	0.0984168	0.411449	0.315242	0.266185	0.208752	0.124139	-0.000319538	-0.116339	-0.0874439	-0.0230215	0.0859004	-0.0158967	0.102614	0.0544411	0.379556	0.499137	0.541902	1	-0.0553714	0.0342585	-0.009932	0.0506294	0.226578	0.148772	0.223985	0.167719	0.411242	0.294131	0.152267	0.216645	0.0952957	0.252203
Poor Prognosis	-0.210519	-0.21505	-0.102308	-0.16855	-0.201627	-0.112058	-0.0084724	-0.077984	-0.0562393	-0.258111	-0.188882	-0.196179	-0.184375	-0.164515	-0.177918	-0.215475	-0.169081	-0.113469	-0.158615	-0.214667	0.0875775	0.00293988	-0.0927109	0.209537	-0.116852	-0.113617	-0.0687422	-0.013597	0.195312	0.276705	0.334082	0.23609	0.177953	-0.126099	-0.0553714	1	0.370885	0.0421947	0.0812668	0.197903	0.0339293	0.0893482	0.0163637	-0.0749753	0.066817	0.0518078	0.0837409	0.113619	0.0411134
HER2 amplicon	-0.0882833	-0.170723	-0.100097	-0.114961	-0.147185	-0.0316184	-0.0471523	-0.0226784	-0.0322383	-0.160085	-0.149814	-0.119203	-0.119761	-0.093214	-0.0534336	-0.102601	-0.155175	-0.0138554	-0.153391	-0.193279	-0.00960468	-0.0384966	-0.102278	0.0533852	-0.140413	-0.127645	-0.0862161	-0.036686	0.221424	0.161144	0.371243	0.354336	0.153621	0.0815017	0.0342585	0.370885	1	-0.0623632	-0.0108737	-0.0307336	-0.158303	-0.0344403	-0.0905902	-0.0101704	-0.176338	-0.106882	-0.0297687	-0.0199976	-0.0556997
Glucose depletion	0.395396	0.386577	0.261319	0.358087	0.430002	0.387829	0.270626	0.111411	0.258189	0.328295	0.506153	0.448836	0.512445	0.467201	0.441867	0.521108	0.366355	-0.0213029	0.0447009	0.0874647	0.227816	0.499396	0.51614	0.297715	0.597925	0.565115	0.348206	0.201993	-0.137835	-0.297099	-0.0424384	0.288415	0.191286	0.0210182	-0.009932	0.0421947	-0.0623632	1	0.559835	0.33694	0.464457	0.452032	0.321465	0.471958	0.517186	0.280774	0.255317	0.504565	0.0263977
EMT up	0.075028	0.0709242	0.0155725	0.0960962	0.152675	0.229021	0.0349287	-0.0680717	0.151174	0.290127	0.371329	0.290725	0.365642	0.322155	0.475639	0.292816	0.176368	0.0309274	-0.0853084	-0.165526	0.486989	0.612109	0.582821	0.477489	0.617038	0.74417	0.522991	0.411726	-0.0654928	-0.144485	0.0781737	0.243393	0.17565	0.0988972	0.0506294	0.0812668	-0.0108737	0.559835	1	0.528553	0.462507	0.435109	0.365709	0.589539	0.393404	0.285807	0.331409	0.378062	-0.0504786
cMYB	-0.161799	-0.0985896	-0.0684834	-0.0764004	-0.0686526	-0.119447	-0.167906	-0.268792	-0.157905	-0.157577	-0.089167	-0.155558	-0.0969786	-0.0896951	0.000292969	-0.0036599	-0.175293	-0.194333	-0.27145	-0.119103	0.245809	0.204806	0.107974	0.129073	0.114369	0.117746	-0.0608627	0.0537168	-0.135979	0.0574763	0.070841	0.0226978	0.0748938	0.00925725	0.226578	0.197903	-0.0307336	0.33694	0.528553	1	0.518362	0.534421	0.526529	0.421406	0.460126	0.310581	0.404499	0.211878	0.0130938
E2F1	0.280972	0.351371	0.329841	0.358636	0.363193	0.138206	0.019191	-0.172511	0.0119616	0.083638	0.224876	0.154582	0.226769	0.196545	0.172866	0.289936	0.112897	-0.32905	-0.0182413	0.11631	0.0373407	0.312201	0.21155	0.104473	0.258813	0.27276	-0.0589004	0.059442	-0.194781	-0.290769	-0.142309	0.0426607	0.0373431	-0.000984652	0.148772	0.0339293	-0.158303	0.464457	0.462507	0.518362	1	0.872992	0.510021	0.537241	0.6173	0.563658	0.241233	0.301877	0.101041
PI3K	0.251698	0.321248	0.290017	0.31897	0.32972	0.124238	-0.0029444	-0.167871	0.109618	0.00395303	0.189132	0.119968	0.203914	0.173823	0.144426	0.295131	0.0692843	-0.379299	-0.081205	0.0123494	0.00254602	0.34379	0.250779	0.212165	0.227596	0.234203	-0.0442269	0.196743	-0.132776	-0.188361	-0.154186	0.149615	0.10986	-0.0165395	0.223985	0.0893482	-0.0344403	0.452032	0.435109	0.534421	0.872992	1	0.666526	0.566659	0.649047	0.573715	0.302553	0.348399	0.118814
RAS	0.13388	0.229729	0.176587	0.202929	0.235083	0.0853217	-0.0421463	0.0595423	0.328293	0.0369326	0.212065	0.139446	0.214965	0.181544	0.126478	0.393869	0.0913343	-0.212666	-0.0654767	-0.167273	0.141479	0.320279	0.414829	0.351457	0.255483	0.271555	0.16388	0.304124	-0.166429	-0.0456141	-0.0995137	0.149133	0.147862	-0.0934425	0.167719	0.0163637	-0.0905902	0.321465	0.365709	0.526529	0.510021	0.666526	1	0.553522	0.739806	0.522298	0.418716	0.452746	0.248534
AKT	0.236974	0.21638	0.168626	0.263554	0.291334	0.168361	-0.023188	0.0212301	0.256257	0.230843	0.29203	0.24563	0.324262	0.248515	0.36177	0.448109	0.391446	0.00370676	0.241547	0.126188	0.341269	0.487382	0.50001	0.333698	0.428351	0.408955	0.318982	0.270047	-0.0366468	-0.129034	0.0211195	0.399353	0.421354	0.284088	0.411242	-0.0749753	-0.0101704	0.471958	0.589539	0.421406	0.537241	0.566659	0.553522	1	0.634653	0.543002	0.311194	0.431089	0.292773
E2 induced genes	0.249228	0.306988	0.274554	0.311165	0.331184	0.0968727	0.017745	0.085363	0.297679	0.120218	0.303244	0.22265	0.291007	0.223743	0.212813	0.464274	0.332828	-0.116485	0.230851	0.0964696	0.220361	0.357862	0.452767	0.33927	0.326452	0.301194	0.185192	0.165147	-0.10155	-0.215077	-0.18199	0.286465	0.324134	0.102364	0.294131	0.066817	-0.176338	0.517186	0.393404	0.460126	0.6173	0.649047	0.739806	0.634653	1	0.629677	0.344275	0.624803	0.343315
p63	0.148807	0.227681	0.159514	0.181067	0.188422	0.0721419	-0.0436719	0.0382577	0.203905	0.0164592	0.189536	0.144271	0.177441	0.140648	0.0725827	0.20872	0.0916022	-0.163503	-0.0210955	-0.0744479	0.030334	0.12391	0.199308	0.264556	0.22657	0.16892	0.00945519	0.0443597	-0.0969465	-0.214409	-0.125292	0.0993618	0.21245	-0.033144	0.152267	0.0518078	-0.106882	0.280774	0.285807	0.310581	0.563658	0.573715	0.522298	0.543002	0.629677	1	0.227316	0.474294	0.285607
Hypoxia	-0.164282	-0.133518	-0.129697	-0.121411	-0.0848518	-0.221768	-0.228003	-0.152361	-0.0215875	-0.209065	-0.138739	-0.217215	-0.117666	-0.175931	0.194261	0.121855	0.0919719	-0.090003	0.0160343	0.0463946	0.274067	0.481145	0.427092	0.253842	0.0800535	0.0435744	0.146218	0.286986	-0.186209	0.172387	-0.021765	0.231392	0.200612	0.158263	0.216645	0.0837409	-0.0297687	0.255317	0.331409	0.404499	0.241233	0.302553	0.418716	0.311194	0.344275	0.227316	1	0.514851	0.304952
VEGF	0.199538	0.232051	0.133892	0.191679	0.247432	0.14752	0.0500785	0.345721	0.371515	0.125344	0.347901	0.277265	0.328615	0.257941	0.302191	0.402753	0.378007	0.0456123	0.171239	0.0369924	0.245018	0.343763	0.534101	0.490571	0.461293	0.374468	0.345922	0.160916	0.0299918	-0.254957	-0.134368	0.39439	0.377691	0.114872	0.0952957	0.113619	-0.0199976	0.504565	0.378062	0.211878	0.301877	0.348399	0.452746	0.431089	0.624803	0.474294	0.514851	1	0.485297
Glycolysis	0.138221	0.16167	0.136538	0.15472	0.172631	-0.0373389	-0.0859486	0.16944	0.307292	-0.0496713	0.0619425	0.0424456	0.069056	0.0111734	0.086701	0.22765	0.270554	-0.0659613	0.293633	0.16512	0.0257865	0.00196617	0.153022	0.0875831	0.0691723	-0.0461389	0.0363289	-0.0996267	-0.0213173	-0.103554	-0.0899323	0.246866	0.405529	0.079068	0.252203	0.0411134	-0.0556997	0.0263977	-0.0504786	0.0130938	0.101041	0.118814	0.248534	0.292773	0.343315	0.285607	0.304952	0.485297	1
Betacatenin	0.0143565	0.167737	0.218995	0.125546	0.0779501	-0.097547	-0.0774169	-0.137015	-0.0414965	-0.285257	-0.0825175	-0.130442	-0.124669	-0.0871475	-0.390613	-0.0762247	-0.383076	-0.400407	-0.352765	-0.230106	-0.325528	-0.335649	-0.289165	-0.0854259	-0.149112	-0.189775	-0.427426	-0.214536	-0.109421	-0.140928	-0.201055	-0.310015	-0.195969	-0.355593	0.00510666	0.0781414	-0.0804823	0.0181578	-0.0441063	0.464596	0.545835	0.632355	0.608745	0.18973	0.50023	0.545421	0.0380071	0.15666	0.152271
CIN70	0.0791093	0.248602	0.279475	0.176757	0.129718	-0.0132637	0.0182617	-0.0441711	0.089469	-0.249555	0.00815776	-0.0313297	-0.0372878	0.00489253	-0.374046	-0.0557041	-0.322856	-0.338969	-0.327962	-0.263492	-0.361612	-0.38885	-0.307615	-0.0486986	-0.0346287	-0.115891	-0.377912	-0.238871	-0.0620576	-0.188926	-0.219533	-0.269632	-0.0965793	-0.40861	-0.0729299	0.203712	-0.0619479	0.062968	-0.0612987	0.349929	0.474605	0.521192	0.489943	0.142591	0.475937	0.548035	-0.0356157	0.230637	0.276643
bMYB	0.0908489	0.259385	0.286538	0.188945	0.142904	0.0160323	0.039784	-0.0113251	0.108559	-0.21922	0.0562019	0.0119734	0.00754244	0.0458552	-0.349156	-0.0236701	-0.294183	-0.307516	-0.326371	-0.261819	-0.3463	-0.348542	-0.258176	-0.0027357	0.0178666	-0.0538146	-0.312503	-0.201308	-0.0540854	-0.225121	-0.222015	-0.237674	-0.0982663	-0.404631	-0.0893249	0.208432	-0.0443104	0.090984	-0.00806725	0.353252	0.469769	0.511637	0.486047	0.153105	0.482351	0.557779	-0.0250792	0.258491	0.241689
RB LOSS	0.0950653	0.262428	0.281703	0.187653	0.144859	0.0161044	0.0318077	-0.043793	0.0938485	-0.218761	0.0494781	0.00506235	0.00335567	0.0416569	-0.351387	-0.024942	-0.320021	-0.341894	-0.358806	-0.271656	-0.36272	-0.344172	-0.255385	-0.0333421	0.0141757	-0.0583536	-0.342821	-0.21329	-0.0804379	-0.224515	-0.239447	-0.270598	-0.132109	-0.415411	-0.094163	0.172366	-0.0593195	0.0876935	0.000805926	0.377854	0.506111	0.548379	0.508832	0.16081	0.479456	0.561511	-0.0155021	0.237351	0.237004
Proliferation (UNC)	0.0985701	0.266086	0.284958	0.189885	0.146368	0.0220221	0.0468457	-0.0167561	0.0996737	-0.219623	0.0517383	0.0104939	0.00405617	0.0449336	-0.356799	-0.029761	-0.304257	-0.319619	-0.335724	-0.262224	-0.360918	-0.372828	-0.273702	-0.0240198	0.0110361	-0.0718446	-0.332954	-0.22438	-0.0646691	-0.229186	-0.230481	-0.262964	-0.122549	-0.421556	-0.109405	0.193153	-0.0583162	0.0917646	-0.0193299	0.347024	0.482208	0.514736	0.481033	0.14558	0.474789	0.554942	-0.0369322	0.252714	0.262152
Proliferation (Wirapati)	0.116232	0.282825	0.295082	0.213419	0.18085	0.0764394	0.0695255	-0.0353227	0.109765	-0.150058	0.123985	0.0694155	0.078897	0.112775	-0.263	0.0228499	-0.266544	-0.297324	-0.33421	-0.274792	-0.268068	-0.249435	-0.16298	0.0640515	0.111858	0.0786249	-0.234831	-0.135426	-0.0674846	-0.257272	-0.228768	-0.220018	-0.087847	-0.38945	-0.0654673	0.203844	-0.0870396	0.182262	0.137437	0.431737	0.571173	0.606893	0.553264	0.245474	0.563245	0.60653	0.0113503	0.307522	0.222614
RB LOH	0.0600883	0.235205	0.273207	0.1731	0.134913	-0.058085	-0.0390022	-0.0669542	0.0784811	-0.236716	0.0149906	-0.0427594	-0.03753	-0.0198816	-0.349902	-0.00876486	-0.230081	-0.367932	-0.223649	-0.182211	-0.329715	-0.260979	-0.220635	-0.0143902	-0.0291892	-0.111417	-0.367943	-0.227946	-0.0648194	-0.18917	-0.25863	-0.214455	-0.0361633	-0.291976	0.0205391	0.212156	-0.110887	0.127541	-0.0230641	0.400173	0.550537	0.606496	0.567282	0.21351	0.596478	0.58713	0.0773559	0.316178	0.257119
PIK3CA	0.171836	0.316888	0.272948	0.241967	0.249804	0.189347	0.111295	0.122417	0.218882	0.0102862	0.301009	0.224698	0.262613	0.266865	-0.0448939	0.22563	-0.0487497	-0.153223	-0.250759	-0.250936	-0.0294601	0.0182211	0.173337	0.279939	0.379096	0.366736	0.128691	0.0747859	-0.0973468	-0.303401	-0.221978	-0.0892804	-0.0526928	-0.333401	-0.115692	0.103343	-0.126327	0.395635	0.417819	0.469484	0.592385	0.608461	0.672184	0.41143	0.668074	0.591322	0.17246	0.497741	0.236572
MYC	-0.130365	-0.0236267	0.037481	-0.0492596	-0.0774394	-0.205011	-0.15119	-0.253633	-0.0484245	-0.268516	-0.219838	-0.248341	-0.244313	-0.222959	-0.371399	-0.12869	-0.32385	-0.315133	-0.206379	-0.180608	-0.188826	-0.285083	-0.254255	-0.228923	-0.312166	-0.325234	-0.457956	-0.266102	-0.0757234	0.183564	-0.0807695	-0.258196	-0.0784841	-0.0830539	0.20999	0.165797	-0.00899445	-0.0748465	-0.222548	0.367544	0.200524	0.32386	0.520714	0.0659025	0.408892	0.226197	0.17493	0.034513	0.14959
HER1 Cluster3	0.0361785	0.20442	0.236338	0.153544	0.129816	-0.0454135	-0.0525257	-0.229146	0.013634	-0.17272	0.0260579	-0.0513489	-0.0210892	-0.00770482	-0.276606	0.0449849	-0.277756	-0.448274	-0.327017	-0.218969	-0.243315	-0.0598677	-0.103229	-0.0858357	0.0100214	-0.0521258	-0.36493	-0.157466	-0.186389	-0.104739	-0.223507	-0.271782	-0.166731	-0.225176	0.0157341	0.158245	-0.118238	0.238985	0.113105	0.522328	0.575071	0.658861	0.654919	0.224341	0.604734	0.43774	0.252163	0.225768	0.0542528
HER1 Cluster1	0.176744	0.205446	0.189317	0.181242	0.170148	0.0252965	0.0228935	0.158226	0.38141	-0.0382638	0.0918926	0.100152	0.0859241	0.064098	-0.064535	0.17462	0.12187	-0.0194604	0.18961	-0.0144865	-0.0785284	-0.238553	-0.0293497	0.153258	-0.0347422	-0.101641	-0.0708975	-0.139114	0.239838	-0.030209	-0.121963	0.201685	0.375366	0.0541627	0.246761	0.129798	0.0776632	0.0305515	-0.17667	-0.020378	0.061223	0.169084	0.316302	0.191312	0.503157	0.365555	-0.075656	0.39528	0.495241
HER1 Cluster2	0.134063	0.246177	0.224331	0.172621	0.165323	0.0209758	0.0448368	0.100406	0.151972	-0.0469169	0.0868656	0.0710347	0.0429234	0.045353	-0.261605	0.054238	-0.0818575	-0.140361	-0.0262121	-0.0487663	-0.239265	-0.338059	-0.190195	-0.0724013	-0.0652799	-0.138496	-0.292525	-0.280068	0.00792201	-0.172757	-0.254087	-0.130105	0.0968647	-0.146082	0.176705	0.0802523	-0.128143	0.0440416	-0.259146	0.143544	0.207627	0.297266	0.398413	0.0967225	0.513202	0.464558	-0.0538209	0.304376	0.27263
KRAS amplicon	-0.118749	-0.0481321	0.00549232	-0.0721095	-0.0912429	-0.135473	-0.071284	-0.140589	-0.116735	-0.195048	-0.162126	-0.18094	-0.183298	-0.155431	-0.307696	-0.162734	-0.202706	-0.277516	-0.222443	-0.155266	-0.107383	-0.136961	-0.167894	-0.0741985	-0.0964379	-0.13957	-0.250459	-0.136675	-0.101027	0.169715	-0.0724128	-0.193526	-0.115879	-0.213021	-0.0392213	0.141632	-0.00987741	0.0450768	-0.0148225	0.261297	0.224648	0.241502	0.252989	0.129561	0.150385	0.0947634	0.0548078	-0.0416343	0.057713
[truncated: 13 more columns]
