# Supplementary material for: Integrative proteogenomic analyses of human tumours identifies ADNP as a novel oncogenic mediator of cell cycle progression in high-grade serous ovarian cancer with poor prognosis
Source: eBioMedicine. 2019 Nov 22;50:191–202. doi: 10.1016/j.ebiom.2019.11.009 (PMC6921307; doi:10.1016/j.ebiom.2019.11.009)
Supplement: Supplementary file 9 [file mmc9.xlsx]

## Sheet: Sheet4
Supplementary Table 8. Pathway score pearson correlation for the Yoshihara et al., 2012 ovarian cancer samples
	HLA	STAT1	IFN	IFNA	IFNG	T cells	B cells	Neutrophils	NFKB	Chemokine	HCK	MacTh1	Immune	LCK	Acidosis	TNFA	ALDHpos	Mast cells	GATA3	ALDHneg	Stem Cell	EGFR	STAT3	TGFB	Macrophages	Stroma	Wound signature	FOS JUN	NK cells	SRC	HGF	HER2	Lacticacidosis	ER	PR	Poor Prognosis	HER2 amplicon	Glucose depletion	EMT up	cMYB	E2F1	PI3K	RAS	AKT	E2 induced genes	p63	Hypoxia	VEGF	Glycolysis
HLA	1	0.899365	0.643291	0.857592	0.893716	0.674202	0.532975	0.48087	0.699504	0.593154	0.70602	0.746292	0.784666	0.734944	0.684156	0.815928	0.595735	0.220922	0.165906	0.326767	-0.0420311	0.271631	0.383961	0.0541638	0.476538	0.370051	0.199033	0.199733	0.0897849	-0.298552	0.248061	0.29658	0.146502	0.0269161	0.0907241	-0.415954	-0.1529	0.231396	-0.0342224	-0.253606	0.154414	0.079947	0.124606	0.108497	0.0851233	-0.0095809	-0.0218625	0.193162	0.0374445
STAT1	0.899365	1	0.790265	0.912107	0.943072	0.637004	0.484734	0.432166	0.682004	0.513818	0.674682	0.694331	0.72939	0.693523	0.570785	0.80056	0.539998	0.119272	0.118431	0.366568	-0.143374	0.252537	0.321876	-0.00988576	0.462001	0.315402	0.100554	0.137664	-0.0390805	-0.351039	0.17609	0.206158	0.0969009	-0.0168589	0.0485343	-0.373093	-0.185676	0.218188	-0.0743728	-0.18273	0.204598	0.188745	0.158792	0.0774033	0.166868	0.0503593	0.0196552	0.190994	0.0571354
IFN	0.643291	0.790265	1	0.927485	0.863634	0.320254	0.289891	0.348505	0.397702	0.302912	0.445564	0.428012	0.446484	0.401692	0.382009	0.61926	0.359349	0.0604155	0.0704517	0.249936	-0.172456	0.184652	0.200429	-0.0335869	0.298822	0.203777	0.0443119	0.113297	-0.0990958	-0.272506	0.107571	0.106921	0.115545	-0.00292268	0.0418292	-0.261774	-0.219431	0.202097	-0.053683	-0.151159	0.14591	0.144399	0.0958424	-0.0194792	0.201136	0.0208699	0.0140078	0.138802	0.00962599
IFNA	0.857592	0.912107	0.927485	1	0.973868	0.520461	0.427352	0.480972	0.588669	0.491084	0.635351	0.636466	0.665096	0.609546	0.578866	0.792933	0.529503	0.157724	0.142712	0.309614	-0.108229	0.262334	0.33945	0.0158869	0.44195	0.320824	0.134131	0.184494	-0.0129481	-0.305331	0.210445	0.217996	0.140374	0.0444141	0.0852848	-0.361101	-0.219003	0.239852	-0.0096861	-0.192359	0.171048	0.140664	0.150233	0.0873176	0.198042	0.0197258	0.00409292	0.203022	0.0429186
IFNG	0.893716	0.943072	0.863634	0.973868	1	0.604396	0.482798	0.515749	0.665012	0.586295	0.71026	0.722728	0.75106	0.694753	0.647532	0.852945	0.602281	0.211066	0.142621	0.352295	-0.048985	0.359747	0.436811	0.0950222	0.521348	0.403009	0.211913	0.235596	0.0344655	-0.298563	0.257279	0.284908	0.144209	0.0191291	0.0535947	-0.372977	-0.209833	0.268168	0.0383795	-0.160346	0.200387	0.161134	0.175282	0.101065	0.178997	0.033587	0.0421954	0.217193	0.0249489
T cells	0.674202	0.637004	0.320254	0.520461	0.604396	1	0.778445	0.537266	0.575014	0.723686	0.814266	0.863591	0.889011	0.941793	0.554751	0.612636	0.399403	0.50597	-0.0942523	0.0213944	0.167705	0.304746	0.465778	0.298884	0.653972	0.640049	0.411756	0.245429	0.315394	-0.262725	0.310546	0.235226	-0.057614	-0.12717	-0.285727	-0.177629	0.0180881	0.163692	0.209224	-0.127195	0.146143	-0.0130858	-0.00389668	0.0243071	-0.0666546	-0.0265566	-0.0832691	0.203245	-0.183284
B cells	0.532975	0.484734	0.289891	0.427352	0.482798	0.778445	1	0.404965	0.400665	0.601415	0.640999	0.700253	0.703789	0.774077	0.432766	0.440216	0.325634	0.595374	-0.100105	0.0460258	0.170825	0.158069	0.310875	0.222187	0.493749	0.518658	0.364217	0.235442	0.347549	-0.13679	0.245891	0.211402	-0.0173145	-0.0578882	-0.26106	-0.0956296	0.0596999	0.0823444	0.123915	-0.158969	0.0273498	-0.143539	-0.138377	-0.061839	-0.160365	-0.187097	-0.156068	0.0603181	-0.211488
Neutrophils	0.48087	0.432166	0.348505	0.480972	0.515749	0.537266	0.404965	1	0.493821	0.600447	0.701881	0.678077	0.699959	0.648574	0.580053	0.635899	0.514607	0.440404	0.0822099	0.0890751	0.187235	0.494498	0.647427	0.40176	0.616847	0.522866	0.461976	0.408262	0.124661	-0.202691	0.29841	0.337463	0.0121817	0.0784841	-0.0932682	-0.185055	-0.0586432	0.334074	0.292699	-0.0916308	0.109786	0.105273	0.283993	0.255014	0.184926	0.0535348	0.0991081	0.384605	-0.0829648
NFKB	0.699504	0.682004	0.397702	0.588669	0.665012	0.575014	0.400665	0.493821	1	0.535029	0.655302	0.673845	0.709855	0.653705	0.619355	0.800247	0.619235	0.220125	0.180275	0.290639	0.00812935	0.384539	0.536925	0.226192	0.477898	0.366978	0.274953	0.242538	0.0588441	-0.154512	0.322771	0.37934	0.224975	0.000557659	0.0775265	-0.302582	-0.0785787	0.248965	0.0144288	-0.200989	0.0480079	0.0827303	0.318072	0.130603	0.177782	0.0550915	0.0439485	0.203271	0.121612
Chemokine	0.593154	0.513818	0.302912	0.491084	0.586295	0.723686	0.601415	0.600447	0.535029	1	0.864606	0.898197	0.860848	0.831454	0.661312	0.613503	0.523579	0.54593	-0.0380123	0.0897799	0.334366	0.441066	0.580077	0.339454	0.719391	0.69182	0.515805	0.363192	0.347719	-0.198589	0.466231	0.268893	0.00380814	-0.0118064	-0.207904	-0.244384	-0.058393	0.130544	0.2883	-0.09783	0.0790893	-0.105346	0.00184214	0.0337344	-0.113686	-0.124554	-0.153294	0.0771674	-0.277006
HCK	0.70602	0.674682	0.445564	0.635351	0.71026	0.814266	0.640999	0.701881	0.655302	0.864606	1	0.982681	0.96843	0.935611	0.686885	0.734533	0.513511	0.479466	-0.0428045	0.0304651	0.223318	0.388682	0.601206	0.314936	0.845814	0.75386	0.440806	0.310446	0.270463	-0.3301	0.387141	0.224057	0.0286165	-0.0379591	-0.156206	-0.235524	-0.0741828	0.287532	0.358277	-0.0674115	0.143125	0.0367955	0.174452	0.184363	0.105901	0.0500976	-0.0870939	0.270894	-0.155549
MacTh1	0.746292	0.694331	0.428012	0.636466	0.722728	0.863591	0.700253	0.678077	0.673845	0.898197	0.982681	1	0.987206	0.967415	0.687016	0.742348	0.533262	0.503346	-0.0327209	0.0675558	0.205497	0.396625	0.590397	0.311283	0.803451	0.727523	0.443665	0.304055	0.284047	-0.313231	0.398645	0.266155	0.0352136	-0.0425988	-0.188398	-0.24569	-0.0663662	0.246189	0.287185	-0.128155	0.129926	-0.00399659	0.10317	0.113597	0.0286791	-0.00554373	-0.101905	0.227252	-0.17041
Immune	0.784666	0.72939	0.446484	0.665096	0.75106	0.889011	0.703789	0.699959	0.709855	0.860848	0.96843	0.987206	1	0.978071	0.728366	0.789573	0.566161	0.507987	-0.00862029	0.0886136	0.214913	0.440642	0.629064	0.343175	0.806112	0.727625	0.462073	0.332517	0.287317	-0.325	0.383911	0.286732	0.0325055	-0.0407711	-0.176028	-0.263048	-0.0833074	0.288576	0.30339	-0.112479	0.162645	0.045011	0.155844	0.159846	0.0828648	0.0272335	-0.0439721	0.282275	-0.137217
LCK	0.734944	0.693523	0.401692	0.609546	0.694753	0.941793	0.774077	0.648574	0.653705	0.831454	0.935611	0.967415	0.978071	1	0.639246	0.717767	0.472832	0.521595	-0.0748741	0.0365064	0.173447	0.367422	0.550537	0.311024	0.748588	0.702825	0.422228	0.281797	0.287734	-0.302306	0.351978	0.249143	-0.022583	-0.0975721	-0.255039	-0.226737	-0.0353722	0.230213	0.252001	-0.137166	0.136261	0.00247322	0.0641653	0.081323	-0.00645247	-0.0085042	-0.0957647	0.218659	-0.190262
Acidosis	0.684156	0.570785	0.382009	0.578866	0.647532	0.554751	0.432766	0.580053	0.619355	0.661312	0.686885	0.687016	0.728366	0.639246	1	0.740044	0.664868	0.484164	0.143738	0.215094	0.411562	0.593202	0.735128	0.429615	0.683625	0.620275	0.564592	0.51161	0.365577	-0.205157	0.398386	0.410387	0.0913819	0.14384	0.0848551	-0.370415	-0.165139	0.312181	0.399103	0.051477	0.178081	0.100961	0.278946	0.291649	0.151252	-0.00628397	0.181533	0.348154	-0.141914
TNFA	0.815928	0.80056	0.61926	0.792933	0.852945	0.612636	0.440216	0.635899	0.800247	0.613503	0.734533	0.742348	0.789573	0.717767	0.740044	1	0.728296	0.284138	0.220416	0.362077	0.0693037	0.559883	0.671176	0.299153	0.593645	0.446473	0.353884	0.375587	0.0713262	-0.215101	0.326746	0.427149	0.19443	-0.0133573	0.0361574	-0.4003	-0.184386	0.394573	0.109078	-0.169647	0.165134	0.174225	0.36168	0.201318	0.263533	0.0771313	0.187376	0.346796	0.0754554
ALDHpos	0.595735	0.539998	0.359349	0.529503	0.602281	0.399403	0.325634	0.514607	0.619235	0.523579	0.513511	0.533262	0.566161	0.472832	0.664868	0.728296	1	0.311121	0.564619	0.661926	0.170818	0.537615	0.553173	0.224535	0.4544	0.290268	0.413347	0.280817	0.106798	-0.0832739	0.431273	0.587369	0.391763	0.329165	0.250417	-0.313245	-0.1866	0.152146	0.0254962	-0.177049	0.0565518	0.0378551	0.253681	0.214895	0.184653	-0.030316	0.180222	0.312414	0.161869
Mast cells	0.220922	0.119272	0.0604155	0.157724	0.211066	0.50597	0.595374	0.440404	0.220125	0.54593	0.479466	0.503346	0.507987	0.521595	0.484164	0.284138	0.311121	1	-0.130278	-0.0531008	0.529968	0.349252	0.539343	0.492013	0.553604	0.662727	0.680382	0.437517	0.485524	0.0176579	0.381375	0.231761	-0.113469	0.0882184	-0.253259	-0.114181	0.0252375	0.00563368	0.43197	0.00588315	-0.115855	-0.27773	-0.0943182	0.0267382	-0.170976	-0.190087	-0.0255741	0.150872	-0.350957
GATA3	0.165906	0.118431	0.0704517	0.142712	0.142621	-0.0942523	-0.100105	0.0822099	0.180275	-0.0380123	-0.0428045	-0.0327209	-0.00862029	-0.0748741	0.143738	0.220416	0.564619	-0.130278	1	0.603645	-0.102946	0.236709	0.0692477	-0.0568035	-0.101804	-0.22558	-0.0396792	-0.0288385	-0.163918	0.0684629	0.128307	0.416646	0.394859	0.451397	0.383528	-0.146629	-0.149946	-0.0171808	-0.254662	-0.224253	0.0390666	0.103741	0.172503	0.208031	0.214082	0.0612763	0.183831	0.183101	0.280263
ALDHneg	0.326767	0.366568	0.249936	0.309614	0.352295	0.0213944	0.0460258	0.0890751	0.290639	0.0897799	0.0304651	0.0675558	0.0886136	0.0365064	0.215094	0.362077	0.661926	-0.0531008	0.603645	1	-0.251687	0.198547	0.0589386	-0.156288	-0.0667348	-0.253394	-0.0339336	0.00590663	-0.263903	0.0192638	0.076648	0.418461	0.372988	0.375203	0.39109	-0.314094	-0.187324	-0.035781	-0.390145	-0.244063	0.0126253	0.0391755	0.0209465	0.0645951	0.0366167	-0.0905522	0.138955	-0.0143454	0.229892
Stem Cell	-0.0420311	-0.143374	-0.172456	-0.108229	-0.048985	0.167705	0.170825	0.187235	0.00812935	0.334366	0.223318	0.205497	0.214913	0.173447	0.411562	0.0693037	0.170818	0.529968	-0.102946	-0.251687	1	0.436449	0.539961	0.620702	0.482172	0.6423	0.722778	0.402065	0.607514	0.0382132	0.334014	0.115293	-0.067199	0.062586	-0.135913	0.124544	-0.0137263	0.0869491	0.699793	0.441291	0.130971	0.0108356	0.195574	0.204877	0.118185	0.118134	0.132935	0.270111	-0.205395
EGFR	0.271631	0.252537	0.184652	0.262334	0.359747	0.304746	0.158069	0.494498	0.384539	0.441066	0.388682	0.396625	0.440642	0.367422	0.593202	0.559883	0.537615	0.349252	0.236709	0.198547	0.436449	1	0.844887	0.729642	0.494363	0.482696	0.641195	0.652379	0.239332	0.0013788	0.319868	0.605611	0.161218	0.100445	-0.182132	0.0223695	-0.0764873	0.347319	0.384417	0.096413	0.180859	0.200205	0.28883	0.186825	0.189567	0.0647781	0.45651	0.361357	-0.117974
STAT3	0.383961	0.321876	0.200429	0.33945	0.436811	0.465778	0.310875	0.647427	0.536925	0.580077	0.601206	0.590397	0.629064	0.550537	0.735128	0.671176	0.553173	0.539343	0.0692477	0.0589386	0.539961	0.844887	1	0.759445	0.688455	0.688593	0.750046	0.675301	0.35305	-0.0455783	0.40676	0.518032	0.0699572	0.0237688	-0.155035	-0.10578	-0.0656319	0.395374	0.515222	0.0827658	0.0830559	0.0963823	0.385132	0.237833	0.233944	0.079112	0.390562	0.497229	-0.0807346
TGFB	0.0541638	-0.00988576	-0.0335869	0.0158869	0.0950222	0.298884	0.222187	0.40176	0.226192	0.339454	0.314936	0.311283	0.343175	0.311024	0.429615	0.299153	0.224535	0.492013	-0.0568035	-0.156288	0.620702	0.729642	0.759445	1	0.468857	0.631383	0.771229	0.67358	0.474007	0.0562442	0.255242	0.45101	0.0144966	-0.0476933	-0.363102	0.13923	0.0203603	0.271899	0.536468	0.22369	0.163175	0.0884059	0.268019	0.0586341	0.1512	0.102737	0.331612	0.372335	-0.201136
Macrophages	0.476538	0.462001	0.298822	0.44195	0.521348	0.653972	0.493749	0.616847	0.477898	0.719391	0.845814	0.803451	0.806112	0.748588	0.683625	0.593645	0.4544	0.553604	-0.101804	-0.0667348	0.482172	0.494363	0.688455	0.468857	1	0.858007	0.591192	0.359536	0.38881	-0.346983	0.390598	0.187233	0.026	0.0205416	-0.172033	-0.12712	-0.0728863	0.387232	0.656429	0.207176	0.149262	0.077505	0.251348	0.297044	0.197249	0.123478	0.0785331	0.420581	-0.153561
Stroma	0.370051	0.315402	0.203777	0.320824	0.403009	0.640049	0.518658	0.522866	0.366978	0.69182	0.75386	0.727523	0.727625	0.702825	0.620275	0.446473	0.290268	0.662727	-0.22558	-0.253394	0.6423	0.482696	0.688593	0.631383	0.858007	1	0.726209	0.462953	0.568406	-0.187797	0.402441	0.181588	-0.0564626	-0.0643019	-0.31358	-0.044578	-0.0261818	0.254059	0.746936	0.215812	0.119225	-0.0270232	0.15965	0.158255	0.0582805	0.06589	-0.00847988	0.302599	-0.276165
Wound signature	0.199033	0.100554	0.0443119	0.134131	0.211913	0.411756	0.364217	0.461976	0.274953	0.515805	0.440806	0.443665	0.462073	0.422228	0.564592	0.353884	0.413347	0.680382	-0.0396792	-0.0339336	0.722778	0.641195	0.750046	0.771229	0.591192	0.726209	1	0.673298	0.594742	0.121312	0.411513	0.402255	0.0241943	0.0802202	-0.225609	0.00425345	0.0323123	0.134557	0.566508	0.161112	-0.00294577	-0.133042	0.17715	0.0793319	-0.00459277	-0.0584125	0.192761	0.283127	-0.244282
FOS JUN	0.199733	0.137664	0.113297	0.184494	0.235596	0.245429	0.235442	0.408262	0.242538	0.363192	0.310446	0.304055	0.332517	0.281797	0.51161	0.375587	0.280817	0.437517	-0.0288385	0.00590663	0.402065	0.652379	0.675301	0.67358	0.359536	0.462953	0.673298	1	0.324923	0.163597	0.168188	0.459997	-0.0487802	0.0494485	-0.174009	-0.0455354	-0.0509495	0.153913	0.34081	0.0307641	0.0210705	0.031644	0.279822	0.139445	0.0124822	-0.0899345	0.212711	0.177717	-0.215186
NK cells	0.0897849	-0.0390805	-0.0990958	-0.0129481	0.0344655	0.315394	0.347549	0.124661	0.0588441	0.347719	0.270463	0.284047	0.287317	0.287734	0.365577	0.0713262	0.106798	0.485524	-0.163918	-0.263903	0.607514	0.239332	0.35305	0.474007	0.38881	0.568406	0.594742	0.324923	1	0.186466	0.257651	0.139476	-0.0675451	-0.091445	-0.230917	0.0987859	0.0924031	-0.00215151	0.486733	0.212788	-0.00528176	-0.225771	-0.0968479	-0.0992536	-0.158674	-0.159674	-0.0441532	0.0469874	-0.359455
SRC	-0.298552	-0.351039	-0.272506	-0.305331	-0.298563	-0.262725	-0.13679	-0.202691	-0.154512	-0.198589	-0.3301	-0.313231	-0.325	-0.302306	-0.205157	-0.215101	-0.0832739	0.0176579	0.0684629	0.0192638	0.0382132	0.0013788	-0.0455783	0.0562442	-0.346983	-0.187797	0.121312	0.163597	0.186466	1	-0.0371759	0.110937	0.0577203	0.0147795	0.0682163	0.197116	0.173253	-0.249981	-0.152513	-0.0516718	-0.253893	-0.207838	0.00125795	-0.158975	-0.210408	-0.240101	0.0110491	-0.271684	-0.0554463
HGF	0.248061	0.17609	0.107571	0.210445	0.257279	0.310546	0.245891	0.29841	0.322771	0.466231	0.387141	0.398645	0.383911	0.351978	0.398386	0.326746	0.431273	0.381375	0.128307	0.076648	0.334014	0.319868	0.40676	0.255242	0.390598	0.402441	0.411513	0.168188	0.257651	-0.0371759	1	0.340325	0.192682	0.135475	-0.0651179	0.0764606	0.144466	-0.00528928	0.225166	0.0126972	-0.0690509	-0.188932	-0.0195501	-0.067384	-0.0529876	-0.0916026	0.0520385	0.193565	-0.082041
HER2	0.29658	0.206158	0.106921	0.217996	0.284908	0.235226	0.211402	0.337463	0.37934	0.268893	0.224057	0.266155	0.286732	0.249143	0.410387	0.427149	0.587369	0.231761	0.416646	0.418461	0.115293	0.605611	0.518032	0.45101	0.187233	0.181588	0.402255	0.459997	0.139476	0.110937	0.340325	1	0.430555	0.250437	0.0101753	0.0300804	0.243683	0.067696	-0.036487	-0.231247	-0.0851776	-0.0825558	0.0327956	-0.0348594	-0.0850676	-0.163383	0.270442	0.215991	0.0281975
Lacticacidosis	0.146502	0.0969009	0.115545	0.140374	0.144209	-0.057614	-0.0173145	0.0121817	0.224975	0.00380814	0.0286165	0.0352136	0.0325055	-0.022583	0.0913819	0.19443	0.391763	-0.113469	0.394859	0.372988	-0.067199	0.161218	0.0699572	0.0144966	0.026	-0.0564626	0.0241943	-0.0487802	-0.0675451	0.0577203	0.192682	0.430555	1	0.319649	0.24347	-0.00583524	0.072244	-0.00969741	-0.143197	-0.292992	-0.185162	-0.194398	0.00152798	0.0195141	0.0637883	-0.102611	0.0278216	0.0490484	0.37184
ER	0.0269161	-0.0168589	-0.00292268	0.0444141	0.0191291	-0.12717	-0.0578882	0.0784841	0.000557659	-0.0118064	-0.0379591	-0.0425988	-0.0407711	-0.0975721	0.14384	-0.0133573	0.329165	0.0882184	0.451397	0.375203	0.062586	0.100445	0.0237688	-0.0476933	0.0205416	-0.0643019	0.0802202	0.0494485	-0.091445	0.0147795	0.135475	0.250437	0.319649	1	0.464186	-0.134676	-0.0116111	-0.132021	-0.0202389	-0.0504973	-0.0857131	-0.0321768	0.050088	0.24651	0.0821163	-0.050904	0.017217	0.0420128	0.125923
PR	0.0907241	0.0485343	0.0418292	0.0852848	0.0535947	-0.285727	-0.26106	-0.0932682	0.0775265	-0.207904	-0.156206	-0.188398	-0.176028	-0.255039	0.0848551	0.0361574	0.250417	-0.253259	0.383528	0.39109	-0.135913	-0.182132	-0.155035	-0.363102	-0.172033	-0.31358	-0.225609	-0.174009	-0.230917	0.0682163	-0.0651179	0.0101753	0.24347	0.464186	1	-0.289899	-0.138513	0.019621	-0.131898	0.0112406	-0.0303406	0.149347	0.292426	0.40734	0.274388	0.12654	0.0123006	0.0242796	0.384619
Poor Prognosis	-0.415954	-0.373093	-0.261774	-0.361101	-0.372977	-0.177629	-0.0956296	-0.185055	-0.302582	-0.244384	-0.235524	-0.24569	-0.263048	-0.226737	-0.370415	-0.4003	-0.313245	-0.114181	-0.146629	-0.314094	0.124544	0.0223695	-0.10578	0.13923	-0.12712	-0.044578	0.00425345	-0.0455354	0.0987859	0.197116	0.0764606	0.0300804	-0.00583524	-0.134676	-0.289899	1	0.303194	-0.140899	0.138865	0.146556	-0.00432765	-0.00197329	-0.152601	-0.110319	-0.00869391	0.0768805	-0.0192498	-0.048733	-0.02729
HER2 amplicon	-0.1529	-0.185676	-0.219431	-0.219003	-0.209833	0.0180881	0.0596999	-0.0586432	-0.0785787	-0.058393	-0.0741828	-0.0663662	-0.0833074	-0.0353722	-0.165139	-0.184386	-0.1866	0.0252375	-0.149946	-0.187324	-0.0137263	-0.0764873	-0.0656319	0.0203603	-0.0728863	-0.0261818	0.0323123	-0.0509495	0.0924031	0.173253	0.144466	0.243683	0.072244	-0.0116111	-0.138513	0.303194	1	-0.136762	-0.0293914	0.0140532	-0.153708	-0.114089	-0.142385	-0.134181	-0.226007	-0.159045	-0.0572823	-0.124683	-0.046275
Glucose depletion	0.231396	0.218188	0.202097	0.239852	0.268168	0.163692	0.0823444	0.334074	0.248965	0.130544	0.287532	0.246189	0.288576	0.230213	0.312181	0.394573	0.152146	0.00563368	-0.0171808	-0.035781	0.0869491	0.347319	0.395374	0.271899	0.387232	0.254059	0.134557	0.153913	-0.00215151	-0.249981	-0.00528928	0.067696	-0.00969741	-0.132021	0.019621	-0.140899	-0.136762	1	0.341629	0.229344	0.317526	0.412751	0.449585	0.318437	0.528966	0.346643	0.375319	0.419155	0.131693
EMT up	-0.0342224	-0.0743728	-0.053683	-0.0096861	0.0383795	0.209224	0.123915	0.292699	0.0144288	0.2883	0.358277	0.287185	0.30339	0.252001	0.399103	0.109078	0.0254962	0.43197	-0.254662	-0.390145	0.699793	0.384417	0.515222	0.536468	0.656429	0.746936	0.566508	0.34081	0.486733	-0.152513	0.225166	-0.036487	-0.143197	-0.0202389	-0.131898	0.138865	-0.0293914	0.341629	1	0.536718	0.239637	0.179765	0.2822	0.453034	0.27108	0.304567	0.177834	0.364726	-0.121726
cMYB	-0.253606	-0.18273	-0.151159	-0.192359	-0.160346	-0.127195	-0.158969	-0.0916308	-0.200989	-0.09783	-0.0674115	-0.128155	-0.112479	-0.137166	0.051477	-0.169647	-0.177049	0.00588315	-0.224253	-0.244063	0.441291	0.096413	0.0827658	0.22369	0.207176	0.215812	0.161112	0.0307641	0.212788	-0.0516718	0.0126972	-0.231247	-0.292992	-0.0504973	0.0112406	0.146556	0.0140532	0.229344	0.536718	1	0.419044	0.49845	0.398151	0.312688	0.347557	0.426381	0.185999	0.128379	-0.166836
E2F1	0.154414	0.204598	0.14591	0.171048	0.200387	0.146143	0.0273498	0.109786	0.0480079	0.0790893	0.143125	0.129926	0.162645	0.136261	0.178081	0.165134	0.0565518	-0.115855	0.0390666	0.0126253	0.130971	0.180859	0.0830559	0.163175	0.149262	0.119225	-0.00294577	0.0210705	-0.00528176	-0.253893	-0.0690509	-0.0851776	-0.185162	-0.0857131	-0.0303406	-0.00432765	-0.153708	0.317526	0.239637	0.419044	1	0.747562	0.365429	0.30571	0.44417	0.564824	0.182069	0.18829	-0.0672459
PI3K	0.079947	0.188745	0.144399	0.140664	0.161134	-0.0130858	-0.143539	0.105273	0.0827303	-0.105346	0.0367955	-0.00399659	0.045011	0.00247322	0.100961	0.174225	0.0378551	-0.27773	0.103741	0.0391755	0.0108356	0.200205	0.0963823	0.0884059	0.077505	-0.0270232	-0.133042	0.031644	-0.225771	-0.207838	-0.188932	-0.0825558	-0.194398	-0.0321768	0.149347	-0.00197329	-0.114089	0.412751	0.179765	0.49845	0.747562	1	0.642061	0.505096	0.614246	0.655295	0.258571	0.229084	0.0874217
RAS	0.124606	0.158792	0.0958424	0.150233	0.175282	-0.00389668	-0.138377	0.283993	0.318072	0.00184214	0.174452	0.10317	0.155844	0.0641653	0.278946	0.36168	0.253681	-0.0943182	0.172503	0.0209465	0.195574	0.28883	0.385132	0.268019	0.251348	0.15965	0.17715	0.279822	-0.0968479	0.00125795	-0.0195501	0.0327956	0.00152798	0.050088	0.292426	-0.152601	-0.142385	0.449585	0.2822	0.398151	0.365429	0.642061	1	0.587087	0.746393	0.561489	0.339199	0.458861	0.330634
AKT	0.108497	0.0774033	-0.0194792	0.0873176	0.101065	0.0243071	-0.061839	0.255014	0.130603	0.0337344	0.184363	0.113597	0.159846	0.081323	0.291649	0.201318	0.214895	0.0267382	0.208031	0.0645951	0.204877	0.186825	0.237833	0.0586341	0.297044	0.158255	0.0793319	0.139445	-0.0992536	-0.158975	-0.067384	-0.0348594	0.0195141	0.24651	0.40734	-0.110319	-0.134181	0.318437	0.453034	0.312688	0.30571	0.505096	0.587087	1	0.565221	0.547798	0.164911	0.359974	0.308914
E2 induced genes	0.0851233	0.166868	0.201136	0.198042	0.178997	-0.0666546	-0.160365	0.184926	0.177782	-0.113686	0.105901	0.0286791	0.0828648	-0.00645247	0.151252	0.263533	0.184653	-0.170976	0.214082	0.0366167	0.118185	0.189567	0.233944	0.1512	0.197249	0.0582805	-0.00459277	0.0124822	-0.158674	-0.210408	-0.0529876	-0.0850676	0.0637883	0.0821163	0.274388	-0.00869391	-0.226007	0.528966	0.27108	0.347557	0.44417	0.614246	0.746393	0.565221	1	0.626872	0.332662	0.525535	0.385211
p63	-0.0095809	0.0503593	0.0208699	0.0197258	0.033587	-0.0265566	-0.187097	0.0535348	0.0550915	-0.124554	0.0500976	-0.00554373	0.0272335	-0.0085042	-0.00628397	0.0771313	-0.030316	-0.190087	0.0612763	-0.0905522	0.118134	0.0647781	0.079112	0.102737	0.123478	0.06589	-0.0584125	-0.0899345	-0.159674	-0.240101	-0.0916026	-0.163383	-0.102611	-0.050904	0.12654	0.0768805	-0.159045	0.346643	0.304567	0.426381	0.564824	0.655295	0.561489	0.547798	0.626872	1	0.25767	0.382204	0.24926
Hypoxia	-0.0218625	0.0196552	0.0140078	0.00409292	0.0421954	-0.0832691	-0.156068	0.0991081	0.0439485	-0.153294	-0.0870939	-0.101905	-0.0439721	-0.0957647	0.181533	0.187376	0.180222	-0.0255741	0.183831	0.138955	0.132935	0.45651	0.390562	0.331612	0.0785331	-0.00847988	0.192761	0.212711	-0.0441532	0.0110491	0.0520385	0.270442	0.0278216	0.017217	0.0123006	-0.0192498	-0.0572823	0.375319	0.177834	0.185999	0.182069	0.258571	0.339199	0.164911	0.332662	0.25767	1	0.696613	0.361743
VEGF	0.193162	0.190994	0.138802	0.203022	0.217193	0.203245	0.0603181	0.384605	0.203271	0.0771674	0.270894	0.227252	0.282275	0.218659	0.348154	0.346796	0.312414	0.150872	0.183101	-0.0143454	0.270111	0.361357	0.497229	0.372335	0.420581	0.302599	0.283127	0.177717	0.0469874	-0.271684	0.193565	0.215991	0.0490484	0.0420128	0.0242796	-0.048733	-0.124683	0.419155	0.364726	0.128379	0.18829	0.229084	0.458861	0.359974	0.525535	0.382204	0.696613	1	0.389949
Glycolysis	0.0374445	0.0571354	0.00962599	0.0429186	0.0249489	-0.183284	-0.211488	-0.0829648	0.121612	-0.277006	-0.155549	-0.17041	-0.137217	-0.190262	-0.141914	0.0754554	0.161869	-0.350957	0.280263	0.229892	-0.205395	-0.117974	-0.0807346	-0.201136	-0.153561	-0.276165	-0.244282	-0.215186	-0.359455	-0.0554463	-0.082041	0.0281975	0.37184	0.125923	0.384619	-0.02729	-0.046275	0.131693	-0.121726	-0.166836	-0.0672459	0.0874217	0.330634	0.308914	0.385211	0.24926	0.361743	0.389949	1
Betacatenin	-0.191947	-0.0367645	-0.0154743	-0.104073	-0.147828	-0.296946	-0.330104	-0.270346	-0.140307	-0.460574	-0.296714	-0.339809	-0.325743	-0.322172	-0.387064	-0.214112	-0.302222	-0.558251	-0.00182886	-0.0682611	-0.305546	-0.400641	-0.434422	-0.335118	-0.319019	-0.407055	-0.525469	-0.389996	-0.425493	-0.144548	-0.350298	-0.429915	-0.19719	-0.133472	0.218648	0.0337795	-0.0867389	0.110315	-0.186205	0.367033	0.463033	0.690122	0.504133	0.227818	0.53171	0.558489	0.0211268	0.0443374	0.258715
CIN70	-0.194166	-0.0216446	0.0471022	-0.0698821	-0.125979	-0.287885	-0.316751	-0.273114	-0.148334	-0.49208	-0.281626	-0.334973	-0.322971	-0.321504	-0.419974	-0.218597	-0.271182	-0.587634	0.0339939	-0.049551	-0.339527	-0.402333	-0.455891	-0.319216	-0.278004	-0.368865	-0.526951	-0.421073	-0.444551	-0.188183	-0.308918	-0.369343	-0.0475806	-0.114642	0.176761	0.154966	-0.0588157	0.144455	-0.150152	0.288619	0.427427	0.586029	0.431015	0.21392	0.540736	0.566968	0.0516151	0.0985161	0.387015
bMYB	-0.156747	0.00885488	0.0812503	-0.0316835	-0.0834532	-0.213998	-0.253654	-0.237123	-0.104855	-0.435974	-0.209981	-0.261783	-0.252722	-0.250158	-0.378592	-0.178449	-0.241667	-0.524821	0.0112184	-0.0725166	-0.295817	-0.350661	-0.400476	-0.245108	-0.209178	-0.274374	-0.447587	-0.369994	-0.373881	-0.198158	-0.251496	-0.306852	-0.0113577	-0.138187	0.0989484	0.204911	-0.0316757	0.126387	-0.0922945	0.282978	0.435155	0.546163	0.399645	0.175417	0.510476	0.558569	0.056679	0.124628	0.346673
RB LOSS	-0.18799	-0.0318375	0.017792	-0.086127	-0.135053	-0.227472	-0.270134	-0.248846	-0.144572	-0.450917	-0.233385	-0.285487	-0.276022	-0.268034	-0.401264	-0.217869	-0.298364	-0.538882	-0.0214649	-0.114994	-0.284702	-0.378752	-0.418689	-0.253353	-0.221751	-0.295057	-0.468332	-0.389948	-0.378484	-0.208932	-0.276714	-0.350242	-0.0755309	-0.147475	0.0915533	0.190003	-0.00540075	0.143877	-0.0810948	0.336968	0.466137	0.586597	0.409343	0.193729	0.502529	0.577924	0.0592952	0.112427	0.325951
Proliferation (UNC)	-0.168028	-0.008531	0.0526018	-0.052392	-0.106392	-0.222611	-0.259852	-0.238711	-0.12985	-0.451719	-0.22265	-0.276353	-0.265838	-0.261283	-0.393392	-0.201432	-0.271268	-0.533811	-0.012475	-0.0936115	-0.301946	-0.390206	-0.421886	-0.270269	-0.218283	-0.29283	-0.476055	-0.395369	-0.384779	-0.210699	-0.280671	-0.347051	-0.0506175	-0.147677	0.109442	0.192471	-0.0370893	0.147849	-0.0835455	0.296046	0.445131	0.562691	0.404823	0.204634	0.527475	0.567227	0.0496019	0.126949	0.369937
Proliferation (Wirapati)	-0.191915	-0.0358656	0.0355868	-0.0733203	-0.120458	-0.190947	-0.237812	-0.21883	-0.143907	-0.419171	-0.182574	-0.24815	-0.233499	-0.231129	-0.338537	-0.207959	-0.291805	-0.444847	-0.06681	-0.191148	-0.159144	-0.333486	-0.345722	-0.167532	-0.126632	-0.147509	-0.367362	-0.340444	-0.274024	-0.196651	-0.232736	-0.382261	-0.0847028	-0.153942	0.0827757	0.225578	-0.0441965	0.188996	0.0719724	0.411058	0.483245	0.596946	0.463345	0.254802	0.581696	0.617597	0.0459729	0.167204	0.293843
RB LOH	-0.167832	0.0102284	0.0894209	-0.0276495	-0.08441	-0.300597	-0.337816	-0.251037	-0.0971917	-0.488849	-0.267431	-0.326161	-0.30887	-0.323145	-0.379576	-0.161394	-0.176136	-0.591582	0.152352	0.0245065	-0.345723	-0.342958	-0.420355	-0.329872	-0.256055	-0.38211	-0.526214	-0.433137	-0.438004	-0.143125	-0.283481	-0.324114	0.0293296	-0.0600281	0.238	0.12846	-0.0972991	0.18287	-0.168113	0.280664	0.406334	0.59472	0.468348	0.243126	0.627319	0.563679	0.105431	0.169931	0.390203
PIK3CA	-0.0479768	0.0536089	0.0734981	0.0451968	0.0486404	0.0866343	-0.0158139	0.194018	0.0292908	-0.067055	0.176267	0.0961933	0.128106	0.0946133	0.0466174	0.0902904	-0.0349797	0.00429765	-0.13707	-0.258505	0.264636	0.0529683	0.168522	0.275439	0.347573	0.335321	0.148963	0.0370848	0.0542936	-0.250558	-0.0259283	-0.196846	-0.152238	-0.140963	-0.0628173	0.148592	-0.0795325	0.356936	0.520139	0.544814	0.508319	0.545631	0.632946	0.439018	0.6567	0.64571	0.243383	0.488847	0.203581
MYC	-0.238724	-0.106873	-0.012589	-0.115211	-0.181024	-0.457279	-0.405741	-0.322445	-0.207908	-0.49451	-0.387992	-0.435542	-0.433587	-0.441621	-0.428554	-0.255031	-0.281221	-0.549151	0.0784437	-0.00177412	-0.354139	-0.464133	-0.460409	-0.512063	-0.43127	-0.501739	-0.563878	-0.416941	-0.447994	0.146021	-0.312274	-0.445092	-0.0724193	0.0167577	0.400931	0.0515981	-0.0303389	0.0248429	-0.319526	0.146806	0.0628426	0.38371	0.403756	0.191934	0.452241	0.262467	-0.0590058	-0.069491	0.332334
HER1 Cluster3	-0.202913	-0.0449141	0.0440842	-0.0506295	-0.108102	-0.342624	-0.382989	-0.133505	-0.142585	-0.421659	-0.226616	-0.305665	-0.278739	-0.307587	-0.277193	-0.12898	-0.243403	-0.48641	0.0324336	-0.109367	-0.216093	-0.238619	-0.274261	-0.291473	-0.172696	-0.328352	-0.440935	-0.325626	-0.403698	-0.113376	-0.313125	-0.452192	-0.183969	-0.0270027	0.268467	0.0658435	-0.10678	0.329986	-0.00913425	0.378425	0.358441	0.675112	0.568088	0.397716	0.702891	0.51762	0.109301	0.151004	0.229217
HER1 Cluster1	0.000365934	0.0369274	0.111159	0.0748848	0.00787882	-0.156754	-0.177378	-0.124179	0.0504461	-0.293809	-0.106699	-0.148596	-0.13943	-0.1518	-0.249781	-0.0176956	-0.0742783	-0.32588	0.111564	-0.0145314	-0.274901	-0.393744	-0.264026	-0.258638	-0.221819	-0.23902	-0.306017	-0.298199	-0.270499	0.0333839	-0.131017	-0.217349	0.122478	-0.0908594	0.288274	-0.057149	-0.0225659	0.095363	-0.236769	-0.0497896	0.063968	0.17729	0.405147	0.0931079	0.522393	0.281933	-0.0385972	0.170191	0.441477
HER1 Cluster2	0.0302581	0.146797	0.18053	0.123085	0.0760302	-0.230592	-0.268679	-0.128151	0.0598504	-0.341541	-0.127456	-0.187567	-0.169759	-0.213415	-0.194613	0.0183391	-0.0204282	-0.471942	0.204016	0.119083	-0.32148	-0.333294	-0.296381	-0.368044	-0.163656	-0.288935	-0.459256	-0.371426	-0.379468	-0.066896	-0.21124	-0.26528	0.12247	-0.00633988	0.436587	-0.0958147	-0.136397	0.210052	-0.196404	0.126815	0.194758	0.456709	0.51226	0.285926	0.637275	0.423908	0.0392189	0.18123	0.434047
KRAS amplicon	-0.259422	-0.16184	-0.0279207	-0.130069	-0.160171	-0.242698	-0.149596	-0.142454	-0.159565	-0.213994	-0.216937	-0.241884	-0.232852	-0.243687	-0.170412	-0.127612	-0.077324	-0.148868	0.0200747	-0.0206769	-0.00193141	-0.0557115	-0.110951	-0.068589	-0.0694096	-0.147613	-0.137991	-0.0934538	-0.132463	0.109141	-0.135875	-0.160295	-0.0308979	0.0441094	0.0352303	0.138821	-0.0664002	0.119927	-0.00603501	0.129558	0.0916054	0.176161	0.212642	0.0956559	0.225058	0.0990056	0.103108	-0.000219096	0.145651
[truncated: 13 more columns]
