# Supplementary material for: Integrative proteogenomic analyses of human tumours identifies ADNP as a novel oncogenic mediator of cell cycle progression in high-grade serous ovarian cancer with poor prognosis
Source: eBioMedicine. 2019 Nov 22;50:191–202. doi: 10.1016/j.ebiom.2019.11.009 (PMC6921307; doi:10.1016/j.ebiom.2019.11.009)
Supplement: Supplementary file 10 [file mmc10.xlsx]

## Sheet: Sheet4
Supplementary Table 9. Summary of copy number alterations associated with Poor prognosis signature
Gene ID	%AMP Low	%AMP High	AMP Fisher q	Pos Corr q	%DEL Low	%DEL High	DEL Fisher q	Neg Corr q
ACAP3	30	38.3333	0.197264	0.000565125	38.0556	25	0.074667	1
ACTRT2	30	38.3333	0.197264	0.000565125	38.0556	25	0.074667	1
AGRN	30	38.3333	0.197264	0.000565125	38.0556	25	0.074667	1
ANKRD65	30	38.3333	0.197264	0.000565125	38.0556	25	0.074667	1
ATAD3A	30	38.3333	0.197264	0.000565125	38.0556	25	0.074667	1
ATAD3B	30	38.3333	0.197264	0.000565125	38.0556	25	0.074667	1
ATAD3C	30	38.3333	0.197264	0.000565125	38.0556	25	0.074667	1
AURKAIP1	30	38.3333	0.197264	0.000565125	38.0556	25	0.074667	1
B3GALT6	30	38.3333	0.197264	0.000565125	38.0556	25	0.074667	1
C1orf159	30	38.3333	0.197264	0.000565125	38.0556	25	0.074667	1
C1orf170	30	38.3333	0.197264	0.000565125	38.0556	25	0.074667	1
C1orf222	30	38.3333	0.197264	0.000565125	38.0556	25	0.074667	1
C1orf233	30	38.3333	0.197264	0.000565125	38.0556	25	0.074667	1
C1orf86	30	38.3333	0.197264	0.000565125	38.0556	25	0.074667	1
CALML6	30	38.3333	0.197264	0.000565125	38.0556	25	0.074667	1
CCNL2	30	38.3333	0.197264	0.000565125	38.0556	25	0.074667	1
CDK11A	30	38.3333	0.197264	0.000565125	38.0556	25	0.074667	1
CDK11B	30	38.3333	0.197264	0.000565125	38.0556	25	0.074667	1
CPSF3L	30	38.3333	0.197264	0.000565125	38.0556	25	0.074667	1
DDX11L1	30	38.3333	0.197264	0.000565125	38.0556	25	0.074667	1
DVL1	30	38.3333	0.197264	0.000565125	38.0556	25	0.074667	1
FAM132A	30	38.3333	0.197264	0.000565125	38.0556	25	0.074667	1
FAM138A	30	38.3333	0.197264	0.000565125	38.0556	25	0.074667	1
FAM213B	30	38.3333	0.197264	0.000565125	38.0556	25	0.074667	1
FAM41C	30	38.3333	0.197264	0.000565125	38.0556	25	0.074667	1
FAM87B	30	38.3333	0.197264	0.000565125	38.0556	25	0.074667	1
GABRD	30	38.3333	0.197264	0.000565125	38.0556	25	0.074667	1
GLTPD1	30	38.3333	0.197264	0.000565125	38.0556	25	0.074667	1
GNB1	30	38.3333	0.197264	0.000565125	38.0556	25	0.074667	1
HES4	30	38.3333	0.197264	0.000565125	38.0556	25	0.074667	1
HES5	30	38.3333	0.197264	0.000565125	38.0556	25	0.074667	1
ISG15	30	38.3333	0.197264	0.000565125	38.0556	25	0.074667	1
KLHL17	30	38.3333	0.197264	0.000565125	38.0556	25	0.074667	1
LINC00115	30	38.3333	0.197264	0.000565125	38.0556	25	0.074667	1
LINC00982	30	38.3333	0.197264	0.000565125	38.0556	25	0.074667	1
MIB2	30	38.3333	0.197264	0.000565125	38.0556	25	0.074667	1
MIR200A	30	38.3333	0.197264	0.000565125	38.0556	25	0.074667	1
MIR200B	30	38.3333	0.197264	0.000565125	38.0556	25	0.074667	1
MIR429	30	38.3333	0.197264	0.000565125	38.0556	25	0.074667	1
MMEL1	30	38.3333	0.197264	0.000565125	38.0556	25	0.074667	1
MMP23B	30	38.3333	0.197264	0.000565125	38.0556	25	0.074667	1
MORN1	30	38.3333	0.197264	0.000565125	38.0556	25	0.074667	1
MRPL20	30	38.3333	0.197264	0.000565125	38.0556	25	0.074667	1
MXRA8	30	38.3333	0.197264	0.000565125	38.0556	25	0.074667	1
NADK	30	38.3333	0.197264	0.000565125	38.0556	25	0.074667	1
NOC2L	30	38.3333	0.197264	0.000565125	38.0556	25	0.074667	1
OR4F16	30	38.3333	0.197264	0.000565125	38.0556	25	0.074667	1
OR4F29	30	38.3333	0.197264	0.000565125	38.0556	25	0.074667	1
OR4F5	30	38.3333	0.197264	0.000565125	38.0556	25	0.074667	1
PANK4	30	38.3333	0.197264	0.000565125	38.0556	25	0.074667	1
PEX10	30	38.3333	0.197264	0.000565125	38.0556	25	0.074667	1
PLCH2	30	38.3333	0.197264	0.000565125	38.0556	25	0.074667	1
PLEKHN1	30	38.3333	0.197264	0.000565125	38.0556	25	0.074667	1
PRDM16	29.7222	38.3333	0.196005	0.000449792	38.3333	25	0.0657995	1
PRKCZ	30	38.3333	0.197264	0.000565125	38.0556	25	0.074667	1
PUSL1	30	38.3333	0.197264	0.000565125	38.0556	25	0.074667	1
RER1	30	38.3333	0.197264	0.000565125	38.0556	25	0.074667	1
RN7SL657P	30	38.3333	0.197264	0.000565125	38.0556	25	0.074667	1
RNF223	30	38.3333	0.197264	0.000565125	38.0556	25	0.074667	1
SAMD11	30	38.3333	0.197264	0.000565125	38.0556	25	0.074667	1
SCNN1D	30	38.3333	0.197264	0.000565125	38.0556	25	0.074667	1
SDF4	30	38.3333	0.197264	0.000565125	38.0556	25	0.074667	1
SKI	30	38.3333	0.197264	0.000565125	38.0556	25	0.074667	1
SLC35E2B	30	38.3333	0.197264	0.000565125	38.0556	25	0.074667	1
SLC35E2	30	38.3333	0.197264	0.000565125	38.0556	25	0.074667	1
SSU72	30	38.3333	0.197264	0.000565125	38.0556	25	0.074667	1
TAS1R3	30	38.3333	0.197264	0.000565125	38.0556	25	0.074667	1
TMEM240	30	38.3333	0.197264	0.000565125	38.0556	25	0.074667	1
TMEM52	30	38.3333	0.197264	0.000565125	38.0556	25	0.074667	1
TMEM88B	30	38.3333	0.197264	0.000565125	38.0556	25	0.074667	1
TNFRSF14	30	38.3333	0.197264	0.000565125	38.0556	25	0.074667	1
TNFRSF18	30	38.3333	0.197264	0.000565125	38.0556	25	0.074667	1
TNFRSF4	30	38.3333	0.197264	0.000565125	38.0556	25	0.074667	1
TTC34	30	38.3333	0.197264	0.000565125	38.0556	25	0.074667	1
TTLL10	30	38.3333	0.197264	0.000565125	38.0556	25	0.074667	1
UBE2J2	30	38.3333	0.197264	0.000565125	38.0556	25	0.074667	1
VWA1	30	38.3333	0.197264	0.000565125	38.0556	25	0.074667	1
ARHGEF16	30	38.3333	0.197264	0.000448953	38.0556	25	0.074667	1
MEGF6	30	37.5	0.273207	0.000769126	38.0556	25.8333	0.089974	1
MIR551A	30	38.3333	0.197264	0.000503131	38.0556	25	0.074667	1
TPRG1L	30	38.3333	0.197264	0.000467051	38.3333	25	0.0657995	1
WRAP73	29.7222	38.3333	0.196005	0.000487628	38.3333	25	0.0657995	1
TP73	29.7222	38.3333	0.196005	0.000477138	38.6111	25	0.0655735	1
CCDC27	29.7222	38.3333	0.196005	0.000477138	38.6111	25	0.0655735	1
SMIM1	29.7222	38.3333	0.196005	0.000477138	38.6111	25	0.0655735	1
LRRC47	29.7222	38.3333	0.196005	0.000456732	38.6111	25	0.0655735	1
RN7SL574P	29.7222	38.3333	0.196005	0.000457774	38.6111	25	0.0655735	1
CEP104	29.7222	37.5	0.23467	0.000626014	38.8889	25.8333	0.0757314	1
DFFB	29.4444	38.3333	0.194445	0.000571777	38.8889	25	0.0543713	1
C1orf174	29.4444	38.3333	0.194445	0.000571777	38.8889	25	0.0543713	1
AJAP1	30	38.3333	0.197264	0.00152711	37.5	25	0.0882546	1
MIR4417	30.2778	36.6667	0.373887	0.00361329	36.9444	25.8333	0.124254	1
MIR4689	30.2778	36.6667	0.373887	0.00157744	37.2222	25.8333	0.123567	1
NPHP4	30.2778	36.6667	0.373887	0.00157744	37.2222	25.8333	0.123567	1
KCNAB2	30.2778	36.6667	0.373887	0.00195142	37.2222	25.8333	0.123567	1
CHD5	30.8333	36.6667	0.426918	0.00315212	36.6667	25.8333	0.14684	1
RPL22	30.8333	36.6667	0.426918	0.00367249	36.3889	26.6667	0.200153	1
RNF207	30.5556	36.6667	0.37586	0.00244945	36.3889	26.6667	0.200153	1
ICMT	30.5556	36.6667	0.37586	0.00241173	36.3889	26.6667	0.200153	1
LINC00337	30.5556	36.6667	0.37586	0.00241173	36.3889	26.6667	0.200153	1
GPR153	30.8333	35.8333	0.484734	0.00295357	36.3889	26.6667	0.200153	1
HES3	30.5556	35.8333	0.482042	0.00286356	36.3889	26.6667	0.200153	1
ACOT7	31.1111	35.8333	0.545955	0.00286831	36.3889	26.6667	0.200153	1
HES2	31.1111	35.8333	0.545955	0.00461115	35.8333	27.5	0.307851	1
ESPN	31.1111	35.8333	0.545955	0.00534337	36.1111	27.5	0.266637	1
MIR4252	31.1111	35.8333	0.545955	0.00565782	35.5556	27.5	0.307851	1
PLEKHG5	31.1111	35.8333	0.545955	0.00656677	35.8333	27.5	0.307851	1
TNFRSF25	31.1111	35.8333	0.545955	0.00656677	35.8333	27.5	0.307851	1
NOL9	31.1111	35.8333	0.545955	0.00612238	35.8333	27.5	0.307851	1
TAS1R1	30.8333	35.8333	0.484734	0.00632706	35.8333	27.5	0.307851	1
ZBTB48	30.5556	35.8333	0.482042	0.00504917	35.8333	27.5	0.307851	1
KLHL21	30.5556	35.8333	0.482042	0.00504917	35.8333	27.5	0.307851	1
PHF13	30.2778	35.8333	0.426186	0.00358647	35.8333	27.5	0.307851	1
THAP3	30.2778	35.8333	0.426186	0.00358647	35.8333	27.5	0.307851	1
DNAJC11	30.2778	35.8333	0.426186	0.00271393	36.1111	27.5	0.266637	1
snoU13.ENSG00000239166.1	30.5556	35.8333	0.482042	0.00334938	36.1111	27.5	0.266637	1
CAMTA1	30.8333	35	0.601413	0.00642237	37.5	30	0.364441	1
VAMP3	30.8333	35	0.601413	0.00412376	36.6667	30	0.463152	1
PER3	30.8333	35	0.601413	0.00516729	36.6667	30.8333	0.518322	1
UTS2	30.5556	35	0.545363	0.00459068	36.6667	30.8333	0.518322	1
TNFRSF9	30.2778	35	0.541823	0.00347536	36.6667	30.8333	0.518322	1
PARK7	30.5556	35	0.545363	0.00341945	36.6667	30.8333	0.518322	1
ERRFI1	30	35	0.482042	0.00277735	37.2222	30	0.415709	1
RN7SL729P	30	36.6667	0.322398	0.000814481	37.2222	27.5	0.20301	1
SLC45A1	29.4444	36.6667	0.27305	0.000582994	37.2222	27.5	0.20301	1
RERE	30	35.8333	0.421983	0.002117	38.0556	28.3333	0.207131	1
SNORA77.ENSG00000221083.1	28.8889	36.6667	0.23171	0.000564962	37.7778	27.5	0.175528	1
ENO1	30.2778	38.3333	0.23467	0.000774	37.5	27.5	0.177393	1
CA6	30	37.5	0.273207	0.00110131	37.7778	27.5	0.175528	1
RN7SL451P	30.2778	37.5	0.277384	0.000924517	37.5	27.5	0.177393	1
SLC2A7	30.5556	37.5	0.322697	0.00114149	37.5	27.5	0.177393	1
SLC2A5	30.5556	38.3333	0.237154	0.000449425	38.0556	25.8333	0.089974	1
SCARNA16.ENSG00000252404.1	30.8333	38.3333	0.277746	0.000572819	37.5	25.8333	0.105589	1
GPR157	31.1111	38.3333	0.282037	0.000847033	37.5	25.8333	0.105589	1
MIR34A	30.8333	38.3333	0.277746	0.000742068	37.5	25.8333	0.105589	1
H6PD	31.3889	39.1667	0.241406	0.0010573	36.9444	25.8333	0.124254	1
SPSB1	31.6667	39.1667	0.282164	0.000932589	36.9444	25.8333	0.124254	1
RNA5SP40	31.6667	39.1667	0.282164	0.0018223	36.6667	25.8333	0.14684	1
SLC25A33	31.9444	38.3333	0.380364	0.00242543	36.1111	25.8333	0.170593	1
TMEM201	31.9444	38.3333	0.380364	0.00242543	36.1111	25.8333	0.170593	1
C1orf200	31.9444	38.3333	0.380364	0.00278122	36.3889	25.8333	0.147326	1
PIK3CD	31.9444	38.3333	0.380364	0.00425232	36.3889	25.8333	0.147326	1
CLSTN1	32.5	38.3333	0.433706	0.0049471	36.3889	25.8333	0.147326	1
CTNNBIP1	31.6667	39.1667	0.282164	0.00139781	36.6667	24.1667	0.0861947	1
LZIC	31.9444	39.1667	0.285322	0.00163381	36.6667	25	0.104232	1
NMNAT1	31.9444	39.1667	0.285322	0.00147195	36.6667	25	0.104232	1
RN7SKP269	31.9444	39.1667	0.285322	0.00163381	36.6667	25	0.104232	1
MIR5697	31.9444	39.1667	0.285322	0.00163381	36.6667	25	0.104232	1
RBP7	31.6667	39.1667	0.282164	0.00119087	36.6667	25	0.104232	1
UBE4B	31.6667	39.1667	0.282164	0.00116157	36.6667	25	0.104232	1
KIF1B	31.6667	39.1667	0.282164	0.00112438	36.3889	25	0.12086	1
MIR1273D	31.6667	39.1667	0.282164	0.00088623	36.3889	24.1667	0.086845	1
RN7SL731P	31.3889	39.1667	0.241406	0.000931057	36.3889	24.1667	0.086845	1
RN7SL721P	31.3889	39.1667	0.241406	0.00130207	36.3889	25	0.12086	1
PGD	31.3889	39.1667	0.241406	0.00128378	36.1111	25	0.121907	1
APITD1	31.1111	39.1667	0.237303	0.00127691	36.3889	25	0.12086	1
CORT	31.1111	39.1667	0.237303	0.00128144	36.3889	25	0.12086	1
DFFA	31.1111	40	0.199098	0.000982738	36.3889	25	0.12086	1
PEX14	31.6667	40	0.204726	0.00110673	36.3889	25	0.12086	1
RN7SL614P	31.3889	40	0.201015	0.000902507	36.1111	24.1667	0.102008	1
CASZ1	31.1111	39.1667	0.237303	0.00126746	36.6667	25.8333	0.14684	1
C1orf127	30.5556	40.8333	0.11151	0.00017047	37.5	23.3333	0.0503385	1
TARDBP	30.2778	40.8333	0.110454	0.000145034	37.2222	23.3333	0.0508193	1
MASP2	30	40.8333	0.0891007	0.000136926	37.5	23.3333	0.0503385	1
SRM	29.7222	40.8333	0.0875369	0.00011768	38.0556	23.3333	0.0400793	1
EXOSC10	29.7222	40.8333	0.0875369	0.00011768	38.0556	23.3333	0.0400793	1
MTOR	29.4444	40.8333	0.0702559	6.19872e-05	38.3333	23.3333	0.0324485	1
snoU13.ENSG00000271794.1	29.4444	40.8333	0.0702559	8.71604e-05	38.0556	23.3333	0.0400793	1
ANGPTL7	29.1667	40.8333	0.06868	5.36089e-05	38.3333	23.3333	0.0324485	1
UBIAD1	29.1667	40	0.0863724	0.000118843	38.3333	23.3333	0.0324485	1
PTCHD2	29.4444	40	0.10755	9.17315e-05	37.7778	23.3333	0.0404547	1
FBXO2	29.7222	39.1667	0.162941	6.72883e-05	37.5	24.1667	0.0647691	1
FBXO44	29.7222	39.1667	0.162941	6.72883e-05	37.5	24.1667	0.0647691	1
FBXO6	29.7222	39.1667	0.162941	6.62283e-05	37.5	24.1667	0.0647691	1
MAD2L2	29.7222	39.1667	0.162941	6.62283e-05	37.5	24.1667	0.0647691	1
DRAXIN	29.7222	39.1667	0.162941	6.62283e-05	37.5	24.1667	0.0647691	1
AGTRAP	30	38.3333	0.197264	0.000102407	37.5	25	0.0882546	1
C1orf167	30.2778	38.3333	0.23467	0.000101717	37.5	25	0.0882546	1
MTHFR	30.2778	38.3333	0.23467	0.000101717	37.5	25	0.0882546	1
CLCN6	30.2778	38.3333	0.23467	0.000101717	37.5	25	0.0882546	1
NPPA	30.2778	38.3333	0.23467	0.000101717	37.5	25	0.0882546	1
NPPB	30.5556	38.3333	0.237154	0.000136333	37.5	25	0.0882546	1
KIAA2013	30.8333	37.5	0.327006	0.000158113	37.5	25	0.0882546	1
PLOD1	30.5556	37.5	0.322697	0.00010517	37.7778	25	0.0750647	1
MFN2	30.5556	37.5	0.322697	0.00010517	37.7778	25	0.0750647	1
MIIP	30.5556	38.3333	0.237154	7.96593e-05	37.7778	24.1667	0.0641068	1
RN7SL649P	30.5556	38.3333	0.237154	7.96593e-05	37.7778	24.1667	0.0641068	1
TNFRSF8	30.5556	38.3333	0.237154	9.58095e-05	38.0556	24.1667	0.0526482	1
TNFRSF1B	30.2778	38.3333	0.23467	4.65113e-05	37.7778	24.1667	0.0641068	1
MIR4632	30.2778	38.3333	0.23467	7.89457e-05	37.5	24.1667	0.0647691	1
SNORA70.ENSG00000252969.1	30.2778	38.3333	0.23467	4.8027e-05	37.7778	24.1667	0.0641068	1
VPS13D	31.1111	39.1667	0.237303	6.02788e-05	37.2222	24.1667	0.0744369	1
SNORA59A	31.3889	38.3333	0.327434	9.95353e-05	36.9444	25	0.103481	1
DHRS3	30.5556	38.3333	0.237154	0.000109365	37.2222	25	0.0888922	1
RNU6ATAC18P	30.5556	38.3333	0.237154	0.000109365	37.2222	25	0.0888922	1
AADACL4	30.5556	38.3333	0.237154	0.000106982	37.2222	25	0.0888922	1
AADACL3	30.8333	38.3333	0.277746	8.4728e-05	37.5	25	0.0882546	1
snoU13.ENSG00000238771.1	30.8333	38.3333	0.277746	8.45882e-05	37.5	25	0.0882546	1
C1orf158	30.8333	38.3333	0.277746	8.45882e-05	37.5	25	0.0882546	1
HNRNPCL1	30.2778	38.3333	0.23467	6.38001e-05	38.0556	25	0.074667	1
PRAMEF10	30.2778	38.3333	0.23467	6.38001e-05	38.0556	25	0.074667	1
PRAMEF11	30.2778	38.3333	0.23467	6.38001e-05	38.0556	25	0.074667	1
PRAMEF12	30.2778	38.3333	0.23467	6.38001e-05	38.0556	25	0.074667	1
PRAMEF13	30.2778	38.3333	0.23467	6.38001e-05	38.0556	25	0.074667	1
PRAMEF14	30.2778	38.3333	0.23467	6.38001e-05	38.0556	25	0.074667	1
PRAMEF15	30.2778	38.3333	0.23467	6.38001e-05	38.0556	25	0.074667	1
PRAMEF16	30.2778	38.3333	0.23467	6.38001e-05	38.0556	25	0.074667	1
PRAMEF17	30.2778	38.3333	0.23467	6.38001e-05	38.0556	25	0.074667	1
PRAMEF18	30.2778	38.3333	0.23467	6.38001e-05	38.0556	25	0.074667	1
PRAMEF19	30.2778	38.3333	0.23467	6.38001e-05	38.0556	25	0.074667	1
PRAMEF1	30.2778	38.3333	0.23467	6.38001e-05	38.0556	25	0.074667	1
PRAMEF21	30.2778	38.3333	0.23467	6.38001e-05	38.0556	25	0.074667	1
PRAMEF22	30.2778	38.3333	0.23467	6.38001e-05	38.0556	25	0.074667	1
PRAMEF2	30.2778	38.3333	0.23467	6.38001e-05	38.0556	25	0.074667	1
PRAMEF3	30.2778	38.3333	0.23467	6.38001e-05	38.0556	25	0.074667	1
PRAMEF4	30.2778	38.3333	0.23467	6.38001e-05	38.0556	25	0.074667	1
PRAMEF5	30.2778	38.3333	0.23467	6.38001e-05	38.0556	25	0.074667	1
PRAMEF6	30.2778	38.3333	0.23467	6.38001e-05	38.0556	25	0.074667	1
PRAMEF7	30.2778	38.3333	0.23467	6.38001e-05	38.0556	25	0.074667	1
PRAMEF8	30.2778	38.3333	0.23467	6.38001e-05	38.0556	25	0.074667	1
PRAMEF9	30.2778	38.3333	0.23467	6.38001e-05	38.0556	25	0.074667	1
PRAMEF20	29.1667	37.5	0.195728	5.25404e-05	38.3333	25.8333	0.0898319	1
LRRC38	28.8889	37.5	0.192404	5.67265e-05	38.3333	26.6667	0.108182	1
PDPN	28.8889	37.5	0.192404	0.000107441	38.0556	26.6667	0.125587	1
RNA5SP41	28.8889	37.5	0.192404	0.000107441	38.0556	26.6667	0.125587	1
SCARNA11.ENSG00000253085.1	28.8889	36.6667	0.23171	0.000128445	38.0556	26.6667	0.125587	1
PRDM2	28.8889	36.6667	0.23171	0.000116323	38.3333	26.6667	0.108182	1
KAZN	28.8889	34.1667	0.473925	0.000404614	40	30.8333	0.249112	1
TMEM51	28.6111	36.6667	0.228666	0.000245712	38.3333	27.5	0.151296	1
C1orf195	28.6111	35.8333	0.26928	0.000374888	38.3333	27.5	0.151296	1
FHAD1	29.4444	36.6667	0.27305	0.00049552	37.7778	27.5	0.175528	1
EFHD2	29.1667	36.6667	0.269879	0.000558513	37.7778	27.5	0.175528	1
CTRC	29.1667	36.6667	0.269879	0.000558513	37.7778	27.5	0.175528	1
CELA2A	29.1667	35.8333	0.317918	0.00065558	37.7778	27.5	0.175528	1
CELA2B	29.7222	35.8333	0.373335	0.000497429	37.5	27.5	0.177393	1
CASP9	29.7222	35.8333	0.373335	0.000454026	37.5	27.5	0.177393	1
DNAJC16	29.4444	35.8333	0.368988	0.000227085	37.7778	27.5	0.175528	1
SCARNA21.ENSG00000251866.1	29.7222	35.8333	0.373335	0.00041605	37.5	27.5	0.177393	1
AGMAT	29.4444	35.8333	0.368988	0.000227085	37.7778	27.5	0.175528	1
DDI2	28.8889	35.8333	0.315384	0.000215533	38.3333	27.5	0.151296	1
RSC1A1	28.6111	35.8333	0.26928	0.0002412	38.6111	27.5	0.130201	1
PLEKHM2	28.3333	35.8333	0.266051	0.000108072	39.4444	26.6667	0.0774518	1
FBLIM1	28.3333	35.8333	0.266051	0.000108072	39.4444	26.6667	0.0774518	1
SLC25A34	28.3333	35.8333	0.266051	0.000108072	39.4444	26.6667	0.0774518	1
TMEM82	28.3333	35.8333	0.266051	0.000108072	39.4444	26.6667	0.0774518	1
SPEN	28.8889	36.6667	0.23171	0.00018644	39.1667	26.6667	0.0909178	1
snoU13.ENSG00000238818.1	28.8889	35.8333	0.315384	0.000213716	39.1667	25.8333	0.065826	1
ZBTB17	29.1667	36.6667	0.269879	0.000169897	39.1667	26.6667	0.0909178	1
C1orf64	29.1667	35.8333	0.317918	0.000200133	39.1667	26.6667	0.0909178	1
HSPB7	29.1667	35.8333	0.317918	0.000239595	39.1667	26.6667	0.0909178	1
CLCNKA	28.8889	35.8333	0.315384	0.000219595	39.1667	26.6667	0.0909178	1
CLCNKB	28.8889	35.8333	0.315384	0.000219595	39.1667	26.6667	0.0909178	1
FAM131C	28.8889	35.8333	0.315384	0.000219595	39.1667	26.6667	0.0909178	1
EPHA2	28.6111	35.8333	0.26928	0.000357882	39.4444	26.6667	0.0774518	1
ARHGEF19	28.6111	35.8333	0.26928	0.000493156	39.1667	26.6667	0.0909178	1
ANO7P1	28.3333	35.8333	0.266051	0.000526089	39.4444	26.6667	0.0774518	1
C1orf134	28.3333	35.8333	0.266051	0.000526089	39.4444	26.6667	0.0774518	1
RSG1	28.0556	36.6667	0.189805	0.000424565	39.1667	26.6667	0.0909178	1
FBXO42	28.3333	36.6667	0.192169	0.000542027	39.4444	26.6667	0.0774518	1
SZRD1	27.7778	36.6667	0.18765	0.000456732	39.7222	26.6667	0.0766486	1
SPATA21	28.0556	36.6667	0.189805	0.000363174	39.4444	26.6667	0.0774518	1
NECAP2	27.5	35.8333	0.189321	0.000474119	40	26.6667	0.067425	1
CROCCP3	27.5	35	0.261244	0.000772281	40	26.6667	0.067425	1
ATP13A2	26.9444	34.1667	0.260006	0.000654829	40.5556	27.5	0.078628	1
CROCCP2	27.2222	35	0.222779	0.000886672	40	26.6667	0.067425	1
CROCC	27.2222	35	0.222779	0.000886672	40	26.6667	0.067425	1
ESPNP	27.2222	35	0.222779	0.000886672	40	26.6667	0.067425	1
MFAP2	27.2222	35	0.222779	0.000886672	40	26.6667	0.067425	1
MIR3675	27.2222	35	0.222779	0.000886672	40	26.6667	0.067425	1
MST1L	27.2222	35	0.222779	0.000886672	40	26.6667	0.067425	1
NBPF1	27.2222	35	0.222779	0.000886672	40	26.6667	0.067425	1
U1.ENSG00000228549.2	27.2222	35	0.222779	0.000886672	40	26.6667	0.067425	1
U1.ENSG00000233421.3	27.2222	35	0.222779	0.000886672	40	26.6667	0.067425	1
SDHB	25.2778	33.3333	0.207549	0.000142009	41.6667	28.3333	0.0703656	1
PADI2	25	33.3333	0.205034	0.000169322	41.6667	28.3333	0.0703656	1
PADI1	25	34.1667	0.138859	0.000101717	41.6667	28.3333	0.0703656	1
PADI3	25	35	0.112308	0.00011338	41.6667	29.1667	0.0968956	1
MIR3972	25	35	0.112308	0.00011338	41.6667	29.1667	0.0968956	1
PADI4	25	34.1667	0.138859	0.000146404	41.9444	29.1667	0.0831213	1
PADI6	25	34.1667	0.138859	0.000112691	41.9444	30	0.115271	1
RCC2	24.7222	34.1667	0.13718	0.000132907	42.2222	30	0.0996851	1
snoU13.ENSG00000239020.1	24.7222	33.3333	0.169999	0.000179164	42.2222	30	0.0996851	1
ARHGEF10L	24.4444	33.3333	0.167493	0.00014259	43.0556	30	0.0832773	1
ACTL8	24.1667	34.1667	0.108553	0.000100264	43.3333	29.1667	0.0606444	1
IGSF21	23.8889	33.3333	0.134053	0.000122901	43.6111	29.1667	0.0499323	1
KLHDC7A	23.3333	33.3333	0.103952	0.000108808	44.1667	29.1667	0.0400505	1
PAX7	23.0556	33.3333	0.0819958	9.71936e-05	44.1667	29.1667	0.0400505	1
TAS1R2	23.0556	33.3333	0.0819958	0.000105741	44.1667	29.1667	0.0400505	1
ALDH4A1	23.0556	32.5	0.128652	0.000154527	44.1667	30	0.0614714	1
MIR4695	22.7778	32.5	0.101889	0.000132907	44.1667	30	0.0614714	1
MIR1290	22.7778	32.5	0.101889	0.000132907	44.1667	30	0.0614714	1
IFFO2	22.7778	32.5	0.101889	0.000131212	44.1667	30	0.0614714	1
UBR4	22.2222	32.5	0.0778278	0.000143083	44.1667	30	0.0614714	1
EMC1	21.9444	32.5	0.0759239	8.85779e-05	44.4444	30	0.05102	1
MRTO4	21.9444	32.5	0.0759239	8.85779e-05	44.4444	30	0.05102	1
AKR7A3	21.9444	32.5	0.0759239	8.85779e-05	44.4444	30	0.05102	1
AKR7L	21.9444	32.5	0.0759239	8.85779e-05	44.4444	30	0.05102	1
AKR7A2	22.2222	32.5	0.0778278	7.7269e-05	44.1667	30	0.0614714	1
PQLC2	22.2222	32.5	0.0778278	7.52689e-05	44.1667	30	0.0614714	1
RN7SL85P	22.2222	32.5	0.0778278	7.72077e-05	44.1667	30	0.0614714	1
CAPZB	22.7778	32.5	0.101889	7.70849e-05	44.1667	30	0.0614714	1
RN7SL277P	22.5	32.5	0.0993472	0.000114997	43.8889	30	0.0625584	1
snoU13.ENSG00000239027.1	22.7778	32.5	0.101889	0.000107441	43.8889	30	0.0625584	1
MINOS1	23.0556	34.1667	0.0647517	5.70211e-05	43.3333	29.1667	0.0606444	1
NBL1	23.0556	34.1667	0.0647517	5.70211e-05	43.3333	29.1667	0.0606444	1
HTR6	23.0556	34.1667	0.0647517	5.23657e-05	43.3333	29.1667	0.0606444	1
TMCO4	23.6111	33.3333	0.106285	0.000133986	43.0556	30	0.0832773	1
RNF186	23.0556	34.1667	0.0647517	5.40742e-05	43.0556	29.1667	0.0614714	1
OTUD3	23.3333	34.1667	0.0665584	7.3617e-05	42.7778	29.1667	0.0711148	1
PLA2G2E	23.3333	34.1667	0.0665584	9.09757e-05	43.0556	29.1667	0.0614714	1
PLA2G2A	23.3333	34.1667	0.0665584	7.7514e-05	43.0556	29.1667	0.0614714	1
RN7SL304P	23.3333	34.1667	0.0665584	7.7514e-05	43.0556	29.1667	0.0614714	1
PLA2G5	23.3333	34.1667	0.0665584	7.7514e-05	43.0556	29.1667	0.0614714	1
PLA2G2D	23.3333	33.3333	0.103952	9.03114e-05	43.0556	29.1667	0.0614714	1
PLA2G2F	23.3333	32.5	0.131213	0.00012431	43.0556	30	0.0832773	1
PLA2G2C	23.3333	32.5	0.131213	0.000134378	43.0556	30	0.0832773	1
UBXN10	23.3333	32.5	0.131213	0.000134378	43.0556	30	0.0832773	1
VWA5B1	23.8889	31.6667	0.199939	0.000322229	43.0556	30.8333	0.101248	1
CAMK2N1	23.6111	31.6667	0.197264	0.000210933	43.0556	31.6667	0.138768	1
MUL1	23.6111	31.6667	0.197264	0.000210933	43.0556	31.6667	0.138768	1
FAM43B	23.6111	31.6667	0.197264	0.000210933	43.0556	31.6667	0.138768	1
CDA	23.6111	31.6667	0.197264	0.000254516	43.0556	31.6667	0.138768	1
PINK1	23.6111	31.6667	0.197264	0.000254516	43.0556	31.6667	0.138768	1
DDOST	23.3333	30.8333	0.23467	0.00022363	43.3333	32.5	0.165762	1
KIF17	23.0556	30.8333	0.196078	0.000173475	43.6111	32.5	0.141851	1
SH2D5	23.0556	30.8333	0.196078	0.000154527	43.6111	32.5	0.141851	1
HP1BP3	22.5	30.8333	0.190138	8.78704e-05	44.1667	32.5	0.12002	1
EIF4G3	22.5	33.3333	0.063193	1.35129e-05	44.1667	30	0.0614714	1
MIR1256	22.5	30.8333	0.190138	5.51855e-05	43.6111	31.6667	0.118146	1
ECE1	22.7778	35	0.040183	4.36197e-06	44.1667	29.1667	0.0400505	1
NBPF3	22.2222	33.3333	0.0613854	1.7455e-05	44.1667	29.1667	0.0400505	1
ALPL	21.9444	32.5	0.0759239	1.25057e-05	45	30	0.0407483	1
RAP1GAP	21.9444	31.6667	0.0967711	2.93617e-05	45	30.8333	0.0627597	1
USP48	21.6667	30.8333	0.119905	6.49908e-05	45	31.6667	0.074667	1
LDLRAD2	21.9444	30.8333	0.150615	6.07552e-05	44.4444	31.6667	0.086845	1
HSPG2	21.9444	31.6667	0.0967711	4.2109e-05	44.7222	30.8333	0.0639601	1
CDC42	21.6667	30.8333	0.119905	8.37511e-05	44.4444	31.6667	0.086845	1
CELA3A	21.6667	30.8333	0.119905	8.37511e-05	44.4444	31.6667	0.086845	1
CELA3B	21.6667	30.8333	0.119905	8.37511e-05	44.4444	31.6667	0.086845	1
LINC00339	21.6667	30.8333	0.119905	8.37511e-05	44.4444	31.6667	0.086845	1
RN7SL186P	21.6667	30.8333	0.119905	8.37511e-05	44.4444	31.6667	0.086845	1
RN7SL386P	21.6667	30.8333	0.119905	8.37511e-05	44.4444	31.6667	0.086845	1
RN7SL421P	21.6667	30.8333	0.119905	8.37511e-05	44.4444	31.6667	0.086845	1
RN7SL768P	21.6667	30.8333	0.119905	8.37511e-05	44.4444	31.6667	0.086845	1
WNT4	21.6667	28.3333	0.266899	0.000297764	44.1667	34.1667	0.197072	1
MIR4418	21.6667	28.3333	0.266899	0.000312022	44.4444	34.1667	0.195241	1
ZBTB40	21.9444	28.3333	0.316432	0.00028659	44.4444	33.3333	0.143337	1
EPHA8	22.2222	28.3333	0.321477	0.000250988	44.1667	33.3333	0.166267	1
C1QA	22.2222	28.3333	0.321477	0.000328062	44.1667	33.3333	0.166267	1
C1QC	22.2222	28.3333	0.321477	0.00034111	44.1667	33.3333	0.166267	1
C1QB	21.9444	28.3333	0.316432	0.00030155	44.1667	33.3333	0.166267	1
EPHB2	22.2222	28.3333	0.321477	0.00041576	44.4444	34.1667	0.195241	1
MIR4684	21.9444	28.3333	0.316432	0.000252763	44.4444	33.3333	0.143337	1
MIR4253	21.9444	28.3333	0.316432	0.000250988	44.4444	34.1667	0.195241	1
LACTBL1	22.5	28.3333	0.37645	0.000341633	44.4444	34.1667	0.195241	1
C1orf234	22.7778	28.3333	0.381175	0.00029335	44.4444	34.1667	0.195241	1
KDM1A	22.7778	28.3333	0.381175	0.00029335	44.4444	34.1667	0.195241	1
MIR3115	22.7778	28.3333	0.381175	0.00029335	44.4444	34.1667	0.195241	1
MIR4419A	22.7778	28.3333	0.381175	0.00029335	44.4444	34.1667	0.195241	1
LUZP1	22.7778	27.5	0.497979	0.000598845	44.1667	35	0.259615	1
HTR1D	22.7778	27.5	0.497979	0.000828935	43.8889	35	0.292392	1
HNRNPR	23.3333	29.1667	0.381832	0.000483862	43.8889	35	0.292392	1
ZNF436	23.6111	28.3333	0.504669	0.00119124	43.6111	35	0.292536	1
C1orf213	23.6111	28.3333	0.504669	0.00119124	43.6111	35	0.292536	1
TCEA3	23.6111	28.3333	0.504669	0.000808787	43.8889	35	0.292392	1
ASAP3	23.6111	28.3333	0.504669	0.000807219	43.8889	35	0.292392	1
E2F2	23.8889	27.5	0.635208	0.00157827	43.3333	35	0.335085	1
ID3	23.8889	27.5	0.635208	0.0015733	43.3333	35	0.335085	1
MDS2	23.6111	27.5	0.570676	0.00083064	43.8889	35	0.292392	1
RPL11	23.0556	27.5	0.502548	0.000614503	43.6111	35	0.292536	1
RN7SL532P	23.0556	28.3333	0.437346	0.00035024	43.8889	33.3333	0.166759	1
TCEB3	23.3333	28.3333	0.442255	0.000400278	43.8889	33.3333	0.166759	1
PITHD1	23.3333	28.3333	0.442255	0.000229595	44.1667	33.3333	0.166267	1
GALE	23.6111	28.3333	0.504669	0.000330469	43.8889	33.3333	0.166759	1
HMGCL	23.8889	28.3333	0.507812	0.000533126	43.6111	33.3333	0.193785	1
LYPLA2	23.6111	28.3333	0.504669	0.000330469	43.8889	33.3333	0.166759	1
FUCA1	23.8889	29.1667	0.444089	0.000483517	43.6111	33.3333	0.193785	1
CNR2	23.8889	30	0.334565	0.000477596	43.6111	32.5	0.141851	1
RN7SL24P	23.8889	29.1667	0.444089	0.000601553	43.6111	33.3333	0.193785	1
snoU13.ENSG00000238538.1	23.8889	29.1667	0.444089	0.000601553	43.6111	33.3333	0.193785	1
MIR378F	23.8889	30	0.334565	0.000915695	43.0556	32.5	0.166267	1
PNRC2	23.8889	30	0.334565	0.000915695	43.0556	32.5	0.166267	1
SRSF10	23.8889	30.8333	0.283018	0.000568844	43.0556	32.5	0.166267	1
MYOM3	23.8889	30	0.334565	0.000874914	43.3333	32.5	0.165762	1
IL22RA1	23.8889	29.1667	0.444089	0.00111214	43.3333	33.3333	0.195549	1
IFNLR1	23.6111	28.3333	0.504669	0.00170539	43.0556	34.1667	0.290462	1
GRHL3	23.3333	29.1667	0.381832	0.000689284	43.6111	34.1667	0.229697	1
STPG1	23.3333	29.1667	0.381832	0.000938894	43.8889	34.1667	0.227194	1
NIPAL3	23.0556	29.1667	0.32889	0.00117705	43.6111	34.1667	0.229697	1
RCAN3	23.3333	29.1667	0.381832	0.00112447	43.6111	34.1667	0.229697	1
RN7SL857P	23.3333	29.1667	0.381832	0.00112447	43.6111	34.1667	0.229697	1
NCMAP	23.3333	29.1667	0.381832	0.00112447	43.6111	34.1667	0.229697	1
SRRM1	23.3333	29.1667	0.381832	0.00112534	43.6111	34.1667	0.229697	1
snoU13.ENSG00000238986.1	23.3333	29.1667	0.381832	0.00112534	43.6111	34.1667	0.229697	1
CLIC4	23.8889	30.8333	0.283018	0.00104931	43.6111	33.3333	0.193785	1
RUNX3	23.6111	31.6667	0.197264	0.000383085	44.1667	32.5	0.12002	1
MIR4425	23.3333	32.5	0.131213	0.000467051	44.4444	33.3333	0.143337	1
C1orf63	23.0556	32.5	0.128652	0.000324126	44.7222	33.3333	0.14174	1
RHCE	23.0556	32.5	0.128652	0.000324126	44.7222	33.3333	0.14174	1
RHD	23.0556	32.5	0.128652	0.000324126	44.7222	33.3333	0.14174	1
SYF2	23.0556	32.5	0.128652	0.000324126	44.7222	33.3333	0.14174	1
TMEM50A	23.0556	32.5	0.128652	0.000324126	44.7222	33.3333	0.14174	1
snoU13.ENSG00000238889.1	23.0556	32.5	0.128652	0.000324126	44.7222	33.3333	0.14174	1
TMEM57	22.5	30.8333	0.190138	0.000636131	45	33.3333	0.12086	1
LDLRAP1	22.5	30.8333	0.190138	0.000636131	45	33.3333	0.12086	1
MAN1C1	22.2222	30.8333	0.153227	0.000925189	44.7222	33.3333	0.14174	1
SEPN1	22.5	30	0.229414	0.00159502	44.4444	33.3333	0.143337	1
MTFR1L	22.7778	30	0.233554	0.00258541	44.1667	33.3333	0.166267	1
AUNIP	22.7778	30	0.233554	0.00184939	44.4444	33.3333	0.143337	1
PAQR7	22.7778	30	0.233554	0.00184939	44.4444	33.3333	0.143337	1
STMN1	22.7778	30	0.233554	0.00263452	43.8889	33.3333	0.166759	1
MIR3917	22.7778	30	0.233554	0.0032496	43.6111	33.3333	0.193785	1
PAFAH2	21.9444	30	0.187253	0.00306687	44.4444	33.3333	0.143337	1
SCARNA17.ENSG00000252190.1	22.2222	30	0.190675	0.0034623	44.4444	33.3333	0.143337	1
SCARNA18.ENSG00000252691.1	22.2222	30	0.190675	0.0034623	44.4444	33.3333	0.143337	1
EXTL1	22.2222	30	0.190675	0.00168029	45	33.3333	0.12086	1
SLC30A2	22.2222	30	0.190675	0.00168029	45	33.3333	0.12086	1
TRIM63	22.2222	30	0.190675	0.00168029	45	33.3333	0.12086	1
PDIK1L	22.2222	30	0.190675	0.00169348	45	33.3333	0.12086	1
FAM110D	22.2222	30	0.190675	0.00185961	45	33.3333	0.12086	1
ZNF593	22.2222	30	0.190675	0.00187893	45	33.3333	0.12086	1
CNKSR1	22.2222	30	0.190675	0.00187893	45	33.3333	0.12086	1
CATSPER4	21.9444	30	0.187253	0.00124624	45.2778	33.3333	0.12002	1
CEP85	21.9444	30	0.187253	0.00174775	45.2778	34.1667	0.144787	1
SH3BGRL3	21.6667	30	0.184656	0.00159765	45.2778	34.1667	0.144787	1
UBXN11	21.6667	30	0.184656	0.00150125	45.2778	34.1667	0.144787	1
AIM1L	21.3889	30	0.146966	0.00136928	45.2778	34.1667	0.144787	1
CD52	21.3889	30	0.146966	0.00136928	45.2778	34.1667	0.144787	1
RN7SL490P	21.3889	30	0.146966	0.00146032	45.2778	34.1667	0.144787	1
ZNF683	21.3889	30	0.146966	0.00144807	45.2778	34.1667	0.144787	1
LIN28A	21.6667	30	0.184656	0.00118133	45.2778	34.1667	0.144787	1
DHDDS	21.3889	30	0.146966	0.00134028	46.1111	34.1667	0.120805	1
HMGN2	21.3889	29.1667	0.219822	0.00200485	46.1111	35	0.146348	1
RPS6KA1	21.1111	29.1667	0.180333	0.00153949	46.6667	35	0.12353	1
MIR1976	21.1111	29.1667	0.180333	0.00189883	46.3889	35	0.144314	1
RN7SL679P	21.1111	29.1667	0.180333	0.00153949	46.6667	35	0.12353	1
snoU13.ENSG00000238316.1	20.2778	29.1667	0.137577	0.000885235	46.9444	35	0.121608	1
ARID1A	20	27.5	0.206936	0.00141171	47.7778	35.8333	0.122603	1
RN7SL501P	20	27.5	0.206936	0.00145967	47.7778	35.8333	0.122603	1
PIGV	20	28.3333	0.170078	0.00125959	47.7778	35.8333	0.122603	1
RN7SL165P	20.2778	28.3333	0.173084	0.00168029	47.5	35.8333	0.123985	1
ZDHHC18	20.2778	28.3333	0.173084	0.00168029	47.5	35.8333	0.123985	1
SFN	20.2778	28.3333	0.173084	0.00125574	47.5	35	0.104232	1
GPN2	20.2778	28.3333	0.173084	0.00125574	47.5	35	0.104232	1
GPATCH3	20.2778	28.3333	0.173084	0.00125574	47.5	35	0.104232	1
NUDC	20.2778	29.1667	0.137577	0.00112659	47.5	35	0.104232	1
NR0B2	20.2778	29.1667	0.137577	0.00186679	47.2222	35	0.105589	1
C1orf172	20.2778	30	0.0881665	0.00119679	47.2222	34.1667	0.0882546	1
TRNP1	20.2778	30	0.0881665	0.00121396	47.2222	34.1667	0.0882546	1
FAM46B	20.2778	30	0.0881665	0.00121396	47.2222	34.1667	0.0882546	1
SLC9A1	21.1111	31.6667	0.0725922	0.000899965	46.9444	32.5	0.0538768	1
WDTC1	21.9444	31.6667	0.0967711	0.00146651	46.1111	32.5	0.074667	1
TMEM222	22.5	31.6667	0.125783	0.00134631	45.2778	32.5	0.0879808	1
SYTL1	22.5	31.6667	0.125783	0.00108442	45.2778	31.6667	0.0742785	1
MAP3K6	23.8889	31.6667	0.199939	0.00257738	44.4444	31.6667	0.086845	1
FCN3	23.8889	31.6667	0.199939	0.00207077	44.1667	30.8333	0.0742785	1
CD164L2	23.8889	31.6667	0.199939	0.0021623	44.1667	30.8333	0.0742785	1
GPR3	23.8889	31.6667	0.199939	0.0021623	44.1667	30.8333	0.0742785	1
WASF2	24.4444	31.6667	0.245004	0.00176506	43.6111	30.8333	0.0855229	1
AHDC1	24.7222	30.8333	0.341762	0.00246828	42.5	33.3333	0.255716	1
FGR	24.7222	30.8333	0.341762	0.00246115	42.5	33.3333	0.255716	1
IFI6	24.7222	30.8333	0.341762	0.0029702	42.2222	34.1667	0.333726	1
FAM76A	23.6111	30.8333	0.237955	0.000854847	42.2222	33.3333	0.287769	1
STX12	23.3333	31.6667	0.19549	0.000583746	42.5	32.5	0.193785	1
PPP1R8	23.3333	31.6667	0.19549	0.000584208	42.5	32.5	0.193785	1
SCARNA1	23.3333	31.6667	0.19549	0.000584208	42.5	32.5	0.193785	1
THEMIS2	23.3333	31.6667	0.19549	0.000584208	42.5	32.5	0.193785	1
RPA2	23.6111	31.6667	0.197264	0.000469831	42.2222	32.5	0.222978	1
SMPDL3B	23.6111	30.8333	0.237955	0.000536473	41.9444	32.5	0.225238	1
XKR8	23.6111	30.8333	0.237955	0.000536473	41.9444	32.5	0.225238	1
EYA3	24.1667	30.8333	0.287167	0.000622414	41.6667	32.5	0.253775	1
RN7SL559P	23.8889	30.8333	0.283018	0.000704667	41.3889	32.5	0.285375	1
PTAFR	24.7222	31.6667	0.289296	0.00066268	41.3889	31.6667	0.220629	1
DNAJC8	25	32.5	0.245915	0.000509486	40.8333	30.8333	0.189149	1
ATPIF1	24.7222	32.5	0.206144	0.000456732	40.8333	30.8333	0.189149	1
SESN2	25	32.5	0.245915	0.000539135	40.8333	30.8333	0.189149	1
MED18	24.4444	31.6667	0.245004	0.000702744	41.1111	30.8333	0.18704	1
PHACTR4	25.2778	30.8333	0.397351	0.000698786	40	30.8333	0.249112	1
RNU6ATAC27P	25.2778	30	0.515883	0.00134697	39.7222	30.8333	0.250035	1
RCC1	25.5556	32.5	0.295165	0.000790374	39.1667	30	0.246707	1
SNHG3	25.5556	30.8333	0.455495	0.00148893	39.1667	30	0.246707	1
SNORA73B	25.5556	30.8333	0.455495	0.00148893	39.1667	30	0.246707	1
snoU13.ENSG00000238821.1	25.5556	30.8333	0.455495	0.00121679	39.1667	29.1667	0.183189	1
TRNAU1AP	25.8333	32.5	0.299712	0.000549183	38.8889	29.1667	0.210851	1
SNHG12	26.1111	32.5	0.349426	0.000688579	38.6111	29.1667	0.213227	1
SNORD99	25.8333	32.5	0.299712	0.000524172	38.8889	29.1667	0.210851	1
TAF12	26.3889	32.5	0.353034	0.000734886	38.3333	29.1667	0.242567	1
RAB42	26.3889	32.5	0.353034	0.000650715	38.3333	29.1667	0.242567	1
RNU11	26.3889	32.5	0.353034	0.000565125	38.3333	29.1667	0.242567	1
GMEB1	26.1111	32.5	0.349426	0.000650644	38.3333	29.1667	0.242567	1
SCARNA24.ENSG00000252777.1	26.1111	32.5	0.349426	0.000650644	38.3333	29.1667	0.242567	1
YTHDF2	26.3889	32.5	0.353034	0.000539566	38.0556	29.1667	0.245416	1
OPRD1	26.6667	32.5	0.405043	0.00110211	37.2222	29.1667	0.316678	1
EPB41	26.9444	32.5	0.408143	0.00127372	36.9444	29.1667	0.361035	1
TMEM200B	26.6667	31.6667	0.462301	0.00145874	36.9444	29.1667	0.361035	1
SRSF4	26.9444	31.6667	0.524276	0.00200748	36.9444	29.1667	0.361035	1
MECR	26.9444	30.8333	0.585104	0.00602562	36.9444	29.1667	0.361035	1
PTPRU	26.6667	30	0.65193	0.00781219	36.9444	29.1667	0.361035	1
LAPTM5	30.2778	33.3333	0.728581	0.220822	31.3889	25.8333	0.549048	1
MATN1	30.2778	33.3333	0.728581	0.220822	31.3889	25.8333	0.549048	1
MIR4420	30.2778	33.3333	0.728581	0.220822	31.3889	25.8333	0.549048	1
RN7SKP91	30.5556	33.3333	0.730584	0.199505	30.5556	25	0.542899	1
SDC3	30.2778	33.3333	0.728581	0.169296	30.5556	25	0.542899	1
PUM1	30.5556	34.1667	0.665023	0.131864	31.6667	25.8333	0.491786	1
SNORD103A	30.5556	33.3333	0.730584	0.219136	30.5556	25.8333	0.609834	1
SNORD103B	30.5556	33.3333	0.730584	0.23354	30.5556	25.8333	0.609834	1
SNORD85	30.5556	33.3333	0.730584	0.238841	30.5556	25.8333	0.609834	1
NKAIN1	32.5	35	0.796076	0.271016	30	24.1667	0.484767	1
SNRNP40	32.7778	35	0.797091	0.311212	29.1667	24.1667	0.59842	1
ZCCHC17	33.0556	35	0.855834	0.345221	28.8889	24.1667	0.598694	1
FABP3	33.3333	35	0.856884	0.47612	28.3333	24.1667	0.654948	1
SERINC2	33.0556	35	0.855834	0.451686	28.3333	24.1667	0.654948	1
TINAGL1	33.6111	35.8333	0.79921	0.462761	28.0556	24.1667	0.713546	1
HCRTR1	34.1667	35.8333	0.858266	0.470853	28.0556	24.1667	0.713546	1
PEF1	34.1667	36.6667	0.79921	0.39557	28.0556	23.3333	0.592347	1
COL16A1	34.1667	36.6667	0.79921	0.39557	28.0556	23.3333	0.592347	1
BAI2	33.6111	38.3333	0.555517	0.239215	27.7778	21.6667	0.472462	1
MIR4254	33.6111	38.3333	0.555517	0.239215	27.7778	21.6667	0.472462	1
SPOCD1	34.4444	37.5	0.739434	0.321888	27.5	22.5	0.5916	1
PTP4A2	34.7222	37.5	0.74047	0.365286	27.2222	22.5	0.591791	1
KHDRBS1	35.5556	37.5	0.859686	0.40043	26.9444	22.5	0.64369	1
TMEM39B	35.2778	36.6667	0.919339	0.423477	26.9444	21.6667	0.526217	1
MIR5585	35.2778	36.6667	0.919339	0.423477	26.9444	21.6667	0.526217	1
KPNA6	35.8333	36.6667	0.963672	0.561762	26.3889	22.5	0.70476	1
TXLNA	35.5556	36.6667	0.919933	0.570442	26.6667	22.5	0.643965	1
CCDC28B	35.8333	36.6667	0.963672	0.554117	26.3889	21.6667	0.589076	1
IQCC	35.8333	36.6667	0.963672	0.554117	26.3889	21.6667	0.589076	1
DCDC2B	35.8333	36.6667	0.963672	0.554117	26.3889	21.6667	0.589076	1
TMEM234	35.8333	36.6667	0.963672	0.555669	26.3889	21.6667	0.589076	1
EIF3I	35.8333	36.6667	0.963672	0.555669	26.3889	21.6667	0.589076	1
MTMR9LP	36.1111	36.6667	0.963672	0.517971	26.1111	21.6667	0.643236	1
FAM167B	35.8333	36.6667	0.963672	0.543357	26.1111	21.6667	0.643236	1
LCK	36.1111	37.5	0.919933	0.492343	26.1111	20.8333	0.521353	1
HDAC1	36.1111	37.5	0.919933	0.519474	26.1111	20.8333	0.521353	1
MARCKSL1	36.3889	37.5	0.919987	0.536685	25.8333	20.8333	0.5844	1
TSSK3	36.3889	37.5	0.919987	0.482024	25.8333	20	0.459753	1
BSDC1	36.6667	37.5	0.963672	0.510442	25.8333	20	0.459753	1
FAM229A	36.3889	37.5	0.919987	0.482024	25.8333	20	0.459753	1
RN7SL122P	36.6667	40	0.68274	0.343305	25.8333	20	0.459753	1
ZBTB8B	36.9444	40	0.743479	0.35118	25.8333	20	0.459753	1
ZBTB8A	36.9444	40	0.743479	0.378787	25.8333	20	0.459753	1
ZBTB8OS	36.9444	40	0.743479	0.419523	25.8333	20	0.459753	1
RBBP4	37.2222	40	0.744401	0.471354	25.8333	20	0.459753	1
SYNC	37.2222	40	0.744401	0.474161	25.8333	20	0.459753	1
KIAA1522	36.9444	40.8333	0.621229	0.389349	24.7222	20	0.577827	1
YARS	36.6667	40.8333	0.618587	0.373317	24.7222	20	0.577827	1
S100PBP	36.6667	41.6667	0.506641	0.349374	24.7222	20	0.577827	1
FNDC5	36.3889	41.6667	0.504111	0.377456	24.7222	20	0.577827	1
HPCA	36.3889	41.6667	0.504111	0.391387	24.7222	20	0.577827	1
TMEM54	36.3889	41.6667	0.504111	0.438368	24.4444	20	0.641005	1
RNF19B	36.6667	41.6667	0.506641	0.445705	24.1667	20	0.641005	1
FKSG48	36.9444	41.6667	0.563473	0.422293	23.8889	20	0.696822	1
AK2	36.9444	41.6667	0.563473	0.424966	23.8889	20	0.696822	1
ADC	37.2222	41.6667	0.566569	0.425586	23.3333	20	0.752632	1
TRIM62	37.2222	41.6667	0.566569	0.460417	23.3333	20.8333	0.818168	1
ZNF362	36.9444	40.8333	0.621229	0.59348	23.3333	21.6667	0.948913	1
A3GALT2	37.2222	40	0.744401	0.607086	23.0556	21.6667	0.948913	1
PHC2	37.5	40	0.802458	0.584846	23.0556	21.6667	0.948913	1
MIR3605	37.5	40	0.802458	0.584846	23.0556	21.6667	0.948913	1
RN7SKP16	37.5	40	0.802458	0.584846	23.0556	21.6667	0.948913	1
ZSCAN20	37.7778	40	0.803159	0.554929	23.0556	21.6667	0.948913	1
CSMD2	38.6111	40	0.919987	0.570434	22.5	21.6667	0.991798	1
HMGB4	38.8889	40	0.920485	0.706475	21.3889	21.6667	1	1
RNA5SP42	38.6111	40.8333	0.803679	0.598582	21.3889	20.8333	1	1
C1orf94	38.6111	40	0.919987	0.604041	21.3889	20.8333	1	1
MIR552	38.0556	40	0.861597	0.537262	20.8333	20.8333	1	1
SMIM12	40	41.6667	0.864446	0.607086	20.2778	20	1	1
GJB5	38.8889	40	0.920485	0.583228	20.8333	20.8333	1	1
GJB4	38.8889	40	0.920485	0.583228	20.8333	20.8333	1	1
GJB3	38.8889	40	0.920485	0.590353	20.8333	20.8333	1	1
GJA4	39.1667	40	0.963672	0.665121	20.8333	20.8333	1	1
DLGAP3	39.7222	42.5	0.748294	0.510654	20.2778	19.1667	0.991798	1
SNORD112.ENSG00000252728.1	40	42.5	0.803982	0.592834	20	19.1667	0.991798	1
ZMYM6NB	39.7222	42.5	0.748294	0.611878	20	19.1667	0.991798	1
ZMYM6	40.5556	42.5	0.864179	0.572126	19.4444	19.1667	1	1
ZMYM1	41.1111	42.5	0.921397	0.576347	19.1667	19.1667	1	1
SFPQ	41.1111	42.5	0.921397	0.636512	18.8889	19.1667	1	1
RN7SL136P	41.3889	42.5	0.921844	0.592831	18.3333	19.1667	0.991798	1
ZMYM4	41.9444	43.3333	0.92171	0.651896	18.0556	19.1667	0.940945	1
RN7SL503P	41.3889	43.3333	0.864818	0.623804	18.6111	19.1667	0.991798	1
SNORA62.ENSG00000201542.1	41.3889	43.3333	0.864818	0.623804	18.6111	19.1667	0.991798	1
RNY5P1	41.9444	43.3333	0.92171	0.617202	18.3333	19.1667	0.991798	1
KIAA0319L	42.5	44.1667	0.866368	0.657775	17.7778	19.1667	0.939087	1
NCDN	42.7778	44.1667	0.921844	0.749373	16.6667	19.1667	0.802346	1
TFAP2E	42.7778	44.1667	0.921844	0.752185	16.6667	19.1667	0.802346	1
PSMB2	42.7778	44.1667	0.921844	0.768291	16.6667	19.1667	0.802346	1
RN7SL281P	42.7778	45	0.806494	0.718606	16.6667	20	0.653254	1
C1orf216	42.7778	45	0.806494	0.718606	16.6667	20	0.653254	1
CLSPN	42.7778	45	0.806494	0.699517	16.6667	20	0.653254	1
AGO4	43.0556	45.8333	0.751783	0.690327	16.3889	19.1667	0.724733	1
AGO1	44.1667	46.6667	0.806494	0.595502	16.1111	19.1667	0.719138	1
AGO3	44.4444	48.3333	0.632511	0.495157	15.8333	19.1667	0.643244	1
TEKT2	44.4444	48.3333	0.632511	0.573949	15.5556	19.1667	0.643236	1
ADPRHL2	44.4444	48.3333	0.632511	0.595502	15.2778	19.1667	0.577195	1
COL8A2	44.7222	48.3333	0.691769	0.58781	15.2778	19.1667	0.577195	1
TRAPPC3	45	48.3333	0.69248	0.56617	15	19.1667	0.570763	1
MAP7D1	45.5556	48.3333	0.751783	0.490718	14.4444	19.1667	0.484767	1
RN7SL131P	45.5556	49.1667	0.691769	0.462877	14.4444	19.1667	0.484767	1
THRAP3	44.7222	49.1667	0.576288	0.437914	15.2778	19.1667	0.577195	1
SH3D21	44.7222	47.5	0.751783	0.554054	15	19.1667	0.570763	1
EVA1B	44.7222	47.5	0.751783	0.554708	14.7222	19.1667	0.489853	1
STK40	44.7222	46.6667	0.866767	0.624238	14.7222	19.1667	0.489853	1
LSM10	45	46.6667	0.866793	0.617668	14.4444	19.1667	0.484767	1
OSCP1	44.4444	46.6667	0.806753	0.641189	14.7222	19.1667	0.489853	1
SNORA63.ENSG00000201448.1	44.4444	46.6667	0.806753	0.641189	14.7222	19.1667	0.489853	1
MRPS15	44.4444	46.6667	0.806753	0.641189	14.7222	19.1667	0.489853	1
CSF3R	44.4444	46.6667	0.806753	0.641189	14.7222	19.1667	0.489853	1
GRIK3	46.6667	45.8333	0.963672	0.844986	13.6111	18.3333	0.475619	1
MIR4255	46.1111	45.8333	1	0.881178	13.3333	18.3333	0.409553	1
RNA5SP43	47.5	46.6667	0.963672	0.940143	13.0556	18.3333	0.399947	1
ZC3H12A	48.6111	45.8333	0.806753	1	12.5	18.3333	0.324892	0.998842
MEAF6	48.8889	45.8333	0.751783	1	12.5	18.3333	0.324892	0.971959
MIR5581	48.6111	45.8333	0.806753	1	11.9444	18.3333	0.259626	0.933589
SNIP1	48.3333	45.8333	0.806753	1	12.2222	18.3333	0.266637	0.983922
DNALI1	48.3333	45.8333	0.806753	1	12.2222	18.3333	0.266637	0.989198
GNL2	48.3333	45.8333	0.806753	1	12.2222	18.3333	0.266637	0.987905
RSPO1	48.3333	45.8333	0.806753	1	12.2222	18.3333	0.266637	0.989076
C1orf109	48.0556	45	0.751783	1	12.2222	18.3333	0.266637	0.842801
CDCA8	48.0556	45	0.751783	1	12.2222	18.3333	0.266637	0.831568
EPHA10	48.0556	45	0.751783	1	12.2222	18.3333	0.266637	0.842872
snoU13.ENSG00000238871.1	47.5	45	0.806753	1	12.2222	18.3333	0.266637	0.93341
MANEAL	46.9444	45.8333	0.963672	1	12.5	18.3333	0.324892	0.907481
YRDC	46.9444	45.8333	0.963672	1	12.5	18.3333	0.324892	0.907481
C1orf122	46.9444	45.8333	0.963672	1	12.5	18.3333	0.324892	0.907481
MTF1	47.5	45.8333	0.921954	1	12.2222	18.3333	0.266637	0.82188
INPP5B	48.0556	45.8333	0.866793	1	12.2222	17.5	0.384754	0.832195
SNORA63.ENSG00000252448.1	47.7778	45.8333	0.866793	1	12.2222	17.5	0.384754	0.828772
SF3A3	48.6111	45.8333	0.806753	1	11.6667	17.5	0.307851	0.801816
FHL3	48.6111	45.8333	0.806753	1	11.6667	17.5	0.307851	0.801816
UTP11L	48.6111	45.8333	0.806753	1	11.6667	17.5	0.307851	0.801816
POU3F1	48.8889	45.8333	0.751783	1	11.3889	17.5	0.257446	0.730473
MIR3659	49.4444	45.8333	0.692315	1	10.8333	17.5	0.240341	0.6072
RRAGC	52.7778	48.3333	0.576288	0.955866	9.44444	15.8333	0.213903	1
MYCBP	52.7778	48.3333	0.576288	0.955866	9.44444	15.8333	0.213903	1
GJA9	52.7778	48.3333	0.576288	0.955866	9.44444	15.8333	0.213903	1
RHBDL2	52.7778	48.3333	0.576288	0.954924	9.44444	15.8333	0.213903	1
AKIRIN1	52.7778	48.3333	0.576288	0.970034	9.44444	15.8333	0.213903	1
NDUFS5	53.0556	48.3333	0.576119	0.988305	9.44444	15.8333	0.213903	1
MACF1	53.6111	47.5	0.41166	1	9.72222	16.6667	0.175419	0.977698
RNA5SP44	53.6111	48.3333	0.518276	1	9.44444	15.8333	0.213903	0.992664
KIAA0754	53.3333	47.5	0.462301	1	9.72222	15.8333	0.265325	0.998376
BMP8A	53.6111	47.5	0.41166	1	9.44444	15.8333	0.213903	0.941828
PABPC4	53.0556	47.5	0.464138	1	9.44444	15.8333	0.213903	0.931514
SNORA55	53.0556	47.5	0.464138	1	9.44444	15.8333	0.213903	0.931113
HEYL	53.3333	47.5	0.462301	1	9.44444	15.8333	0.213903	0.931514
HPCAL4	53.3333	47.5	0.462301	1	9.44444	15.8333	0.213903	0.946158
NT5C1A	53.3333	47.5	0.462301	1	9.44444	15.8333	0.213903	0.946158
PPIE	53.0556	46.6667	0.410239	1	9.72222	16.6667	0.175419	0.938945
BMP8B	53.3333	46.6667	0.365737	1	9.44444	16.6667	0.169595	0.974354
OXCT2	53.3333	46.6667	0.365737	1	9.44444	16.6667	0.169595	0.971959
TRIT1	53.8889	47.5	0.409961	1	9.16667	15.8333	0.20471	0.91027
MYCL	53.8889	47.5	0.409961	1	9.16667	15.8333	0.20471	0.856241
MFSD2A	54.1667	47.5	0.365565	1	9.16667	15.8333	0.20471	0.870851
CAP1	53.6111	48.3333	0.518276	0.981171	9.16667	15.8333	0.20471	1
PPT1	53.3333	50	0.69278	0.83096	8.88889	15	0.250035	1
RLF	53.3333	50	0.69278	0.831406	8.88889	15	0.250035	1
TMCO2	53.3333	50	0.69278	0.838804	8.88889	15	0.250035	1
ZMPSTE24	53.0556	50	0.751783	0.859868	9.16667	15	0.257697	1
COL9A2	53.0556	49.1667	0.634022	0.916826	9.16667	15	0.257697	1
SMAP2	53.0556	49.1667	0.634022	0.907624	9.44444	15	0.263611	1
ZFP69B	53.3333	49.1667	0.632176	0.899389	9.44444	15	0.263611	1
ZFP69	53.3333	50	0.69278	0.848771	9.44444	15	0.263611	1
EXO5	53.3333	50	0.69278	0.84102	9.44444	15	0.263611	1
ZNF684	53.3333	49.1667	0.632176	0.896033	9.44444	15.8333	0.213903	1
RIMS3	53.3333	49.1667	0.632176	0.896283	9.44444	15.8333	0.213903	1
NFYC	53.3333	50	0.69278	0.814552	9.44444	15.8333	0.213903	1
MIR30E	52.7778	49.1667	0.692114	0.89178	9.44444	15.8333	0.213903	1
MIR30C1	52.7778	50	0.751783	0.83666	9.44444	15.8333	0.213903	1
KCNQ4	53.0556	51.6667	0.921954	0.664382	9.44444	14.1667	0.391389	1
RN7SL326P	52.7778	51.6667	0.922069	0.693893	9.44444	14.1667	0.391389	1
CITED4	53.0556	51.6667	0.921954	0.68899	9.44444	14.1667	0.391389	1
CTPS1	52.5	51.6667	0.963672	0.664334	9.44444	14.1667	0.391389	1
SLFNL1	52.5	51.6667	0.963672	0.677287	9.44444	14.1667	0.391389	1
SCMH1	52.2222	51.6667	0.963921	0.676007	9.72222	14.1667	0.403992	1
FOXO6	51.6667	50	0.867694	0.785145	10	14.1667	0.480234	1
RNA5SP45	50.5556	50	0.963968	0.702105	10.2778	14.1667	0.484767	1
EDN2	50.8333	50	0.963724	0.666505	10	14.1667	0.480234	1
HIVEP3	50.8333	49.1667	0.867754	0.694022	10.8333	14.1667	0.5844	1
GUCA2B	50.2778	48.3333	0.866793	0.758426	11.1111	14.1667	0.660164	1
GUCA2A	50.2778	48.3333	0.866793	0.758426	11.1111	14.1667	0.660164	1
FOXJ3	50	48.3333	0.921954	0.760846	11.1111	14.1667	0.660164	1
RIMKLA	50	47.5	0.806953	0.754402	10.8333	14.1667	0.5844	1
ZMYND12	50	48.3333	0.921954	0.699805	10.8333	14.1667	0.5844	1
PPCS	50	48.3333	0.921954	0.706698	10.8333	14.1667	0.5844	1
CCDC30	50.5556	48.3333	0.866793	0.640159	11.1111	14.1667	0.660164	1
PPIH	49.4444	48.3333	0.963672	0.7252	10.8333	14.1667	0.5844	1
YBX1	49.7222	48.3333	0.921954	0.701245	10.5556	14.1667	0.577813	1
CLDN19	50	48.3333	0.921954	0.674832	10	14.1667	0.480234	1
LEPRE1	50.2778	48.3333	0.866793	0.678422	10	14.1667	0.480234	1
C1orf50	50	48.3333	0.921954	0.634931	10	14.1667	0.480234	1
CCDC23	49.7222	48.3333	0.921954	0.722272	10	14.1667	0.480234	1
ERMAP	49.7222	48.3333	0.921954	0.722272	10	14.1667	0.480234	1
ZNF691	49.7222	48.3333	0.921954	0.722272	10	14.1667	0.480234	1
SLC2A1	49.7222	49.1667	1	0.688005	10	13.3333	0.566714	1
FAM183A	49.4444	48.3333	0.963672	0.675731	10	13.3333	0.566714	1
EBNA1BP2	49.7222	48.3333	0.921954	0.685011	10	13.3333	0.566714	1
WDR65	49.7222	47.5	0.866793	0.762985	10	13.3333	0.566714	1
RNA5SP46	49.4444	47.5	0.866793	0.741279	10	13.3333	0.566714	1
TMEM125	49.4444	47.5	0.866793	0.78344	10.2778	13.3333	0.644027	1
C1orf210	49.4444	47.5	0.866793	0.78344	10.2778	13.3333	0.644027	1
TIE1	49.4444	47.5	0.866793	0.786034	10.2778	13.3333	0.644027	1
MPL	49.4444	47.5	0.866793	0.788622	10.2778	13.3333	0.644027	1
CDC20	49.1667	47.5	0.921954	0.685417	10.5556	13.3333	0.652608	1
ELOVL1	49.1667	47.5	0.921954	0.715322	10.5556	13.3333	0.652608	1
MED8	49.1667	47.5	0.921954	0.715322	10.5556	13.3333	0.652608	1
SZT2	49.7222	47.5	0.866793	0.848771	10.2778	13.3333	0.644027	1
HYI	49.4444	47.5	0.866793	0.848394	10	13.3333	0.566714	1
PTPRF	49.7222	47.5	0.866793	0.866151	10	13.3333	0.566714	1
KDM4A	48.8889	46.6667	0.866793	0.900791	10.2778	13.3333	0.644027	1
ST3GAL3	48.3333	45.8333	0.806753	0.929714	10.5556	14.1667	0.577813	1
ARTN	47.7778	46.6667	0.963672	0.790603	10.2778	13.3333	0.644027	1
IPO13	47.7778	46.6667	0.963672	0.790603	10.2778	13.3333	0.644027	1
DPH2	47.7778	46.6667	0.963672	0.778676	10	13.3333	0.566714	1
ATP6V0B	48.0556	46.6667	0.921954	0.76439	9.72222	13.3333	0.554982	1
B4GALT2	47.7778	46.6667	0.963672	0.780815	10	13.3333	0.566714	1
CCDC24	47.7778	45	0.806753	0.91526	10	14.1667	0.480234	1
SLC6A9	47.7778	45	0.806753	0.91526	10	14.1667	0.480234	1
KLF17	47.5	45	0.806753	0.919266	10.2778	14.1667	0.484767	1
RN7SL479P	47.5	45	0.806753	0.919266	10.2778	14.1667	0.484767	1
DMAP1	47.2222	45	0.866767	0.859377	10.5556	14.1667	0.577813	1
ERI3	47.2222	45.8333	0.921954	0.835798	10.5556	14.1667	0.577813	1
RNF220	47.7778	45	0.806753	0.851397	10.5556	14.1667	0.577813	1
MIR5584	47.2222	44.1667	0.751783	0.906124	10.5556	14.1667	0.577813	1
TMEM53	47.5	44.1667	0.751783	0.934445	10.5556	14.1667	0.577813	1
C1orf228	47.5	44.1667	0.751783	0.934445	10.5556	14.1667	0.577813	1
KIF2C	47.2222	44.1667	0.751783	0.964102	10.2778	14.1667	0.484767	1
BEST4	47.2222	44.1667	0.751783	0.964102	10.2778	14.1667	0.484767	1
BTBD19	47.2222	44.1667	0.751783	0.964102	10.2778	14.1667	0.484767	1
PLK3	47.2222	44.1667	0.751783	0.964102	10.2778	14.1667	0.484767	1
RPS8	47.2222	44.1667	0.751783	0.964102	10.2778	14.1667	0.484767	1
SNORD38A	47.2222	44.1667	0.751783	0.964102	10.2778	14.1667	0.484767	1
SNORD38B	47.2222	44.1667	0.751783	0.964102	10.2778	14.1667	0.484767	1
SNORD46.ENSG00000200913.1	47.2222	44.1667	0.751783	0.964102	10.2778	14.1667	0.484767	1
SNORD55	47.2222	44.1667	0.751783	0.964102	10.2778	14.1667	0.484767	1
TCTEX1D4	47.2222	44.1667	0.751783	0.964102	10.2778	14.1667	0.484767	1
PTCH2	46.9444	42.5	0.630796	1	10.2778	15.8333	0.282964	0.866616
EIF2B3	47.2222	43.3333	0.691728	1	10.2778	14.1667	0.484767	0.908103
RNA5SP47	47.2222	43.3333	0.691728	1	10.2778	14.1667	0.484767	0.909722
HECTD3	47.2222	43.3333	0.691728	1	10.2778	14.1667	0.484767	0.909722
UROD	46.9444	43.3333	0.691769	0.992647	10.5556	14.1667	0.577813	1
ZSWIM5	46.9444	43.3333	0.691769	0.980378	10.8333	15	0.494386	1
HPDL	46.1111	42.5	0.691728	1	11.1111	15	0.505399	0.993099
MUTYH	46.1111	42.5	0.691728	1	11.1111	15	0.505399	0.993099
TESK2	46.6667	42.5	0.631466	1	11.1111	15.8333	0.434771	0.86216
TOE1	46.1111	42.5	0.691728	1	11.1111	15	0.505399	0.993099
snoU13.ENSG00000238945.1	46.1111	42.5	0.691728	1	11.1111	15	0.505399	0.997516
CCDC163P	46.1111	42.5	0.691728	1	11.3889	15.8333	0.442253	0.904257
MMACHC	46.1111	42.5	0.691728	1	11.3889	15.8333	0.442253	0.904257
PRDX1	46.1111	42.5	0.691728	1	11.3889	15.8333	0.442253	0.904257
AKR1A1	46.1111	42.5	0.691728	1	11.1111	15.8333	0.434771	0.846249
NASP	45.8333	42.5	0.751255	1	11.3889	15.8333	0.442253	0.930648
CCDC17	45.5556	42.5	0.751536	0.991004	11.1111	15.8333	0.434771	1
GPBP1L1	45.5556	42.5	0.751536	1	11.1111	16.6667	0.298998	0.967386
TMEM69	45.2778	42.5	0.806494	1	11.1111	16.6667	0.298998	0.974354
IPP	45.2778	42.5	0.806494	1	11.1111	16.6667	0.298998	0.974354
MAST2	46.1111	43.3333	0.806494	1	11.3889	17.5	0.257446	0.809676
PIK3R3	46.1111	43.3333	0.806494	1	11.3889	15.8333	0.442253	0.916253
TSPAN1	46.1111	43.3333	0.806494	1	10.8333	15.8333	0.357371	0.800976
POMGNT1	46.1111	43.3333	0.806494	1	10.8333	15.8333	0.357371	0.764288
LURAP1	46.1111	43.3333	0.806494	1	10.8333	15.8333	0.357371	0.764288
RAD54L	46.3889	43.3333	0.751783	1	10.8333	15.8333	0.357371	0.666002
LRRC41	46.6667	43.3333	0.751584	1	10.8333	15.8333	0.357371	0.636956
UQCRH	46.3889	43.3333	0.751783	1	10.8333	15.8333	0.357371	0.633155
NSUN4	45.8333	43.3333	0.806753	1	11.1111	15.8333	0.434771	0.769417
FAAH	45	42.5	0.806494	1	11.9444	15.8333	0.521636	0.545051
LINC00505	45.2778	42.5	0.806494	1	11.9444	15.8333	0.521636	0.498147
DMBX1	45.2778	42.5	0.806494	1	11.9444	15.8333	0.521636	0.498147
KNCN	45	43.3333	0.921954	1	11.9444	15.8333	0.521636	0.575865
MKNK1	45	43.3333	0.921954	1	11.9444	15.8333	0.521636	0.575865
MOB3C	45	43.3333	0.921954	1	11.9444	15.8333	0.521636	0.582341
ATPAF1	45	43.3333	0.921954	1	11.9444	15.8333	0.521636	0.582341
EFCAB14	45	43.3333	0.921954	1	11.9444	15.8333	0.521636	0.582341
TEX38	45	43.3333	0.921954	1	11.9444	15.8333	0.521636	0.582341
CYP4B1	44.4444	43.3333	0.963672	1	11.9444	15.8333	0.521636	0.556627
CYP4Z2P	43.3333	43.3333	1	1	11.9444	15.8333	0.521636	0.581809
CYP4A11	43.3333	43.3333	1	1	11.6667	15.8333	0.513525	0.552426
CYP4X1	42.7778	42.5	1	1	12.2222	15.8333	0.600422	0.530697
CYP4Z1	42.5	43.3333	0.963672	1	11.9444	15.8333	0.521636	0.767214
CYP4A22	42.5	43.3333	0.963672	1	11.9444	15.8333	0.521636	0.767214
LINC00853	42.7778	42.5	1	1	11.9444	15.8333	0.521636	0.727794
PDZK1IP1	43.0556	42.5	1	1	11.9444	15.8333	0.521636	0.709774
TAL1	43.0556	42.5	1	1	11.9444	15.8333	0.521636	0.709774
STIL	43.0556	41.6667	0.921844	1	12.2222	15.8333	0.600422	0.769784
CMPK1	43.0556	41.6667	0.921844	1	11.9444	15.8333	0.521636	0.660725
FOXE3	42.7778	41.6667	0.963672	1	11.9444	15.8333	0.521636	0.7152
FOXD2	43.0556	41.6667	0.921844	1	12.2222	15.8333	0.600422	0.722517
TRABD2B	41.9444	42.5	0.963672	1	13.0556	16.6667	0.616423	0.772344
SKINTL	40.8333	42.5	0.865066	0.899293	13.8889	15.8333	0.852087	1
SLC5A9	41.1111	41.6667	0.963672	0.941813	13.8889	15.8333	0.852087	1
SPATA6	41.6667	41.6667	1	0.974561	13.8889	15.8333	0.852087	1
AGBL4	41.6667	40.8333	0.963672	0.8913	16.1111	18.3333	0.79872	1
BEND5	41.1111	41.6667	0.963672	0.979764	14.1667	15.8333	0.855621	1
snoU13.ENSG00000239144.1	40.5556	37.5	0.745874	1	15.2778	17.5	0.790172	0.953457
ELAVL4	40	39.1667	0.963672	0.947227	16.1111	17.5	0.932902	1
DMRTA2	40.2778	39.1667	0.963672	0.941606	16.1111	17.5	0.932902	1
FAF1	40	39.1667	0.963672	0.879412	16.9444	17.5	0.991699	1
CDKN2C	39.4444	38.3333	0.963672	0.855462	16.9444	16.6667	1	1
MIR4421	39.7222	39.1667	1	0.793813	16.9444	16.6667	1	1
C1orf185	40	39.1667	0.963672	0.89369	16.6667	16.6667	1	1
snoU13.ENSG00000238618.1	39.7222	39.1667	1	0.914309	16.3889	16.6667	1	1
RNF11	39.7222	39.1667	1	0.893824	16.6667	16.6667	1	1
TTC39A	39.4444	40	0.963672	0.831463	17.2222	16.6667	1	1
EPS15	39.4444	40	0.963672	0.846913	17.5	17.5	1	1
OSBPL9	39.4444	38.3333	0.963672	1	17.2222	18.3333	0.938373	0.977779
SNORA26.ENSG00000212624.1	38.6111	38.3333	1	0.958218	16.9444	18.3333	0.93629	1
NRD1	38.3333	38.3333	1	0.973615	16.9444	18.3333	0.93629	1
MIR761	38.3333	38.3333	1	0.970289	16.9444	18.3333	0.93629	1
RAB3B	38.6111	39.1667	0.963672	0.898149	16.9444	17.5	0.991699	1
RNA5SP48	38.3333	38.3333	1	0.95451	16.9444	18.3333	0.93629	1
RN7SL290P	38.3333	39.1667	0.963672	0.891238	16.9444	17.5	0.991699	1
TXNDC12	38.3333	39.1667	0.963672	0.891743	16.9444	17.5	0.991699	1
KTI12	38.3333	39.1667	0.963672	0.891743	16.9444	17.5	0.991699	1
BTF3L4	38.3333	39.1667	0.963672	0.891743	16.9444	17.5	0.991699	1
ZFYVE9	38.3333	39.1667	0.963672	0.903355	16.6667	17.5	0.991699	1
RN7SL788P	38.0556	39.1667	0.919987	0.908115	16.9444	17.5	0.991699	1
CC2D1B	37.7778	39.1667	0.919987	0.849442	16.6667	17.5	0.991699	1
ORC1	37.7778	39.1667	0.919987	0.866832	16.6667	17.5	0.991699	1
PRPF38A	37.7778	39.1667	0.919987	0.866832	16.6667	17.5	0.991699	1
ZCCHC11	37.7778	40	0.803159	0.799916	16.6667	16.6667	1	1
snoU13.ENSG00000239063.1	37.7778	39.1667	0.919987	0.866832	16.6667	17.5	0.991699	1
GPX7	37.5	40	0.802458	0.821338	16.6667	16.6667	1	1
FAM159A	37.7778	40	0.803159	0.846489	16.9444	16.6667	1	1
SELRC1	37.5	40	0.802458	0.852898	16.9444	17.5	0.991699	1
RN7SL62P	37.7778	40	0.803159	0.896435	16.9444	17.5	0.991699	1
ZYG11B	37.5	40	0.802458	0.928948	17.2222	17.5	1	1
ZYG11A	37.2222	40.8333	0.68248	0.861523	16.9444	17.5	0.991699	1
ECHDC2	37.2222	40.8333	0.68248	0.861523	16.9444	17.5	0.991699	1
SCP2	36.9444	40.8333	0.621229	0.814861	17.2222	18.3333	0.938373	1
MIR1273F	37.2222	40.8333	0.68248	0.861523	16.9444	17.5	0.991699	1
MIR5095	37.2222	40.8333	0.68248	0.861523	16.9444	17.5	0.991699	1
MIR1273G	37.2222	40.8333	0.68248	0.861523	16.9444	17.5	0.991699	1
PODN	36.9444	40.8333	0.621229	0.847591	16.9444	17.5	0.991699	1
SLC1A7	37.5	40.8333	0.683676	0.837282	16.6667	17.5	0.991699	1
CPT2	37.2222	40.8333	0.68248	0.7252	16.9444	17.5	0.991699	1
C1orf123	37.2222	40.8333	0.68248	0.7252	16.9444	17.5	0.991699	1
MAGOH	37.2222	40.8333	0.68248	0.7252	16.9444	17.5	0.991699	1
LRP8	37.5	40.8333	0.683676	0.796986	16.6667	17.5	0.991699	1
SLC25A3P1	38.3333	40.8333	0.803038	0.79238	16.3889	17.5	0.934998	1
DMRTB1	38.3333	40.8333	0.803038	0.79238	16.3889	17.5	0.934998	1
GLIS1	38.6111	42.5	0.624205	0.693426	16.9444	17.5	0.991699	1
NDC1	38.0556	42.5	0.567897	0.698932	16.9444	16.6667	1	1
SNORA58.ENSG00000201003.1	37.7778	42.5	0.56619	0.657138	16.9444	16.6667	1	1
YIPF1	38.3333	42.5	0.622646	0.690645	16.9444	16.6667	1	1
DIO1	38.6111	43.3333	0.567897	0.57219	16.9444	16.6667	1	1
HSPB11	38.6111	43.3333	0.567897	0.593925	16.9444	16.6667	1	1
LRRC42	38.3333	43.3333	0.51005	0.57669	16.9444	16.6667	1	1
LDLRAD1	38.3333	42.5	0.622646	0.619062	16.9444	16.6667	1	1
TMEM59	38.3333	42.5	0.622646	0.619062	16.9444	16.6667	1	1
MIR4781	38.3333	42.5	0.622646	0.619062	16.9444	16.6667	1	1
TCEANC2	38.3333	42.5	0.622646	0.588783	16.9444	16.6667	1	1
CDCP2	38.3333	42.5	0.622646	0.621902	16.9444	16.6667	1	1
CYB5RL	38.6111	42.5	0.624205	0.625755	16.9444	16.6667	1	1
MRPL37	38.8889	42.5	0.684506	0.643293	16.9444	16.6667	1	1
SSBP3	39.1667	42.5	0.686848	0.57572	16.9444	16.6667	1	1
C1orf191	38.6111	42.5	0.624205	0.636643	17.2222	16.6667	1	1
SNORD112.ENSG00000252646.1	38.6111	41.6667	0.744894	0.721208	16.9444	16.6667	1	1
ACOT11	38.6111	41.6667	0.744894	0.722405	16.9444	16.6667	1	1
FAM151A	38.6111	41.6667	0.744894	0.721195	16.9444	16.6667	1	1
MROH7	38.3333	41.6667	0.684934	0.777999	17.2222	17.5	1	1
TTC4	38.0556	41.6667	0.683313	0.710495	17.2222	17.5	1	1
C1orf177	38.3333	41.6667	0.684934	0.687537	16.9444	17.5	0.991699	1
PARS2	38.3333	41.6667	0.684934	0.702937	16.9444	17.5	0.991699	1
TTC22	38.3333	41.6667	0.684934	0.702937	16.9444	17.5	0.991699	1
DHCR24	38.0556	41.6667	0.683313	0.709381	16.9444	17.5	0.991699	1
TMEM61	36.9444	41.6667	0.563473	0.742891	17.5	17.5	1	1
BSND	36.9444	41.6667	0.563473	0.742891	17.5	17.5	1	1
PCSK9	36.6667	41.6667	0.506641	0.756095	17.7778	17.5	1	1
USP24	36.9444	41.6667	0.563473	0.791574	17.7778	17.5	1	1
MIR4422	37.2222	41.6667	0.566569	0.864992	17.7778	17.5	1	1
RN7SKP291	36.9444	41.6667	0.563473	0.793613	17.7778	18.3333	0.991798	1
PPAP2B	36.3889	40.8333	0.563867	0.95451	18.8889	19.1667	1	1
PRKAA2	35.5556	40	0.560974	0.937806	18.6111	18.3333	1	1
C1orf168	35.5556	40	0.560974	0.929328	18.6111	18.3333	1	1
C8A	35.5556	40.8333	0.501375	0.846489	18.0556	17.5	1	1
C8B	35.5556	40.8333	0.501375	0.840237	18.0556	17.5	1	1
DAB1	37.7778	42.5	0.56619	0.816826	18.8889	17.5	0.941975	1
OMA1	35.5556	40.8333	0.501375	0.774315	18.8889	17.5	0.941975	1
RN7SL713P	35.5556	40	0.560974	0.861523	18.8889	18.3333	1	1
TACSTD2	35.8333	40	0.616854	0.854556	18.8889	18.3333	1	1
MYSM1	35.5556	40	0.560974	0.846913	18.8889	18.3333	1	1
JUN	35	40	0.501561	0.773369	19.1667	16.6667	0.805517	1
FGGY	35	41.6667	0.344307	0.719706	19.4444	18.3333	0.991798	1
MIR4711	34.7222	40.8333	0.391754	0.748531	19.1667	18.3333	0.991798	1
HOOK1	34.1667	40.8333	0.340995	0.666201	19.4444	18.3333	0.991798	1
CYP2J2	33.8889	40.8333	0.336849	0.666201	19.4444	18.3333	0.991798	1
RN7SL475P	33.3333	40.8333	0.289192	0.570401	19.4444	18.3333	0.991798	1
C1orf87	33.3333	40.8333	0.289192	0.570401	19.4444	18.3333	0.991798	1
NFIA	35.2778	40.8333	0.446524	0.730238	19.1667	19.1667	1	1
TM2D1	35.2778	40.8333	0.446524	0.694249	18.3333	18.3333	1	1
INADL	35	40.8333	0.443491	0.722131	18.3333	18.3333	1	1
RN7SL180P	34.1667	40	0.440103	0.754286	18.3333	18.3333	1	1
L1TD1	34.4444	40.8333	0.388749	0.703267	18.3333	18.3333	1	1
KANK4	34.4444	40.8333	0.388749	0.700777	18.6111	18.3333	1	1
USP1	34.7222	40.8333	0.391754	0.760545	18.6111	18.3333	1	1
DOCK7	34.4444	40	0.443491	0.844632	18.8889	19.1667	1	1
ANGPTL3	33.6111	39.1667	0.440103	0.847179	18.8889	18.3333	1	1
ATG4C	33.6111	39.1667	0.440103	0.706749	18.6111	18.3333	1	1
LINC00466	32.7778	38.3333	0.436523	0.693789	18.3333	18.3333	1	1
RNA5SP49	32.7778	38.3333	0.436523	0.696215	18.3333	18.3333	1	1
FOXD3	32.5	38.3333	0.433706	0.711016	18.3333	18.3333	1	1
ALG6	31.9444	38.3333	0.380364	0.609136	18.8889	18.3333	1	1
ITGB3BP	31.6667	38.3333	0.331209	0.582589	19.1667	18.3333	0.991798	1
EFCAB7	31.6667	38.3333	0.331209	0.598949	18.8889	18.3333	1	1
RN7SL488P	31.6667	38.3333	0.331209	0.599728	18.8889	18.3333	1	1
DLEU2L	31.6667	38.3333	0.331209	0.598949	18.8889	18.3333	1	1
PGM1	31.3889	38.3333	0.327434	0.664334	18.8889	19.1667	1	1
RN7SL130P	31.6667	38.3333	0.331209	0.752506	18.6111	19.1667	0.991798	1
ROR1	31.3889	37.5	0.380074	0.679488	19.1667	19.1667	1	1
UBE2U	31.3889	37.5	0.380074	0.621902	19.4444	18.3333	0.991798	1
CACHD1	31.6667	37.5	0.43056	0.633587	19.7222	19.1667	1	1
MIR4794	31.3889	37.5	0.380074	0.590897	19.1667	19.1667	1	1
RAVER2	31.3889	36.6667	0.485257	0.670277	18.8889	19.1667	1	1
JAK1	31.9444	36.6667	0.548858	0.689251	18.8889	19.1667	1	1
MIR3671	31.1111	35	0.604483	0.754932	18.6111	19.1667	0.991798	1
AK4	31.3889	35	0.668542	0.856354	18.6111	19.1667	0.991798	1
DNAJC6	31.1111	35	0.604483	0.822872	18.8889	19.1667	1	1
LEPROT	30.8333	35	0.601413	0.808106	18.8889	19.1667	1	1
LEPR	30.8333	35.8333	0.484734	0.732728	18.8889	19.1667	1	1
snoU13.ENSG00000238931.1	30.5556	35	0.545363	0.676106	18.8889	19.1667	1	1
RN7SL854P	30.5556	35.8333	0.482042	0.612122	19.1667	19.1667	1	1
PDE4B	30.8333	35.8333	0.484734	0.742885	19.7222	20	1	1
SGIP1	30.2778	36.6667	0.373887	0.657459	19.4444	20	0.991798	1
MIR3117	30	36.6667	0.322398	0.698644	19.1667	20	0.991798	1
TCTEX1D1	30	36.6667	0.322398	0.698922	18.8889	20	0.944031	1
INSL5	30	37.5	0.273207	0.617668	18.8889	19.1667	1	1
WDR78	30	37.5	0.273207	0.594911	19.1667	19.1667	1	1
MIER1	29.7222	36.6667	0.318758	0.617668	19.1667	19.1667	1	1
SLC35D1	30	36.6667	0.322398	0.710751	18.8889	19.1667	1	1
C1orf141	29.7222	35.8333	0.373335	0.539839	20	19.1667	0.991798	1
SNORA31.ENSG00000252433.1	29.4444	35	0.420948	0.654008	19.1667	19.1667	1	1
IL23R	29.7222	35.8333	0.373335	0.605106	19.4444	19.1667	1	1
RNU4ATAC4P	29.7222	35	0.478147	0.640155	19.4444	19.1667	1	1
IL12RB2	29.7222	35	0.478147	0.617668	19.7222	19.1667	1	1
SERBP1	29.7222	35	0.478147	0.666201	19.7222	19.1667	1	1
RN7SL392P	28.8889	34.1667	0.473925	0.508707	20.5556	19.1667	0.945572	1
GADD45A	28.8889	34.1667	0.473925	0.498286	20.8333	19.1667	0.945572	1
GNG12	29.7222	35	0.478147	0.526987	20.8333	19.1667	0.945572	1
DIRAS3	29.1667	34.1667	0.477049	0.437072	20.5556	19.1667	0.945572	1
WLS	29.4444	34.1667	0.537431	0.545671	20.5556	19.1667	0.945572	1
MIR1262	29.1667	34.1667	0.477049	0.505709	20.5556	19.1667	0.945572	1
RPE65	28.8889	35	0.368218	0.362368	20.5556	20	1	1
DEPDC1	28.6111	34.1667	0.415785	0.415583	20.5556	20	1	1
LRRC7	30.2778	35	0.541823	0.341324	21.9444	20	0.884148	1
RN7SL538P	30	35	0.482042	0.367894	21.3889	20	0.945572	1
PIN1P1	30	35	0.482042	0.367894	21.3889	20	0.945572	1
LRRC40	30.2778	35	0.541823	0.388378	21.9444	20	0.884148	1
RN7SL242P	30.2778	35	0.541823	0.389028	21.9444	20	0.884148	1
SRSF11	30.8333	34.1667	0.667811	0.518288	21.1111	20	0.991798	1
ANKRD13C	30.8333	34.1667	0.667811	0.518288	21.1111	20	0.991798	1
HHLA3	30	34.1667	0.59789	0.45586	21.6667	20	0.945572	1
CTH	30	33.3333	0.665023	0.488382	22.7778	20.8333	0.887422	1
PTGER3	29.1667	33.3333	0.594578	0.459082	21.9444	20.8333	0.991798	1
ZRANB2	28.6111	33.3333	0.5327	0.316151	22.2222	20	0.884148	1
MIR186	28.6111	33.3333	0.5327	0.348486	21.9444	20	0.884148	1
NEGR1	29.1667	32.5	0.661569	0.412303	22.7778	25	0.82215	1
RN7SKP19	28.3333	30	0.846117	0.325813	22.5	20	0.813206	1
RNA5SP50	27.7778	30	0.782354	0.32726	22.7778	20	0.813206	1
RNU4ATAC8P	27.7778	30.8333	0.718975	0.347632	22.2222	20	0.884148	1
LRRIQ3	27.7778	30.8333	0.718975	0.347753	22.2222	20	0.884148	1
FPGT	27.5	30.8333	0.656098	0.336856	22.2222	20	0.884148	1
TNNI3K	27.5	30.8333	0.656098	0.358777	22.7778	20	0.813206	1
LRRC53	27.5	30.8333	0.656098	0.335861	22.5	20	0.813206	1
C1orf173	27.5	30.8333	0.656098	0.343352	22.5	20	0.813206	1
CRYZ	27.5	30.8333	0.656098	0.332405	22.5	20	0.813206	1
TYW3	27.5	30.8333	0.656098	0.332405	22.5	20	0.813206	1
LHX8	27.5	30.8333	0.656098	0.353843	22.2222	20	0.884148	1
SLC44A5	27.2222	31.6667	0.527837	0.223225	23.6111	20	0.696822	1
ACADM	27.5	31.6667	0.586564	0.355696	22.7778	20.8333	0.887422	1
RABGGTB	26.9444	31.6667	0.524276	0.270931	22.7778	20	0.813206	1
SNORD45C	26.9444	31.6667	0.524276	0.267041	22.7778	20	0.813206	1
SNORD45A	26.9444	31.6667	0.524276	0.270931	22.7778	20	0.813206	1
SNORD45B	26.9444	31.6667	0.524276	0.270931	22.7778	20	0.813206	1
MSH4	26.6667	31.6667	0.462301	0.279397	22.7778	20.8333	0.887422	1
ASB17	26.3889	31.6667	0.460679	0.242114	22.7778	20	0.813206	1
ST6GALNAC3	27.2222	30.8333	0.653232	0.381829	23.0556	20	0.752632	1
ST6GALNAC5	26.3889	31.6667	0.460679	0.310141	21.9444	20	0.884148	1
PIGK	25.8333	31.6667	0.399319	0.318464	21.9444	20	0.884148	1
AK5	26.3889	32.5	0.353034	0.349229	21.9444	20	0.884148	1
ZZZ3	26.1111	32.5	0.349426	0.32142	22.2222	20.8333	0.947248	1
RNA5SP20	26.1111	32.5	0.349426	0.324868	21.9444	20.8333	0.991798	1
RN7SL370P	26.1111	32.5	0.349426	0.324868	21.9444	20.8333	0.991798	1
USP33	26.3889	32.5	0.353034	0.326597	22.2222	20.8333	0.947248	1
FAM73A	26.6667	31.6667	0.462301	0.341566	21.9444	20.8333	0.991798	1
RNA5SP21	26.1111	31.6667	0.403422	0.320393	21.9444	20.8333	0.991798	1
NEXN	26.6667	31.6667	0.462301	0.304951	22.2222	20.8333	0.947248	1
FUBP1	26.6667	32.5	0.405043	0.27616	22.2222	20.8333	0.947248	1
DNAJB4	26.6667	32.5	0.405043	0.247614	22.2222	20.8333	0.947248	1
GIPC2	26.9444	32.5	0.408143	0.219432	22.5	20.8333	0.947248	1
RNA5SP22	26.6667	32.5	0.405043	0.233178	22.2222	20.8333	0.947248	1
PTGFR	26.1111	30.8333	0.519793	0.317647	22.5	22.5	1	1
RNA5SP23	26.1111	30.8333	0.519793	0.314298	22.5	22.5	1	1
IFI44L	25.8333	30.8333	0.459027	0.286345	22.7778	22.5	1	1
IFI44	25.5556	30.8333	0.455495	0.292624	22.7778	22.5	1	1
ELTD1	25.8333	31.6667	0.399319	0.139341	23.8889	22.5	0.9511	1
RN7SKP247	24.1667	30.8333	0.287167	0.111691	25.2778	23.3333	0.895814	1
LPHN2	24.4444	30	0.392413	0.179747	26.1111	25.8333	1	1
TTLL7	22.2222	32.5	0.0778278	0.0035871	27.2222	19.1667	0.259615	1
PRKACB	22.7778	31.6667	0.156894	0.0124471	26.9444	20.8333	0.465425	1
SNORA2.ENSG00000199959.1	22.7778	31.6667	0.156894	0.0124471	26.9444	20.8333	0.465425	1
SAMD13	22.7778	31.6667	0.156894	0.0108069	27.2222	20.8333	0.41407	1
UOX	22.7778	31.6667	0.156894	0.0112348	27.2222	20.8333	0.41407	1
DNASE2B	22.7778	31.6667	0.156894	0.011182	27.2222	20.8333	0.41407	1
RPF1	22.2222	31.6667	0.12319	0.00860469	26.9444	20	0.352366	1
GNG5	22.2222	31.6667	0.12319	0.00860469	26.9444	20	0.352366	1
SPATA1	22.2222	31.6667	0.12319	0.00860469	26.9444	20	0.352366	1
CTBS	22.2222	31.6667	0.12319	0.00884755	26.9444	20	0.352366	1
C1orf180	22.2222	31.6667	0.12319	0.00884755	26.9444	20	0.352366	1
SSX2IP	22.2222	32.5	0.0778278	0.00671167	26.9444	20	0.352366	1
LPAR3	22.7778	32.5	0.101889	0.0150536	26.1111	20.8333	0.521353	1
MCOLN2	22.7778	31.6667	0.156894	0.0188077	25.8333	20	0.459753	1
WDR63	21.9444	31.6667	0.0967711	0.0057176	26.1111	20	0.459753	1
MCOLN3	21.9444	31.6667	0.0967711	0.00559384	26.1111	20	0.459753	1
MIR4423	21.9444	31.6667	0.0967711	0.00625595	25.8333	20	0.459753	1
SYDE2	21.9444	31.6667	0.0967711	0.00625077	25.8333	20	0.459753	1
C1orf52	21.9444	31.6667	0.0967711	0.00585932	25.8333	20	0.459753	1
BCL10	21.9444	31.6667	0.0967711	0.00585932	25.8333	20	0.459753	1
DDAH1	27.2222	40.8333	0.0264673	0.000509486	23.3333	15.8333	0.266637	1
CYR61	22.2222	30.8333	0.153227	0.0082539	25.8333	20	0.459753	1
SNORD81.ENSG00000199934.1	22.2222	30.8333	0.153227	0.0082539	25.8333	20	0.459753	1
ZNHIT6	22.2222	30.8333	0.153227	0.0080381	25.8333	20	0.459753	1
COL24A1	22.2222	32.5	0.0778278	0.00783302	26.6667	20.8333	0.465434	1
RNA5SP51	22.2222	32.5	0.0778278	0.0100919	25.5556	20	0.513525	1
ODF2L	21.9444	34.1667	0.0380318	0.00860469	25	20	0.577827	1
CLCA2	21.9444	34.1667	0.0380318	0.00680469	25.2778	20	0.513525	1
CLCA1	21.9444	34.1667	0.0380318	0.00673418	25.2778	20	0.513525	1
CLCA4	21.6667	34.1667	0.0298571	0.00437142	25.5556	20	0.513525	1
CLCA3P	21.6667	34.1667	0.0298571	0.00475173	25.5556	20	0.513525	1
SH3GLB1	22.2222	34.1667	0.0395107	0.00490186	25.8333	20	0.459753	1
HS2ST1	22.7778	35	0.040183	0.00305526	25.5556	20	0.513525	1
LMO4	22.5	35	0.0317231	0.00263987	25.5556	19.1667	0.398902	1
RNA5SP52	22.7778	34.1667	0.0506101	0.0036595	25.2778	20	0.513525	1
RN7SL583P	22.7778	34.1667	0.0506101	0.0103832	24.4444	20	0.641005	1
PKN2	23.0556	35	0.0411924	0.00750693	25	20	0.577827	1
GTF2B	23.0556	35	0.0411924	0.0125295	24.7222	20	0.577827	1
CCBL2	23.0556	35	0.0411924	0.0131453	24.1667	20	0.641005	1
RBMXL1	23.0556	35	0.0411924	0.0131453	24.1667	20	0.641005	1
GBP3	23.0556	35	0.0411924	0.0127874	24.4444	20	0.641005	1
GBP1	23.3333	35	0.0518707	0.0143703	24.4444	20	0.641005	1
GBP2	23.3333	35	0.0518707	0.0143703	24.4444	20	0.641005	1
GBP7	23.3333	35	0.0518707	0.0143703	24.4444	20	0.641005	1
GBP4	23.3333	35	0.0518707	0.0143703	24.4444	20	0.641005	1
GBP5	23.0556	35	0.0411924	0.0150254	24.4444	20	0.641005	1
GBP6	23.0556	35.8333	0.0322308	0.0131972	24.4444	20	0.641005	1
GBP1P1	23.0556	35.8333	0.0322308	0.0131972	24.4444	20	0.641005	1
LRRC8B	22.7778	36.6667	0.0200783	0.00878091	24.7222	20	0.577827	1
LRRC8C	23.0556	35.8333	0.0322308	0.0198152	24.7222	20	0.577827	1
snoU13.ENSG00000239176.1	23.0556	35.8333	0.0322308	0.0184205	24.4444	20	0.641005	1
LRRC8D	23.0556	35.8333	0.0322308	0.0136487	24.7222	20	0.577827	1
RN7SKP272	22.5	35.8333	0.0249117	0.00767948	24.7222	20	0.577827	1
ZNF326	22.5	35.8333	0.0249117	0.00767948	24.7222	20	0.577827	1
U3.ENSG00000199666.1	21.9444	36.6667	0.0148852	0.00115398	25.2778	19.1667	0.457761	1
BARHL2	21.9444	36.6667	0.0148852	0.00109082	25.2778	19.1667	0.457761	1
ZNF644	22.5	36.6667	0.0162799	0.00278353	25	20	0.577827	1
HFM1	22.5	35.8333	0.0249117	0.00371078	25.2778	20	0.513525	1
CDC7	23.3333	36.6667	0.0262557	0.00746527	24.1667	19.1667	0.571916	1
TGFBR3	23.8889	36.6667	0.0338264	0.00565782	23.8889	19.1667	0.571916	1
RN7SL653P	23.0556	36.6667	0.0207107	0.00635811	24.4444	19.1667	0.505399	1
RN7SL235P	23.8889	35.8333	0.0436766	0.0124777	23.3333	19.1667	0.637753	1
BRDT	23.8889	36.6667	0.0338264	0.00999302	23.3333	19.1667	0.637753	1
EPHX4	23.6111	36.6667	0.0269202	0.0087977	23.3333	19.1667	0.637753	1
BTBD8	23.6111	36.6667	0.0269202	0.00811323	23.6111	19.1667	0.637658	1
KIAA1107	24.1667	36.6667	0.0351582	0.0142162	23.6111	19.1667	0.637658	1
C1orf146	23.8889	36.6667	0.0338264	0.01853	23.8889	19.1667	0.571916	1
ACTBP12	23.8889	36.6667	0.0338264	0.01853	23.8889	19.1667	0.571916	1
GLMN	23.8889	36.6667	0.0338264	0.0188694	23.8889	19.1667	0.571916	1
RPAP2	23.8889	36.6667	0.0338264	0.0188694	23.8889	19.1667	0.571916	1
RN7SL824P	23.8889	35.8333	0.0436766	0.0278166	23.8889	19.1667	0.571916	1
GFI1	24.4444	35.8333	0.0563254	0.024903	23.6111	19.1667	0.637658	1
EVI5	24.7222	36.6667	0.0457023	0.0150508	23.3333	18.3333	0.563166	1
RPL5	23.8889	35.8333	0.0436766	0.0218906	23.0556	19.1667	0.695577	1
SNORD21	23.8889	35.8333	0.0436766	0.0218906	23.0556	19.1667	0.695577	1
SNORA66.ENSG00000251795.1	23.8889	35.8333	0.0436766	0.0218906	23.0556	19.1667	0.695577	1
SNORA66.ENSG00000207523.1	23.8889	35.8333	0.0436766	0.0218906	23.0556	19.1667	0.695577	1
FAM69A	23.8889	36.6667	0.0338264	0.0163897	23.0556	19.1667	0.695577	1
SNORA51.ENSG00000207022.1	23.8889	35.8333	0.0436766	0.0222945	23.0556	19.1667	0.695577	1
RN7SL692P	23.8889	35.8333	0.0436766	0.0181545	23.0556	19.1667	0.695577	1
RN7SKP123	23.8889	35.8333	0.0436766	0.0192043	23.0556	19.1667	0.695577	1
MTF2	23.8889	35.8333	0.0436766	0.0192043	23.0556	19.1667	0.695577	1
TMED5	24.1667	35.8333	0.0549152	0.0239899	23.0556	19.1667	0.695577	1
CCDC18	23.8889	35.8333	0.0436766	0.0227173	23.0556	19.1667	0.695577	1
DR1	24.4444	36.6667	0.0444763	0.0399371	22.7778	19.1667	0.695577	1
FNBP1L	25	34.1667	0.138859	0.111687	22.5	20.8333	0.947248	1
RNA5SP53	24.7222	34.1667	0.13718	0.110545	22.5	20.8333	0.947248	1
BCAR3	24.7222	35	0.0899097	0.0542447	22.2222	20	0.884148	1
MIR760	24.7222	35.8333	0.0708672	0.0366679	22.2222	19.1667	0.751602	1
DNTTIP2	25	35.8333	0.0725922	0.0350133	22.2222	19.1667	0.751602	1
GCLM	25	35.8333	0.0725922	0.0350133	22.2222	19.1667	0.751602	1
ABCA4	25.2778	36.6667	0.0589952	0.0233322	22.7778	19.1667	0.695577	1
ARHGAP29	24.7222	35.8333	0.0708672	0.0303313	22.7778	19.1667	0.695577	1
RN7SL440P	24.4444	35.8333	0.0563254	0.0298257	22.7778	19.1667	0.695577	1
snoU13.ENSG00000238389.1	24.4444	35.8333	0.0563254	0.0298257	22.7778	19.1667	0.695577	1
ABCD3	24.1667	36.6667	0.0351582	0.0238224	22.7778	18.3333	0.62881	1
F3	23.8889	36.6667	0.0338264	0.0229241	22.7778	18.3333	0.62881	1
MIR378G	23.8889	35.8333	0.0436766	0.0364626	22.7778	18.3333	0.62881	1
SLC44A3	23.8889	35.8333	0.0436766	0.0360519	23.0556	18.3333	0.563166	1
CNN3	23.6111	35.8333	0.0421833	0.0313736	23.0556	18.3333	0.563166	1
ALG14	23.6111	35.8333	0.0421833	0.0313393	23.0556	18.3333	0.563166	1
TMEM56	23.3333	35.8333	0.0330636	0.027728	22.7778	17.5	0.488027	1
RWDD3	23.3333	35.8333	0.0330636	0.0275856	22.7778	17.5	0.488027	1
RN7SL831P	23.8889	37.5	0.0216575	0.0439683	21.6667	17.5	0.619645	1
RN7SKP270	23.8889	37.5	0.0216575	0.041685	21.6667	17.5	0.619645	1
PTBP2	23.8889	37.5	0.0216575	0.059827	21.9444	18.3333	0.69051	1
DPYD	23.8889	37.5	0.0216575	0.0559109	22.7778	19.1667	0.695577	1
MIR137HG	24.1667	38.3333	0.0178326	0.0878784	21.9444	18.3333	0.69051	1
SNX7	23.8889	38.3333	0.0172141	0.04064	22.2222	19.1667	0.751602	1
LPPR5	23.3333	40.8333	0.00450167	0.0230093	22.5	19.1667	0.751602	1
LPPR4	23.8889	40.8333	0.00640916	0.026691	21.9444	20	0.884148	1
PALMD	24.7222	40.8333	0.0090686	0.0441545	21.9444	20	0.884148	1
FRRS1	25	40.8333	0.0118127	0.0471096	21.6667	20	0.945572	1
AGL	25.5556	40.8333	0.0127239	0.0420325	21.6667	20	0.945572	1
SLC35A3	25.8333	40.8333	0.0157986	0.0467483	21.6667	20	0.945572	1
HIAT1	25.8333	41.6667	0.0125735	0.0244236	21.6667	20	0.945572	1
SASS6	25.8333	41.6667	0.0125735	0.0244236	21.6667	20	0.945572	1
TRMT13	25.8333	41.6667	0.0125735	0.0244236	21.6667	20	0.945572	1
LRRC39	25.8333	41.6667	0.0125735	0.0244236	21.6667	20	0.945572	1
DBT	26.1111	40	0.0248693	0.0517623	21.6667	20	0.945572	1
RTCA	26.3889	40	0.0257135	0.0505265	21.6667	20	0.945572	1
MIR553	26.3889	40	0.0257135	0.0480258	21.6667	20	0.945572	1
CDC14A	26.1111	40	0.0248693	0.0695237	21.6667	20	0.945572	1
GPR88	26.1111	39.1667	0.0313033	0.104073	21.6667	20.8333	0.991798	1
VCAM1	25.8333	39.1667	0.0303388	0.0645849	21.6667	20.8333	0.991798	1
EXTL2	25.8333	40	0.0199725	0.0671063	21.6667	19.1667	0.811812	1
SLC30A7	25.8333	39.1667	0.0303388	0.0855684	21.6667	20	0.945572	1
DPH5	25.5556	39.1667	0.0245157	0.0878216	21.6667	20	0.945572	1
SCARNA16.ENSG00000252765.1	25.5556	39.1667	0.0245157	0.0878216	21.6667	20	0.945572	1
snoU13.ENSG00000238296.1	25.8333	39.1667	0.0303388	0.0747759	21.3889	20	0.945572	1
S1PR1	25.8333	39.1667	0.0303388	0.0747759	21.3889	20	0.945572	1
OLFM3	26.3889	39.1667	0.0394862	0.0807644	20.8333	20	0.991798	1
COL11A1	25.8333	37.5	0.0600082	0.107567	20.2778	20	1	1
RN7SKP285	25.5556	37.5	0.0478876	0.067822	20	20	1	1
AMY1A	25.8333	37.5	0.0600082	0.0622172	19.7222	20	1	1
AMY1B	25.8333	37.5	0.0600082	0.0622172	19.7222	20	1	1
AMY1C	25.8333	37.5	0.0600082	0.0622172	19.7222	20	1	1
AMY2A	25.8333	37.5	0.0600082	0.0622172	19.7222	20	1	1
AMY2B	25.8333	37.5	0.0600082	0.0622172	19.7222	20	1	1
RNPC3	25.8333	37.5	0.0600082	0.0622172	19.7222	20	1	1
PRMT6	25.8333	39.1667	0.0303388	0.0390772	19.1667	18.3333	0.991798	1
NTNG1	25.8333	39.1667	0.0303388	0.0369389	19.1667	18.3333	0.991798	1
VAV3	25.8333	39.1667	0.0303388	0.0331487	19.1667	18.3333	0.991798	1
SLC25A24	26.1111	40	0.0248693	0.0316691	18.3333	18.3333	1	1
NBPF4	26.1111	40	0.0248693	0.0316691	18.3333	18.3333	1	1
SLC25A24P1	26.3889	40	0.0257135	0.0417589	18.3333	18.3333	1	1
NBPF5P	26.3889	40	0.0257135	0.0417589	18.3333	18.3333	1	1
NBPF6	26.3889	40	0.0257135	0.0417589	18.3333	18.3333	1	1
FAM102B	26.3889	39.1667	0.0394862	0.0539145	18.3333	18.3333	1	1
HENMT1	26.1111	39.1667	0.0313033	0.0585201	18.3333	18.3333	1	1
PRPF38B	25.8333	39.1667	0.0303388	0.0447608	18.6111	18.3333	1	1
FNDC7	25.8333	39.1667	0.0303388	0.0348722	18.8889	18.3333	1	1
STXBP3	26.9444	39.1667	0.050066	0.0866839	19.1667	18.3333	0.991798	1
AKNAD1	27.5	39.1667	0.0644596	0.0890179	18.8889	18.3333	1	1
SPATA42	26.9444	39.1667	0.050066	0.0655867	18.6111	18.3333	1	1
GPSM2	27.2222	39.1667	0.0510807	0.0728384	18.8889	18.3333	1	1
CLCC1	27.2222	39.1667	0.0510807	0.0728384	18.8889	18.3333	1	1
WDR47	27.2222	39.1667	0.0510807	0.0821831	18.8889	18.3333	1	1
TAF13	27.2222	39.1667	0.0510807	0.0888796	18.6111	18.3333	1	1
C1orf194	27.5	40	0.0418197	0.0632853	18.3333	17.5	0.991798	1
KIAA1324	28.0556	40.8333	0.0424057	0.0500227	18.3333	16.6667	0.938574	1
SCARNA2	27.5	40	0.0418197	0.0632853	18.3333	17.5	0.991798	1
TMEM167B	27.5	40	0.0418197	0.0632853	18.3333	17.5	0.991798	1
SARS	27.7778	40.8333	0.0337504	0.0439386	18.3333	16.6667	0.938574	1
CELSR2	29.1667	41.6667	0.0450754	0.0305331	17.7778	16.6667	0.991699	1
PSRC1	28.3333	41.6667	0.0342164	0.0203103	17.7778	16.6667	0.991699	1
MYBPHL	28.3333	41.6667	0.0342164	0.0203103	17.7778	16.6667	0.991699	1
SORT1	28.3333	41.6667	0.0342164	0.0256751	17.7778	17.5	1	1
PSMA5	28.0556	40.8333	0.0424057	0.032854	17.7778	17.5	1	1
SYPL2	28.3333	40.8333	0.0436691	0.0338821	18.0556	17.5	1	1
ATXN7L2	28.3333	40.8333	0.0436691	0.0338821	18.0556	17.5	1	1
CYB561D1	28.3333	40.8333	0.0436691	0.0338821	18.0556	17.5	1	1
AMIGO1	28.3333	40.8333	0.0436691	0.0338821	18.0556	17.5	1	1
GPR61	28.6111	40.8333	0.0540954	0.0434938	18.0556	17.5	1	1
GNAI3	28.6111	40.8333	0.0540954	0.0434938	18.0556	17.5	1	1
RNU6V	28.6111	40.8333	0.0540954	0.048812	18.0556	17.5	1	1
MIR197	28.3333	40.8333	0.0436691	0.0392296	18.0556	17.5	1	1
GNAT2	28.8889	40.8333	0.055241	0.0474732	18.0556	17.5	1	1
AMPD2	28.8889	41.6667	0.0441728	0.0312015	18.0556	17.5	1	1
GSTM1	28.8889	41.6667	0.0441728	0.0293754	18.0556	17.5	1	1
GSTM2	28.8889	41.6667	0.0441728	0.0293754	18.0556	17.5	1	1
GSTM4	28.8889	41.6667	0.0441728	0.0293754	18.0556	17.5	1	1
GSTM5	28.8889	43.3333	0.0224057	0.0137555	18.0556	17.5	1	1
GSTM3	28.6111	42.5	0.0277202	0.0186923	18.0556	16.6667	0.938574	1
EPS8L3	28.6111	43.3333	0.0182049	0.0128769	18.0556	16.6667	0.938574	1
CSF1	28.0556	42.5	0.0214145	0.0085463	18.0556	17.5	1	1
AHCYL1	28.0556	40.8333	0.0424057	0.0166112	18.0556	17.5	1	1
STRIP1	28.0556	40.8333	0.0424057	0.0179425	18.0556	17.5	1	1
ALX3	27.7778	40.8333	0.0337504	0.0122463	18.0556	17.5	1	1
UBL4B	27.7778	40.8333	0.0337504	0.0104877	18.0556	17.5	1	1
SLC6A17	28.3333	40	0.0667287	0.00902328	18.6111	17.5	0.991798	1
KCNC4	28.3333	40	0.0667287	0.0184186	18.0556	17.5	1	1
SNORA25.ENSG00000200536.1	27.7778	40	0.0518707	0.0251046	18.3333	17.5	0.991798	1
RBM15	27.2222	40	0.0406691	0.0260104	18.3333	17.5	0.991798	1
SLC16A4	27.2222	40	0.0406691	0.0260104	18.3333	17.5	0.991798	1
LAMTOR5	27.5	40	0.0418197	0.0329482	18.0556	17.5	1	1
PROK1	27.5	40	0.0418197	0.0329482	18.0556	17.5	1	1
CYMP	27.7778	40	0.0518707	0.0382732	17.7778	17.5	1	1
KCNA10	27.7778	40	0.0518707	0.0382732	17.7778	17.5	1	1
KCNA2	27.7778	40.8333	0.0337504	0.0245441	18.0556	17.5	1	1
KCNA3	28.0556	40.8333	0.0424057	0.0247691	18.0556	17.5	1	1
CD53	27.7778	40	0.0518707	0.0224171	18.0556	16.6667	0.938574	1
LRIF1	28.0556	40	0.0532707	0.0265981	17.7778	16.6667	0.991699	1
RNA5SP54	28.3333	39.1667	0.0834856	0.0376848	17.7778	16.6667	0.991699	1
DRAM2	28.3333	38.3333	0.128116	0.0637221	17.7778	16.6667	0.991699	1
CEPT1	28.3333	38.3333	0.128116	0.0637221	17.7778	16.6667	0.991699	1
DENND2D	28.3333	38.3333	0.128116	0.0637221	17.7778	16.6667	0.991699	1
CHI3L2	28.6111	38.3333	0.129975	0.0669164	17.7778	16.6667	0.991699	1
CHIAP2	28.3333	38.3333	0.128116	0.060299	17.7778	16.6667	0.991699	1
CHIA	28.3333	38.3333	0.128116	0.060299	17.7778	16.6667	0.991699	1
PIFO	28.0556	38.3333	0.102979	0.0656307	17.7778	16.6667	0.991699	1
PGCP1	28.0556	38.3333	0.102979	0.0643208	17.7778	16.6667	0.991699	1
OVGP1	28.0556	38.3333	0.102979	0.06617	17.7778	16.6667	0.991699	1
WDR77	28.0556	38.3333	0.102979	0.06617	17.7778	16.6667	0.991699	1
ATP5F1	28.3333	38.3333	0.128116	0.0785955	17.7778	16.6667	0.991699	1
C1orf162	28.3333	38.3333	0.128116	0.0785955	17.7778	16.6667	0.991699	1
ADORA3	28.3333	38.3333	0.128116	0.0765867	17.7778	16.6667	0.991699	1
RAP1A	28.0556	38.3333	0.102979	0.0674093	17.7778	16.6667	0.991699	1
FAM212B	28.3333	38.3333	0.128116	0.0897717	17.5	16.6667	0.991699	1
DDX20	28.3333	38.3333	0.128116	0.0927159	17.5	16.6667	0.991699	1
KCND3	28.3333	39.1667	0.0834856	0.062215	17.7778	15.8333	0.866875	1
snoU13.ENSG00000239111.1	28.0556	39.1667	0.0819525	0.0609648	17.5	16.6667	0.991699	1
snoU13.ENSG00000238761.1	28.3333	39.1667	0.0834856	0.0562215	17.2222	16.6667	1	1
CTTNBP2NL	28.6111	39.1667	0.104217	0.0363052	17.7778	16.6667	0.991699	1
WNT2B	28.3333	39.1667	0.0834856	0.0410872	17.5	16.6667	0.991699	1
ST7L	28.3333	39.1667	0.0834856	0.0451937	17.7778	16.6667	0.991699	1
CAPZA1	27.7778	39.1667	0.0659671	0.0275744	18.0556	16.6667	0.938574	1
snoU13.ENSG00000238975.1	27.5	39.1667	0.0644596	0.0252444	18.0556	16.6667	0.938574	1
MOV10	27.7778	39.1667	0.0659671	0.0335958	18.0556	16.6667	0.938574	1
RHOC	27.7778	39.1667	0.0659671	0.0335958	18.0556	16.6667	0.938574	1
PPM1J	27.7778	39.1667	0.0659671	0.0333104	18.3333	16.6667	0.938574	1
FAM19A3	27.7778	39.1667	0.0659671	0.0333104	18.3333	16.6667	0.938574	1
SLC16A1	27.7778	40	0.0518707	0.0204166	18.3333	15.8333	0.803837	1
LRIG2	28.0556	40	0.0532707	0.0143777	18.3333	15.8333	0.803837	1
MAGI3	28.0556	40	0.0532707	0.0162256	18.8889	15.8333	0.732103	1
PHTF1	27.5	38.3333	0.080698	0.0292546	18.8889	15.8333	0.732103	1
RSBN1	27.5	38.3333	0.080698	0.032325	18.8889	15.8333	0.732103	1
PTPN22	27.5	38.3333	0.080698	0.032325	18.8889	15.8333	0.732103	1
BCL2L15	27.2222	38.3333	0.079047	0.0315392	18.6111	15.8333	0.803837	1
AP4B1	27.5	38.3333	0.080698	0.0407293	18.6111	15.8333	0.803837	1
DCLRE1B	27.5	38.3333	0.080698	0.0407293	18.6111	15.8333	0.803837	1
HIPK1	27.7778	38.3333	0.101231	0.0374444	18.3333	15.8333	0.803837	1
OLFML3	27.7778	38.3333	0.101231	0.0374444	18.3333	15.8333	0.803837	1
SYT6	28.0556	38.3333	0.102979	0.0519937	18.3333	15.8333	0.803837	1
TRIM33	28.0556	39.1667	0.0819525	0.0355014	17.7778	15.8333	0.866875	1
BCAS2	27.7778	39.1667	0.0659671	0.0409579	18.0556	15.8333	0.866833	1
DENND2C	28.0556	38.3333	0.102979	0.0496269	17.7778	16.6667	0.991699	1
AMPD1	28.3333	38.3333	0.128116	0.0388198	17.2222	15.8333	0.93589	1
RN7SL432P	28.3333	38.3333	0.128116	0.0393299	17.2222	15.8333	0.93589	1
NRAS	28.3333	38.3333	0.128116	0.0369472	17.2222	15.8333	0.93589	1
CSDE1	28.8889	38.3333	0.159217	0.0397976	16.9444	15.8333	0.991699	1
SIKE1	28.6111	38.3333	0.129975	0.041119	16.9444	15.8333	0.991699	1
SYCP1	28.3333	40.8333	0.0436691	0.0260376	17.5	15	0.800992	1
TSHB	28.3333	40.8333	0.0436691	0.0261554	17.5	15	0.800992	1
TSPAN2	28.3333	40.8333	0.0436691	0.0261554	17.5	15	0.800992	1
NGF	28.8889	40.8333	0.055241	0.0312683	16.9444	15	0.863681	1
RN7SL420P	28.6111	40	0.068226	0.0390322	16.9444	15	0.863681	1
SNORA42.ENSG00000207502.1	28.8889	40	0.0847603	0.0419034	16.9444	15	0.863681	1
VANGL1	29.1667	40.8333	0.06868	0.0286539	16.6667	15	0.932561	1
CASQ2	28.6111	40.8333	0.0540954	0.0297709	16.9444	15	0.863681	1
NHLH2	29.1667	40	0.0863724	0.0359631	16.6667	15	0.932561	1
SLC22A15	29.7222	40	0.109089	0.0314059	16.9444	15	0.863681	1
MAB21L3	30	40	0.13511	0.0319373	16.3889	15	0.932561	1
U3.ENSG00000221040.1	30.8333	40	0.167493	0.0578273	15.2778	15	1	1
ATP1A1	30.8333	40.8333	0.137156	0.0374771	15.2778	14.1667	0.990872	1
ATP1A1OS	30.8333	40.8333	0.137156	0.0374771	15.2778	14.1667	0.990872	1
CD58	30.5556	40.8333	0.11151	0.0318016	15.2778	14.1667	0.990872	1
MIR548AC	30.5556	40.8333	0.11151	0.0315418	15.2778	14.1667	0.990872	1
IGSF3	30.8333	40.8333	0.137156	0.0326011	15.2778	14.1667	0.990872	1
MIR320B1	30.8333	40.8333	0.137156	0.0387508	15	14.1667	0.990872	1
C1orf137	31.1111	40.8333	0.137577	0.0340974	15	14.1667	0.990872	1
CD2	31.1111	40.8333	0.137577	0.0341049	15	14.1667	0.990872	1
PTGFRN	31.6667	42.5	0.0929318	0.0267677	15	13.3333	0.923583	1
RNA5SP55	32.2222	42.5	0.116378	0.0378073	14.4444	13.3333	0.990315	1
CD101	32.5	42.5	0.141994	0.04028	14.4444	13.3333	0.990315	1
TTF2	33.0556	44.1667	0.0958134	0.0250863	14.1667	14.1667	1	1
MIR942	32.7778	44.1667	0.0771751	0.0248111	14.1667	14.1667	1	1
TRIM45	32.7778	44.1667	0.0771751	0.0248111	14.1667	14.1667	1	1
VTCN1	33.6111	45	0.0791345	0.0303769	13.6111	13.3333	1	1
MAN1A2	34.4444	45	0.122268	0.0534691	13.8889	12.5	0.91824	1
FAM46C	33.8889	45	0.0978982	0.0430177	13.8889	12.5	0.91824	1
SNORA40.ENSG00000212266.1	33.6111	44.1667	0.119905	0.068181	13.8889	12.5	0.91824	1
GDAP2	33.6111	44.1667	0.119905	0.0641131	13.6111	12.5	0.98899	1
WDR3	33.6111	44.1667	0.119905	0.0796872	13.3333	12.5	0.98899	1
SPAG17	33.8889	44.1667	0.121241	0.10669	13.6111	12.5	0.98899	1
RNA5SP56	33.3333	44.1667	0.0970386	0.112162	13.3333	12.5	0.98899	1
TBX15	35	45	0.150089	0.123043	12.5	10.8333	0.91322	1
WARS2	35.2778	44.1667	0.215645	0.151181	12.5	11.6667	0.987144	1
snoU13.ENSG00000238679.1	35.8333	44.1667	0.220306	0.134871	11.9444	11.6667	1	1
HAO2	36.3889	44.1667	0.258474	0.177978	11.3889	11.6667	1	1
HSD3B2	36.3889	44.1667	0.258474	0.189753	11.1111	11.6667	0.986423	1
HSD3B1	36.6667	44.1667	0.300709	0.159463	10.8333	11.6667	0.98536	1
LINC00622	36.6667	44.1667	0.300709	0.150677	11.1111	10.8333	1	1
ZNF697	36.6667	44.1667	0.300709	0.150677	11.1111	10.8333	1	1
PHGDH	36.6667	45	0.222779	0.117991	11.1111	10	0.984976	1
HMGCS2	36.6667	45	0.222779	0.121226	11.1111	10	0.984976	1
REG4	36.6667	45	0.222779	0.124935	10.8333	10	0.984976	1
ADAM30	36.3889	45	0.219584	0.113568	10.8333	9.16667	0.909198	1
NOTCH2	52.7778	69.1667	0.0134525	0.000379109	6.66667	5	0.862418	1
ACP6	53.0556	68.3333	0.0200798	0.00191608	4.72222	5	1	1
ANKRD20A12P	53.0556	68.3333	0.0200798	0.00191608	4.72222	5	1	1
ANKRD34A	53.0556	68.3333	0.0200798	0.00191608	4.72222	5	1	1
ANKRD35	53.0556	68.3333	0.0200798	0.00191608	4.72222	5	1	1
BCL9	53.0556	68.3333	0.0200798	0.00191608	4.72222	5	1	1
BOLA1	53.0556	68.3333	0.0200798	0.00191608	4.72222	5	1	1
CD160	53.0556	68.3333	0.0200798	0.00191608	4.72222	5	1	1
CHD1L	53.0556	68.3333	0.0200798	0.00191608	4.72222	5	1	1
FAM72B	53.0556	68.3333	0.0200798	0.00191608	4.72222	5	1	1
FAM72C	53.0556	68.3333	0.0200798	0.00191608	4.72222	5	1	1
FAM72D	53.0556	68.3333	0.0200798	0.00191608	4.72222	5	1	1
FCGR1A	53.0556	68.3333	0.0200798	0.00191608	4.72222	5	1	1
FCGR1B	53.0556	68.3333	0.0200798	0.00191608	4.72222	5	1	1
FCGR1C	53.0556	68.3333	0.0200798	0.00191608	4.72222	5	1	1
FMO5	53.0556	68.3333	0.0200798	0.00191608	4.72222	5	1	1
GJA5	53.0556	68.3333	0.0200798	0.00191608	4.72222	5	1	1
GJA8	53.0556	68.3333	0.0200798	0.00191608	4.72222	5	1	1
GNRHR2	53.0556	68.3333	0.0200798	0.00191608	4.72222	5	1	1
GPR89A	53.0556	68.3333	0.0200798	0.00191608	4.72222	5	1	1
GPR89B	53.0556	68.3333	0.0200798	0.00191608	4.72222	5	1	1
GPR89C	53.0556	68.3333	0.0200798	0.00191608	4.72222	5	1	1
HFE2	53.0556	68.3333	0.0200798	0.00191608	4.72222	5	1	1
HIST2H2AA3	53.0556	68.3333	0.0200798	0.00191608	4.72222	5	1	1
HIST2H2AA4	53.0556	68.3333	0.0200798	0.00191608	4.72222	5	1	1
HIST2H2AB	53.0556	68.3333	0.0200798	0.00191608	4.72222	5	1	1
HIST2H2AC	53.0556	68.3333	0.0200798	0.00191608	4.72222	5	1	1
HIST2H2BA	53.0556	68.3333	0.0200798	0.00191608	4.72222	5	1	1
HIST2H2BE	53.0556	68.3333	0.0200798	0.00191608	4.72222	5	1	1
HIST2H2BF	53.0556	68.3333	0.0200798	0.00191608	4.72222	5	1	1
HIST2H3A	53.0556	68.3333	0.0200798	0.00191608	4.72222	5	1	1
HIST2H3C	53.0556	68.3333	0.0200798	0.00191608	4.72222	5	1	1
HIST2H3D	53.0556	68.3333	0.0200798	0.00191608	4.72222	5	1	1
HIST2H4A	53.0556	68.3333	0.0200798	0.00191608	4.72222	5	1	1
HIST2H4B	53.0556	68.3333	0.0200798	0.00191608	4.72222	5	1	1
HYDIN2	53.0556	68.3333	0.0200798	0.00191608	4.72222	5	1	1
ITGA10	53.0556	68.3333	0.0200798	0.00191608	4.72222	5	1	1
LINC00623	53.0556	68.3333	0.0200798	0.00191608	4.72222	5	1	1
LINC00624	53.0556	68.3333	0.0200798	0.00191608	4.72222	5	1	1
LIX1L	53.0556	68.3333	0.0200798	0.00191608	4.72222	5	1	1
NBPF10	53.0556	68.3333	0.0200798	0.00191608	4.72222	5	1	1
NBPF11	53.0556	68.3333	0.0200798	0.00191608	4.72222	5	1	1
NBPF12	53.0556	68.3333	0.0200798	0.00191608	4.72222	5	1	1
NBPF14	53.0556	68.3333	0.0200798	0.00191608	4.72222	5	1	1
NBPF15	53.0556	68.3333	0.0200798	0.00191608	4.72222	5	1	1
NBPF16	53.0556	68.3333	0.0200798	0.00191608	4.72222	5	1	1
NBPF20	53.0556	68.3333	0.0200798	0.00191608	4.72222	5	1	1
NBPF24	53.0556	68.3333	0.0200798	0.00191608	4.72222	5	1	1
NBPF8	53.0556	68.3333	0.0200798	0.00191608	4.72222	5	1	1
NBPF9	53.0556	68.3333	0.0200798	0.00191608	4.72222	5	1	1
NOTCH2NL	53.0556	68.3333	0.0200798	0.00191608	4.72222	5	1	1
NUDT17	53.0556	68.3333	0.0200798	0.00191608	4.72222	5	1	1
PDE4DIP	53.0556	68.3333	0.0200798	0.00191608	4.72222	5	1	1
PDZK1P1	53.0556	68.3333	0.0200798	0.00191608	4.72222	5	1	1
PDZK1	53.0556	68.3333	0.0200798	0.00191608	4.72222	5	1	1
PEX11B	53.0556	68.3333	0.0200798	0.00191608	4.72222	5	1	1
PIAS3	53.0556	68.3333	0.0200798	0.00191608	4.72222	5	1	1
POLR3C	53.0556	68.3333	0.0200798	0.00191608	4.72222	5	1	1
POLR3GL	53.0556	68.3333	0.0200798	0.00191608	4.72222	5	1	1
PPIAL4A	53.0556	68.3333	0.0200798	0.00191608	4.72222	5	1	1
PPIAL4B	53.0556	68.3333	0.0200798	0.00191608	4.72222	5	1	1
PPIAL4C	53.0556	68.3333	0.0200798	0.00191608	4.72222	5	1	1
PPIAL4D	53.0556	68.3333	0.0200798	0.00191608	4.72222	5	1	1
PPIAL4G	53.0556	68.3333	0.0200798	0.00191608	4.72222	5	1	1
PRKAB2	53.0556	68.3333	0.0200798	0.00191608	4.72222	5	1	1
RBM8A	53.0556	68.3333	0.0200798	0.00191608	4.72222	5	1	1
RN7SKP88	53.0556	68.3333	0.0200798	0.00191608	4.72222	5	1	1
RN7SL261P	53.0556	68.3333	0.0200798	0.00191608	4.72222	5	1	1
RNA5SP57	53.0556	68.3333	0.0200798	0.00191608	4.72222	5	1	1
RNA5SP58	53.0556	68.3333	0.0200798	0.00191608	4.72222	5	1	1
RNA5SP59	53.0556	68.3333	0.0200798	0.00191608	4.72222	5	1	1
RNF115	53.0556	68.3333	0.0200798	0.00191608	4.72222	5	1	1
SEC22B	53.0556	68.3333	0.0200798	0.00191608	4.72222	5	1	1
SRGAP2B	53.0556	68.3333	0.0200798	0.00191608	4.72222	5	1	1
SV2A	55.8333	71.6667	0.0156334	0.000882285	4.44444	5	0.948913	1
TXNIP	53.0556	68.3333	0.0200798	0.00191608	4.72222	5	1	1
SF3B4	57.5	73.3333	0.0147703	0.000547868	1.94444	1.66667	1	1
MTMR11	57.7778	73.3333	0.0148852	0.000427653	1.66667	1.66667	1	1
OTUD7B	58.3333	74.1667	0.0143339	0.000214283	1.66667	1.66667	1	1
VPS45	58.8889	74.1667	0.0173894	0.000431114	1.38889	1.66667	1	1
PLEKHO1	58.8889	74.1667	0.0173894	0.000429675	1.38889	1.66667	1	1
RN7SL480P	58.8889	75	0.0113949	0.000371252	1.38889	1.66667	1	1
ANP32E	58.8889	75	0.0113949	0.000368712	1.38889	1.66667	1	1
CA14	59.1667	75	0.0139636	0.000418856	1.38889	1.66667	1	1
snoU13.ENSG00000238526.1	59.1667	75	0.0139636	0.000418856	1.38889	1.66667	1	1
APH1A	59.1667	75	0.0139636	0.000418856	1.38889	1.66667	1	1
C1orf54	59.1667	75	0.0139636	0.000418856	1.38889	1.66667	1	1
C1orf51	59.1667	75	0.0139636	0.00043358	1.38889	1.66667	1	1
MRPS21	59.1667	75	0.0139636	0.00043358	1.38889	1.66667	1	1
PRPF3	59.4444	75	0.0139636	0.000576203	1.38889	1.66667	1	1
RPRD2	60	75	0.0172141	0.000501906	1.38889	1.66667	1	1
TARS2	60	75	0.0172141	0.000473416	1.38889	1.66667	1	1
ECM1	60	75	0.0172141	0.000473416	1.38889	1.66667	1	1
LINC00568	60	75	0.0172141	0.000473416	1.38889	1.66667	1	1
ADAMTSL4	60.5556	75	0.0209224	0.000526089	1.38889	1.66667	1	1
MIR4257	60.5556	75	0.0209224	0.000526089	1.38889	1.66667	1	1
C1orf138	60.5556	75	0.0209224	0.000526089	1.38889	1.66667	1	1
RN7SL473P	60.5556	75	0.0209224	0.000526089	1.38889	1.66667	1	1
RN7SL600P	60.5556	75	0.0209224	0.000526089	1.38889	1.66667	1	1
MCL1	60.5556	75	0.0209224	0.000526089	1.38889	1.66667	1	1
ENSA	60.5556	75	0.0209224	0.000537291	1.38889	1.66667	1	1
SNORA40.ENSG00000253047.1	60.5556	75	0.0209224	0.000537291	1.38889	1.66667	1	1
GOLPH3L	60.8333	75	0.0259305	0.000688388	1.38889	1.66667	1	1
HORMAD1	60.8333	75	0.0259305	0.000643262	1.38889	2.5	0.66403	1
CTSS	60.8333	75.8333	0.016982	0.000378191	1.38889	1.66667	1	1
CTSK	60.5556	75.8333	0.0168172	0.000279356	1.66667	1.66667	1	1
ARNT	60.8333	75.8333	0.016982	0.000271837	1.66667	1.66667	1	1
SETDB1	61.1111	75.8333	0.0201257	0.000327161	1.38889	1.66667	1	1
CERS2	61.1111	75.8333	0.0201257	0.00033672	1.38889	1.66667	1	1
ANXA9	61.1111	75.8333	0.0201257	0.000420307	1.38889	1.66667	1	1
FAM63A	61.1111	75.8333	0.0201257	0.000420307	1.38889	1.66667	1	1
PRUNE	61.1111	75.8333	0.0201257	0.000420307	1.38889	1.66667	1	1
BNIPL	61.1111	76.6667	0.0133687	0.000260731	1.38889	1.66667	1	1
C1orf56	61.1111	76.6667	0.0133687	0.000260731	1.38889	1.66667	1	1
CDC42SE1	61.1111	76.6667	0.0133687	0.000260731	1.38889	1.66667	1	1
MLLT11	61.1111	76.6667	0.0133687	0.000260731	1.38889	1.66667	1	1
GABPB2	61.1111	76.6667	0.0133687	0.00025413	1.38889	1.66667	1	1
SEMA6C	61.1111	76.6667	0.0133687	0.000146887	1.38889	1.66667	1	1
LYSMD1	60.8333	76.6667	0.013244	0.000114498	1.38889	1.66667	1	1
SCNM1	60.8333	76.6667	0.013244	0.000114498	1.38889	1.66667	1	1
TNFAIP8L2	60.8333	76.6667	0.013244	0.000114498	1.38889	1.66667	1	1
TMOD4	60.8333	77.5	0.00811569	6.86905e-05	1.38889	1.66667	1	1
VPS72	60.8333	77.5	0.00811569	6.86905e-05	1.38889	1.66667	1	1
PIP5K1A	60.8333	77.5	0.00811569	5.22115e-05	1.38889	1.66667	1	1
PSMD4	60.8333	76.6667	0.013244	9.52275e-05	1.38889	1.66667	1	1
ZNF687	60.8333	76.6667	0.013244	0.000114498	1.38889	1.66667	1	1
PI4KB	60.8333	76.6667	0.013244	9.58095e-05	1.38889	1.66667	1	1
RN7SL444P	60.8333	76.6667	0.013244	9.58095e-05	1.38889	1.66667	1	1
RFX5	61.1111	76.6667	0.0133687	8.35796e-05	1.38889	1.66667	1	1
POGZ	61.9444	76.6667	0.0198349	0.000234522	1.38889	1.66667	1	1
PSMB4	61.3889	76.6667	0.0162736	0.000110686	1.38889	1.66667	1	1
SELENBP1	61.3889	76.6667	0.0162736	0.000110686	1.38889	1.66667	1	1
RNY4P25	61.6667	76.6667	0.0163927	0.00018644	1.38889	1.66667	1	1
CGN	60.8333	76.6667	0.013244	0.000148207	1.66667	1.66667	1	1
SNORA44	60.8333	76.6667	0.013244	0.000141383	1.66667	1.66667	1	1
TUFT1	60.8333	75.8333	0.016982	0.000151037	1.66667	2.5	0.882847	1
MIR554	60.8333	76.6667	0.013244	0.000115679	1.66667	1.66667	1	1
SNX27	61.3889	75.8333	0.0203512	0.000152764	1.66667	2.5	0.882847	1
CELF3	61.1111	75.8333	0.0201257	0.000164055	1.38889	2.5	0.66403	1
RIIAD1	61.1111	75.8333	0.0201257	0.000164055	1.38889	2.5	0.66403	1
MRPL9	61.3889	75.8333	0.0203512	0.000213208	1.11111	2.5	0.633591	1
OAZ3	61.3889	75.8333	0.0203512	0.000213208	1.11111	2.5	0.633591	1
TDRKH	61.1111	75.8333	0.0201257	0.000145034	1.11111	2.5	0.633591	1
LINGO4	60.8333	75.8333	0.016982	0.000132907	1.11111	2.5	0.633591	1
RORC	60.8333	75.8333	0.016982	0.000132907	1.11111	2.5	0.633591	1
C2CD4D	60.5556	75.8333	0.0168172	7.33737e-05	1.38889	2.5	0.66403	1
THEM5	60.5556	75.8333	0.0168172	7.18631e-05	1.38889	2.5	0.66403	1
THEM4	60.5556	75.8333	0.0168172	7.75085e-05	1.38889	2.5	0.66403	1
S100A10	60	75	0.0172141	6.73549e-05	1.38889	2.5	0.66403	1
NBPF18P	59.7222	75	0.0172141	5.85147e-05	1.66667	2.5	0.882847	1
S100A11	59.7222	75	0.0172141	5.796e-05	1.66667	2.5	0.882847	1
TCHHL1	59.1667	75	0.0139636	4.32998e-05	1.94444	2.5	0.895814	1
TCHH	59.1667	75	0.0139636	4.32998e-05	1.94444	2.5	0.895814	1
RPTN	59.1667	74.1667	0.017595	6.1111e-05	1.94444	2.5	0.895814	1
HRNR	59.1667	74.1667	0.017595	9.09757e-05	1.94444	2.5	0.895814	1
FLG	58.8889	74.1667	0.0173894	8.19405e-05	2.22222	3.33333	0.739867	1
FLG2	59.1667	74.1667	0.017595	7.29927e-05	1.94444	3.33333	0.716154	1
CRNN	58.6111	74.1667	0.0144269	3.2486e-05	1.94444	2.5	0.895814	1
LCE5A	58.0556	74.1667	0.0118127	1.8576e-05	1.94444	2.5	0.895814	1
CRCT1	58.0556	74.1667	0.0118127	1.8576e-05	1.94444	2.5	0.895814	1
LCE3B	58.0556	74.1667	0.0118127	1.8837e-05	1.94444	2.5	0.895814	1
LCE3C	58.0556	74.1667	0.0118127	1.8837e-05	1.94444	2.5	0.895814	1
LCE3D	58.0556	74.1667	0.0118127	1.8837e-05	1.94444	2.5	0.895814	1
LCE3E	58.0556	74.1667	0.0118127	1.8837e-05	1.94444	2.5	0.895814	1
LCE3A	58.0556	74.1667	0.0118127	1.8837e-05	1.94444	2.5	0.895814	1
LCE2D	58.0556	73.3333	0.0179124	3.8293e-05	1.66667	3.33333	0.524959	1
LINC00302	58.0556	73.3333	0.0179124	3.8293e-05	1.66667	3.33333	0.524959	1
LCE2B	58.0556	73.3333	0.0179124	3.8293e-05	1.66667	3.33333	0.524959	1
LCE2C	58.0556	73.3333	0.0179124	3.8293e-05	1.66667	3.33333	0.524959	1
LCE2A	58.0556	73.3333	0.0179124	3.8293e-05	1.66667	3.33333	0.524959	1
LCE4A	58.0556	73.3333	0.0179124	3.8293e-05	1.66667	3.33333	0.524959	1
C1orf68	58.0556	73.3333	0.0179124	3.47864e-05	1.66667	3.33333	0.524959	1
KPRP	58.0556	73.3333	0.0179124	4.65113e-05	1.66667	3.33333	0.524959	1
LCE1F	58.0556	73.3333	0.0179124	4.65113e-05	1.66667	3.33333	0.524959	1
LCE1C	58.3333	73.3333	0.0180576	5.0497e-05	1.66667	3.33333	0.524959	1
LCE1D	58.3333	73.3333	0.0180576	5.0497e-05	1.66667	3.33333	0.524959	1
LCE1E	58.3333	73.3333	0.0180576	5.0497e-05	1.66667	3.33333	0.524959	1
LCE1B	58.0556	73.3333	0.0179124	5.7887e-05	1.66667	3.33333	0.524959	1
LCE1A	58.0556	73.3333	0.0179124	5.7887e-05	1.66667	3.33333	0.524959	1
LCE6A	58.0556	73.3333	0.0179124	5.7887e-05	1.66667	3.33333	0.524959	1
SMCP	58.3333	73.3333	0.0180576	5.13793e-05	1.66667	3.33333	0.524959	1
IVL	58.3333	73.3333	0.0180576	5.39112e-05	1.66667	3.33333	0.524959	1
SPRR4	58.6111	73.3333	0.0217711	4.18216e-05	1.66667	3.33333	0.524959	1
SPRR1A	58.6111	73.3333	0.0217711	3.33276e-05	1.66667	3.33333	0.524959	1
SPRR3	58.6111	73.3333	0.0217711	3.33276e-05	1.66667	3.33333	0.524959	1
SNORA31.ENSG00000252920.1	58.3333	73.3333	0.0180576	2.83313e-05	1.66667	3.33333	0.524959	1
SPRR1B	58.3333	73.3333	0.0180576	2.78382e-05	1.66667	3.33333	0.524959	1
SPRR2D	58.3333	74.1667	0.0143339	2.0194e-05	1.66667	2.5	0.882847	1
SPRR2A	58.0556	74.1667	0.0118127	1.8576e-05	1.66667	2.5	0.882847	1
SPRR2B	58.3333	74.1667	0.0143339	1.61018e-05	1.66667	2.5	0.882847	1
SPRR2E	58.0556	74.1667	0.0118127	1.8576e-05	1.66667	2.5	0.882847	1
SPRR2F	58.0556	74.1667	0.0118127	1.8576e-05	1.66667	2.5	0.882847	1
SPRR2G	58.3333	74.1667	0.0143339	1.76011e-05	1.66667	2.5	0.882847	1
LELP1	58.6111	74.1667	0.0144269	4.68357e-05	1.66667	2.5	0.882847	1
PRR9	58.8889	74.1667	0.0173894	6.19872e-05	1.38889	2.5	0.66403	1
LOR	59.1667	74.1667	0.017595	5.26173e-05	1.38889	2.5	0.66403	1
PGLYRP3	59.1667	74.1667	0.017595	4.76881e-05	1.38889	2.5	0.66403	1
PGLYRP4	59.1667	74.1667	0.017595	8.45032e-05	1.38889	2.5	0.66403	1
S100A12	59.4444	74.1667	0.0211868	9.88714e-05	1.38889	2.5	0.66403	1
S100A8	59.4444	74.1667	0.0211868	9.88714e-05	1.38889	2.5	0.66403	1
S100A9	59.4444	74.1667	0.0211868	9.88714e-05	1.38889	2.5	0.66403	1
S100A7A	59.4444	74.1667	0.0211868	9.88714e-05	1.38889	2.5	0.66403	1
S100A7L2	59.4444	74.1667	0.0211868	8.2616e-05	1.66667	2.5	0.882847	1
S100A7	59.4444	74.1667	0.0211868	8.2616e-05	1.66667	2.5	0.882847	1
RN7SL44P	60	74.1667	0.0264212	8.43587e-05	1.66667	2.5	0.882847	1
S100A3	60	74.1667	0.0264212	7.52337e-05	1.66667	2.5	0.882847	1
S100A4	60	74.1667	0.0264212	7.52337e-05	1.66667	2.5	0.882847	1
S100A5	60	74.1667	0.0264212	7.52337e-05	1.66667	2.5	0.882847	1
S100A6	60	74.1667	0.0264212	7.52337e-05	1.66667	2.5	0.882847	1
S100A2	60	74.1667	0.0264212	6.72465e-05	1.66667	2.5	0.882847	1
S100A16	59.7222	74.1667	0.0213751	4.1532e-05	1.66667	2.5	0.882847	1
S100A14	60	74.1667	0.0264212	6.13258e-05	1.66667	2.5	0.882847	1
S100A13	60	74.1667	0.0264212	6.13258e-05	1.66667	2.5	0.882847	1
S100A1	60	74.1667	0.0264212	6.13258e-05	1.66667	2.5	0.882847	1
CHTOP	60.2778	74.1667	0.0266713	6.16802e-05	1.66667	2.5	0.882847	1
SNAPIN	60.2778	74.1667	0.0266713	4.83458e-05	1.66667	2.5	0.882847	1
ILF2	60.5556	74.1667	0.032404	5.46529e-05	1.66667	2.5	0.882847	1
NPR1	60.2778	74.1667	0.0266713	4.0041e-05	1.38889	2.5	0.66403	1
INTS3	60.2778	73.3333	0.0409913	8.38948e-05	1.38889	2.5	0.66403	1
RN7SL372P	60.2778	73.3333	0.0409913	8.29667e-05	1.38889	2.5	0.66403	1
snoU13.ENSG00000238511.1	60.2778	73.3333	0.0409913	8.29667e-05	1.38889	2.5	0.66403	1
SLC27A3	60	73.3333	0.0335663	8.97991e-05	1.38889	1.66667	1	1
GATAD2B	59.7222	73.3333	0.0330636	9.09757e-05	1.38889	1.66667	1	1
DENND4B	58.6111	73.3333	0.0217711	3.59379e-05	1.38889	1.66667	1	1
CRTC2	58.3333	73.3333	0.0180576	2.88556e-05	1.38889	1.66667	1	1
SLC39A1	58.3333	73.3333	0.0180576	2.88556e-05	1.38889	1.66667	1	1
CREB3L4	58.3333	73.3333	0.0180576	2.88556e-05	1.38889	1.66667	1	1
JTB	58.3333	73.3333	0.0180576	2.88556e-05	1.38889	1.66667	1	1
RAB13	58.3333	73.3333	0.0180576	2.88556e-05	1.38889	1.66667	1	1
NUP210L	58.6111	74.1667	0.0144269	3.97983e-05	1.38889	1.66667	1	1
RPS27	58.3333	73.3333	0.0180576	2.88556e-05	1.38889	1.66667	1	1
U3.ENSG00000252669.1	58.3333	73.3333	0.0180576	2.6281e-05	1.38889	1.66667	1	1
MIR5698	58.3333	74.1667	0.0143339	3.30491e-05	1.66667	1.66667	1	1
TPM3	58.8889	74.1667	0.0173894	6.51708e-05	1.66667	1.66667	1	1
RN7SL431P	58.6111	74.1667	0.0144269	6.38001e-05	1.66667	1.66667	1	1
MIR190B	58.8889	74.1667	0.0173894	6.58917e-05	1.66667	1.66667	1	1
C1orf189	58.8889	74.1667	0.0173894	6.58917e-05	1.66667	1.66667	1	1
C1orf43	58.8889	74.1667	0.0173894	6.58917e-05	1.66667	1.66667	1	1
UBAP2L	58.8889	74.1667	0.0173894	7.03078e-05	1.66667	1.66667	1	1
SNORA58.ENSG00000201129.1	58.6111	74.1667	0.0144269	4.54126e-05	1.66667	1.66667	1	1
HAX1	58.6111	74.1667	0.0144269	4.68357e-05	1.38889	1.66667	1	1
SNORD59.ENSG00000252682.1	58.6111	74.1667	0.0144269	4.68357e-05	1.38889	1.66667	1	1
AQP10	58.8889	74.1667	0.0173894	4.01272e-05	1.11111	1.66667	0.843052	1
ATP8B2	58.8889	74.1667	0.0173894	3.66702e-05	1.11111	1.66667	0.843052	1
IL6R	58.3333	74.1667	0.0143339	2.27452e-05	1.11111	1.66667	0.843052	1
SHE	58.3333	74.1667	0.0143339	2.6281e-05	1.38889	1.66667	1	1
TDRD10	58.3333	74.1667	0.0143339	2.6281e-05	1.38889	1.66667	1	1
UBE2Q1	58.0556	74.1667	0.0118127	3.58475e-05	1.38889	1.66667	1	1
CHRNB2	57.7778	74.1667	0.0117209	3.1906e-05	1.11111	1.66667	0.843052	1
ADAR	58.0556	74.1667	0.0118127	3.6522e-05	1.11111	1.66667	0.843052	1
KCNN3	58.6111	75	0.0113313	3.29842e-05	1.38889	1.66667	1	1
PMVK	58.8889	75	0.0113949	2.65457e-05	1.11111	1.66667	0.843052	1
PBXIP1	59.1667	75	0.0139636	4.39542e-05	1.11111	1.66667	0.843052	1
PYGO2	59.1667	75	0.0139636	4.39542e-05	1.11111	1.66667	0.843052	1
SHC1	59.4444	75	0.0139636	6.43954e-05	1.11111	1.66667	0.843052	1
CKS1B.ENSG00000173207.8	59.1667	75	0.0139636	4.42861e-05	1.11111	1.66667	0.843052	1
MIR4258	59.1667	75	0.0139636	4.42861e-05	1.11111	1.66667	0.843052	1
FLAD1	58.8889	75	0.0113949	3.93483e-05	1.38889	1.66667	1	1
LENEP	58.8889	75	0.0113949	3.93483e-05	1.38889	1.66667	1	1
ZBTB7B	59.1667	75	0.0139636	4.76271e-05	1.38889	1.66667	1	1
DCST2	59.4444	75	0.0139636	5.20364e-05	1.38889	1.66667	1	1
DCST1	59.4444	75	0.0139636	5.20364e-05	1.38889	1.66667	1	1
ADAM15	59.4444	75	0.0139636	3.72059e-05	1.38889	1.66667	1	1
EFNA3	59.7222	75	0.0172141	4.62672e-05	1.38889	1.66667	1	1
EFNA4	59.4444	75	0.0139636	3.76344e-05	1.38889	1.66667	1	1
EFNA1	59.7222	75	0.0172141	1.13382e-05	1.38889	1.66667	1	1
DPM3	59.7222	75	0.0172141	1.13382e-05	1.38889	1.66667	1	1
SLC50A1	59.7222	75	0.0172141	1.13382e-05	1.38889	1.66667	1	1
KRTCAP2	60	75	0.0172141	8.67766e-06	1.38889	1.66667	1	1
TRIM46	60	75	0.0172141	8.67766e-06	1.38889	1.66667	1	1
MIR92B	59.7222	75	0.0172141	7.11991e-06	1.38889	1.66667	1	1
MUC1	59.7222	75	0.0172141	7.11991e-06	1.38889	1.66667	1	1
THBS3	59.7222	75	0.0172141	7.11991e-06	1.38889	1.66667	1	1
MTX1	59.4444	75	0.0139636	6.0297e-06	1.66667	1.66667	1	1
GBAP1	59.4444	75	0.0139636	6.0297e-06	1.66667	1.66667	1	1
GBA	59.4444	75	0.0139636	6.0297e-06	1.66667	1.66667	1	1
FAM189B	59.4444	75	0.0139636	7.2038e-06	1.66667	1.66667	1	1
SCAMP3	59.4444	75	0.0139636	7.2038e-06	1.66667	1.66667	1	1
CLK2	59.7222	75	0.0172141	1.30128e-05	1.38889	1.66667	1	1
HCN3	59.4444	75	0.0139636	1.8837e-05	1.38889	1.66667	1	1
PKLR	59.4444	75	0.0139636	1.8837e-05	1.38889	1.66667	1	1
FDPS	59.7222	75	0.0172141	1.08783e-05	1.38889	1.66667	1	1
RUSC1	59.7222	75	0.0172141	1.08783e-05	1.38889	1.66667	1	1
ASH1L	58.6111	75	0.0113313	1.85366e-05	1.38889	1.66667	1	1
MIR555	58.6111	75	0.0113313	1.38541e-05	1.38889	1.66667	1	1
snoU13.ENSG00000238805.1	58.6111	75	0.0113313	1.1564e-05	1.38889	1.66667	1	1
MSTO1	58.6111	75.8333	0.00692542	1.57225e-05	1.94444	2.5	0.895814	1
YY1AP1	58.3333	75.8333	0.00688047	1.52122e-05	1.94444	2.5	0.895814	1
DAP3	58.3333	75.8333	0.00688047	1.42113e-05	1.94444	2.5	0.895814	1
GON4L	58.3333	76.6667	0.00398651	7.79784e-06	2.22222	2.5	1	1
SYT11	58.3333	76.6667	0.00398651	3.26291e-06	1.94444	1.66667	1	1
RIT1	58.8889	76.6667	0.00510874	3.48983e-06	2.22222	1.66667	1	1
KIAA0907	59.1667	76.6667	0.00661214	1.08165e-05	2.22222	1.66667	1	1
SNORA42.ENSG00000207475.1	58.8889	76.6667	0.00510874	4.01677e-06	1.94444	1.66667	1	1
SCARNA4.ENSG00000252808.1	58.8889	76.6667	0.00510874	4.01677e-06	1.94444	1.66667	1	1
RXFP4	59.4444	76.6667	0.00666656	9.76157e-06	1.94444	1.66667	1	1
ARHGEF2	60	76.6667	0.00848953	1.54932e-05	1.94444	1.66667	1	1
SSR2	59.7222	76.6667	0.00841618	9.50068e-06	1.94444	1.66667	1	1
UBQLN4	59.4444	75.8333	0.0110267	1.47777e-05	1.94444	1.66667	1	1
LAMTOR2	59.7222	75.8333	0.0111216	2.37657e-05	1.94444	1.66667	1	1
RAB25	59.7222	75.8333	0.0111216	2.37657e-05	1.94444	1.66667	1	1
MEX3A	59.7222	75.8333	0.0111216	2.37657e-05	1.94444	1.66667	1	1
LMNA	59.4444	75	0.0139636	1.58367e-05	1.94444	1.66667	1	1
SEMA4A	58.6111	75	0.0113313	1.096e-05	1.94444	1.66667	1	1
SNORA26.ENSG00000252236.1	58.3333	75	0.00910214	1.28911e-05	1.94444	1.66667	1	1
SLC25A44	58.3333	75	0.00910214	1.28911e-05	1.94444	1.66667	1	1
PMF1	58.3333	75	0.00910214	1.65773e-05	1.94444	1.66667	1	1
BGLAP	58.3333	73.3333	0.0180576	2.30071e-05	1.94444	1.66667	1	1
PAQR6	58.3333	73.3333	0.0180576	2.23753e-05	1.94444	1.66667	1	1
SMG5	58.3333	73.3333	0.0180576	2.25659e-05	1.94444	1.66667	1	1
C1orf85	58.3333	73.3333	0.0180576	2.65457e-05	1.94444	1.66667	1	1
TMEM79	58.3333	73.3333	0.0180576	2.65457e-05	1.94444	1.66667	1	1
VHLL	58.3333	73.3333	0.0180576	2.65457e-05	1.94444	1.66667	1	1
CCT3	58.8889	73.3333	0.0220198	4.61858e-05	1.94444	1.66667	1	1
TSACC	58.3333	73.3333	0.0180576	3.33276e-05	1.94444	1.66667	1	1
RHBG	58.3333	73.3333	0.0180576	2.38363e-05	1.94444	1.66667	1	1
C1orf61	58.0556	72.5	0.0227326	5.19797e-05	1.94444	2.5	0.895814	1
MEF2D	58.0556	71.6667	0.035034	5.19797e-05	1.94444	2.5	0.895814	1
IQGAP3	58.0556	71.6667	0.035034	0.000143705	1.94444	2.5	0.895814	1
snoU13.ENSG00000238843.1	57.7778	71.6667	0.028718	0.000122273	1.94444	2.5	0.895814	1
TTC24	57.7778	71.6667	0.028718	0.000140756	1.94444	2.5	0.895814	1
APOA1BP	57.7778	71.6667	0.028718	0.000140756	1.94444	2.5	0.895814	1
GPATCH4	57.7778	71.6667	0.028718	0.000140756	1.94444	2.5	0.895814	1
HAPLN2	57.7778	72.5	0.0224057	9.58095e-05	1.94444	2.5	0.895814	1
BCAN	57.5	72.5	0.0186589	6.53504e-05	1.94444	2.5	0.895814	1
NES	57.2222	72.5	0.0183533	6.42857e-05	1.94444	2.5	0.895814	1
CRABP2	56.6667	72.5	0.0151628	3.42987e-05	2.22222	2.5	1	1
ISG20L2	56.9444	72.5	0.0154139	2.11359e-05	2.22222	2.5	1	1
RRNAD1	56.9444	72.5	0.0154139	2.11359e-05	2.22222	2.5	1	1
MRPL24	56.6667	72.5	0.0151628	2.10384e-05	2.22222	2.5	1	1
HDGF	56.3889	72.5	0.0125735	2.55679e-05	2.5	2.5	1	1
PRCC	56.3889	72.5	0.0125735	2.55679e-05	2.5	2.5	1	1
SH2D2A	56.3889	72.5	0.0125735	2.55679e-05	2.5	2.5	1	1
NTRK1	56.3889	72.5	0.0125735	2.70446e-05	2.5	2.5	1	1
INSRR	56.3889	72.5	0.0125735	2.6945e-05	2.5	2.5	1	1
PEAR1	56.3889	72.5	0.0125735	2.68575e-05	2.5	2.5	1	1
LRRC71	56.1111	72.5	0.0124292	2.95031e-05	2.5	2.5	1	1
ARHGEF11	55.8333	72.5	0.0101187	3.3484e-05	2.5	2.5	1	1
MIR765	55.8333	72.5	0.0101187	3.3484e-05	2.5	2.5	1	1
RN7SL612P	56.1111	72.5	0.0124292	3.16637e-05	2.22222	2.5	1	1
ETV3L	56.1111	72.5	0.0124292	6.23639e-05	2.22222	2.5	1	1
ETV3	56.1111	72.5	0.0124292	6.23639e-05	2.22222	2.5	1	1
FCRL5	55.2778	71.6667	0.0126834	0.000106982	1.94444	2.5	0.895814	1
FCRL4	55.2778	71.6667	0.0126834	8.92211e-05	1.94444	2.5	0.895814	1
FCRL3	55	71.6667	0.0102355	9.86026e-05	1.94444	2.5	0.895814	1
FCRL2	55	71.6667	0.0102355	0.000110686	1.94444	2.5	0.895814	1
FCRL1	54.7222	71.6667	0.0101905	0.000139455	1.94444	2.5	0.895814	1
CD5L	55	71.6667	0.0102355	0.000156371	1.94444	2.5	0.895814	1
KIRREL	55.2778	71.6667	0.0126834	0.000134975	2.5	3.33333	0.91322	1
CD1D	54.7222	71.6667	0.0101905	0.000145034	2.22222	2.5	1	1
CD1A	55	71.6667	0.0102355	0.000227576	2.22222	2.5	1	1
CD1C	55	71.6667	0.0102355	0.000231054	2.22222	2.5	1	1
CD1B	55.2778	71.6667	0.0126834	0.000151037	2.22222	2.5	1	1
CD1E	55.2778	71.6667	0.0126834	0.000232149	2.22222	2.5	1	1
OR10T2	55.2778	71.6667	0.0126834	0.000232149	2.5	2.5	1	1
OR10K2	55.2778	71.6667	0.0126834	0.00022917	2.22222	2.5	1	1
OR10K1	55.5556	71.6667	0.0128271	0.000501125	1.94444	2.5	0.895814	1
OR10R2	55.5556	71.6667	0.0128271	0.000501125	1.94444	2.5	0.895814	1
OR10X1	55.2778	71.6667	0.0126834	0.000493382	1.94444	2.5	0.895814	1
OR6P1	55.2778	71.6667	0.0126834	0.000493382	1.94444	2.5	0.895814	1
OR6Y1	55.2778	71.6667	0.0126834	0.000493382	1.94444	2.5	0.895814	1
OR10Z1	55	71.6667	0.0102355	0.000551834	1.94444	2.5	0.895814	1
SPTA1	55	71.6667	0.0102355	0.000664897	1.94444	2.5	0.895814	1
OR6K2	54.7222	71.6667	0.0101905	0.000721836	1.94444	2.5	0.895814	1
OR6K3	54.7222	71.6667	0.0101905	0.000721836	1.94444	2.5	0.895814	1
OR6K6	54.7222	71.6667	0.0101905	0.000631923	1.94444	2.5	0.895814	1
OR6N1	54.7222	71.6667	0.0101905	0.000631923	1.94444	2.5	0.895814	1
OR6N2	54.7222	71.6667	0.0101905	0.000631923	1.94444	2.5	0.895814	1
MNDA	55	72.5	0.00776095	0.000507824	1.94444	1.66667	1	1
PYHIN1	55	71.6667	0.0102355	0.000933551	1.94444	1.66667	1	1
IFI16	55	71.6667	0.0102355	0.00061709	2.22222	1.66667	1	1
AIM2	54.7222	71.6667	0.0101905	0.000769126	2.22222	1.66667	1	1
CADM3	55	71.6667	0.0102355	0.000915695	1.94444	1.66667	1	1
RNA5SP60	54.7222	71.6667	0.0101905	0.000586376	1.94444	1.66667	1	1
DARC	55	71.6667	0.0102355	0.000929991	1.94444	1.66667	1	1
FCER1A	54.7222	71.6667	0.0101905	0.000448586	2.5	1.66667	0.91322	1
OR10J3	54.7222	71.6667	0.0101905	0.000448586	2.5	1.66667	0.91322	1
OR10J4	55	71.6667	0.0102355	0.0010561	2.22222	1.66667	1	1
OR10J1	55	71.6667	0.0102355	0.0010561	2.22222	1.66667	1	1
OR10J5	54.7222	71.6667	0.0101905	0.00114544	2.22222	1.66667	1	1
APCS	54.4444	72.5	0.00609874	0.000807166	2.22222	1.66667	1	1
CRP	54.7222	72.5	0.00617767	0.00109999	2.22222	1.66667	1	1
DUSP23	54.7222	72.5	0.00617767	0.00100942	2.22222	1.66667	1	1
FCRL6	54.7222	72.5	0.00617767	0.0010264	2.22222	1.66667	1	1
SLAMF8	55	72.5	0.00776095	0.00154108	2.22222	1.66667	1	1
C1orf204	55	72.5	0.00776095	0.00154108	2.22222	1.66667	1	1
SNORD64.ENSG00000212161.1	55	72.5	0.00776095	0.00154108	2.22222	1.66667	1	1
VSIG8	55	72.5	0.00776095	0.00154108	2.22222	1.66667	1	1
CCDC19	55	72.5	0.00776095	0.00154108	2.22222	1.66667	1	1
TAGLN2	55	73.3333	0.0045847	0.00117712	2.22222	1.66667	1	1
IGSF9	55	74.1667	0.00335788	0.000859235	2.22222	1.66667	1	1
SLAMF9	55	74.1667	0.00335788	0.000859235	2.22222	1.66667	1	1
PIGM	55.2778	73.3333	0.00587857	0.0011056	2.22222	1.66667	1	1
KCNJ10	55.5556	73.3333	0.00598183	0.000893493	2.22222	1.66667	1	1
KCNJ9	55.2778	73.3333	0.00587857	0.000814456	2.22222	1.66667	1	1
IGSF8	55.2778	73.3333	0.00587857	0.000814456	2.22222	1.66667	1	1
ATP1A2	55.2778	74.1667	0.00341027	0.000544973	2.22222	1.66667	1	1
ATP1A4	55.2778	73.3333	0.00587857	0.000834323	2.22222	1.66667	1	1
CASQ1	55	72.5	0.00776095	0.000536473	2.22222	1.66667	1	1
PEA15	55	72.5	0.00776095	0.000536473	2.22222	1.66667	1	1
DCAF8	55	73.3333	0.0045847	0.000342679	2.22222	1.66667	1	1
PEX19	54.7222	73.3333	0.00449819	0.000330347	2.22222	1.66667	1	1
COPA	55	73.3333	0.0045847	0.000445275	2.22222	1.66667	1	1
NCSTN	55	72.5	0.00776095	0.000697532	2.22222	1.66667	1	1
NHLH1	55	72.5	0.00776095	0.000697532	2.22222	1.66667	1	1
VANGL2	55	72.5	0.00776095	0.000582268	2.22222	1.66667	1	1
SLAMF6	55.2778	72.5	0.00789366	0.00037599	2.5	1.66667	0.91322	1
CD84	55	72.5	0.00776095	0.0003659	2.5	1.66667	0.91322	1
SLAMF1	55	71.6667	0.0102355	0.000523851	2.5	1.66667	0.91322	1
CD48	55	71.6667	0.0102355	0.000492705	2.5	1.66667	0.91322	1
SLAMF7	55	71.6667	0.0102355	0.000565125	2.5	1.66667	0.91322	1
LY9	55	70.8333	0.0158914	0.000836848	2.5	1.66667	0.91322	1
CD244	55	70.8333	0.0158914	0.00086829	2.5	1.66667	0.91322	1
ITLN1	55	70.8333	0.0158914	0.000715681	2.5	1.66667	0.91322	1
ITLN2	55.2778	71.6667	0.0126834	0.000645254	2.5	1.66667	0.91322	1
F11R	55.2778	72.5	0.00789366	0.000356433	2.77778	1.66667	0.91322	1
TSTD1	55	72.5	0.00776095	0.000309544	2.77778	1.66667	0.91322	1
USF1	55	72.5	0.00776095	0.000255558	2.77778	1.66667	0.91322	1
ARHGAP30	55	72.5	0.00776095	0.000210933	2.77778	1.66667	0.91322	1
PVRL4	55	72.5	0.00776095	0.000212699	2.77778	1.66667	0.91322	1
KLHDC9	55	72.5	0.00776095	0.000212699	2.77778	1.66667	0.91322	1
PFDN2	55	72.5	0.00776095	0.000277079	2.77778	2.5	1	1
NIT1	55	72.5	0.00776095	0.00029268	3.05556	2.5	1	1
DEDD	55	72.5	0.00776095	0.00029268	3.05556	2.5	1	1
ACA64.ENSG00000238934.1	55	72.5	0.00776095	0.00029268	3.05556	2.5	1	1
UFC1	55	72.5	0.00776095	0.000355918	3.05556	2.5	1	1
USP21	54.7222	72.5	0.00617767	0.00051735	3.05556	2.5	1	1
B4GALT3	55	72.5	0.00776095	0.000572819	3.05556	2.5	1	1
PPOX	55	72.5	0.00776095	0.000572819	3.05556	2.5	1	1
ADAMTS4	54.7222	72.5	0.00617767	0.000745733	3.05556	2.5	1	1
NDUFS2	54.7222	72.5	0.00617767	0.000745733	3.05556	2.5	1	1
FCER1G	54.7222	72.5	0.00617767	0.000745733	3.05556	2.5	1	1
APOA2	54.7222	71.6667	0.0101905	0.00120749	3.05556	2.5	1	1
MIR5187	54.7222	71.6667	0.0101905	0.00120749	3.05556	2.5	1	1
NR1I3	54.7222	71.6667	0.0101905	0.00122384	3.05556	2.5	1	1
TOMM40L	54.7222	71.6667	0.0101905	0.00120749	3.05556	2.5	1	1
PCP4L1	54.7222	71.6667	0.0101905	0.00122384	3.05556	2.5	1	1
MPZ	54.7222	71.6667	0.0101905	0.00122384	3.05556	2.5	1	1
SDHC	54.7222	71.6667	0.0101905	0.00122384	3.05556	2.5	1	1
C1orf192	55	71.6667	0.0102355	0.00133061	3.05556	2.5	1	1
FCGR2A	55	71.6667	0.0102355	0.000998821	3.05556	2.5	1	1
FCGR2B	55	71.6667	0.0102355	0.000998821	3.05556	2.5	1	1
FCGR2C	55	71.6667	0.0102355	0.000998821	3.05556	2.5	1	1
FCGR3A	55	71.6667	0.0102355	0.000998821	3.05556	2.5	1	1
FCGR3B	55	71.6667	0.0102355	0.000998821	3.05556	2.5	1	1
HSPA6	55	71.6667	0.0102355	0.000998821	3.05556	2.5	1	1
RPL31P11	55	71.6667	0.0102355	0.000998821	3.05556	2.5	1	1
FCRLA	55	71.6667	0.0102355	0.00107725	3.05556	1.66667	0.757355	1
FCRLB	55	71.6667	0.0102355	0.00107725	3.05556	1.66667	0.757355	1
RN7SL466P	55	71.6667	0.0102355	0.00103095	3.05556	1.66667	0.757355	1
DUSP12	55.2778	71.6667	0.0126834	0.00120936	2.77778	1.66667	0.91322	1
ATF6	55.2778	71.6667	0.0126834	0.00143706	2.77778	1.66667	0.91322	1
OLFML2B	55	71.6667	0.0102355	0.00185887	2.77778	1.66667	0.91322	1
NOS1AP	55	71.6667	0.0102355	0.00198863	3.33333	1.66667	0.757991	1
MIR4654	55.2778	71.6667	0.0126834	0.00212987	2.77778	1.66667	0.91322	1
RNA5SP61	55.2778	71.6667	0.0126834	0.0021284	2.77778	1.66667	0.91322	1
MIR556	55.2778	71.6667	0.0126834	0.0021284	2.77778	1.66667	0.91322	1
C1orf226	55.2778	71.6667	0.0126834	0.0021284	2.77778	1.66667	0.91322	1
C1orf111	55.2778	71.6667	0.0126834	0.0021284	2.77778	1.66667	0.91322	1
SH2D1B	55.2778	71.6667	0.0126834	0.000987573	2.77778	1.66667	0.91322	1
UHMK1	55	71.6667	0.0102355	0.000885472	2.77778	1.66667	0.91322	1
UAP1	55	71.6667	0.0102355	0.000885472	2.77778	1.66667	0.91322	1
DDR2	55	71.6667	0.0102355	0.00083064	2.77778	1.66667	0.91322	1
RN7SL861P	55	71.6667	0.0102355	0.00083064	2.77778	1.66667	0.91322	1
HSD17B7	55	71.6667	0.0102355	0.00083064	2.77778	1.66667	0.91322	1
C1orf110	55.5556	71.6667	0.0128271	0.000782481	2.77778	1.66667	0.91322	1
RGS4	55	71.6667	0.0102355	0.00113159	3.61111	0.833333	0.442536	1
RGS5	55	71.6667	0.0102355	0.00113159	3.61111	0.833333	0.442536	1
NUF2	54.4444	71.6667	0.00814553	0.000600897	3.88889	0.833333	0.329738	1
SNORD112.ENSG00000252740.1	54.7222	71.6667	0.0101905	0.000791411	3.88889	0.833333	0.329738	1
RNA5SP62	54.7222	71.6667	0.0101905	0.000791411	3.88889	0.833333	0.329738	1
RNA5SP63	54.7222	71.6667	0.0101905	0.000694794	3.88889	0.833333	0.329738	1
U3.ENSG00000212538.1	55	70.8333	0.0158914	0.00147657	3.88889	0.833333	0.329738	1
PBX1	55.2778	70.8333	0.0161701	0.00324305	3.61111	1.66667	0.637268	1
SNORD112.ENSG00000252359.1	53.8889	71.6667	0.00639322	0.00113865	3.61111	0.833333	0.442536	1
LMX1A	54.1667	70.8333	0.0105602	0.000953461	3.88889	1.66667	0.639992	1
RXRG	54.1667	70.8333	0.0105602	0.00047447	3.33333	1.66667	0.757991	1
LRRC52	53.6111	70.8333	0.00833533	0.000344246	3.33333	1.66667	0.757991	1
MGST3	53.8889	70.8333	0.0103205	0.000452251	3.33333	1.66667	0.757991	1
ALDH9A1	54.1667	70.8333	0.0105602	0.00057681	3.33333	1.66667	0.757991	1
TMCO1	53.8889	70.8333	0.0103205	0.000585446	3.33333	1.66667	0.757991	1
UCK2	53.3333	70.8333	0.00820533	0.000428134	3.61111	1.66667	0.637268	1
RNA5SP64	52.5	70.8333	0.00500842	0.00025158	3.88889	1.66667	0.639992	1
FAM78B	52.7778	70.8333	0.00639921	0.00025413	3.61111	1.66667	0.637268	1
MIR921	53.0556	70.8333	0.00654922	0.000283264	3.33333	1.66667	0.757991	1
FMO9P	51.6667	70.8333	0.00381868	0.000155773	4.44444	0.833333	0.253775	1
POGK	53.0556	70	0.0105721	0.000611308	3.88889	0.833333	0.329738	1
TADA1	53.0556	70	0.0105721	0.000611308	3.88889	0.833333	0.329738	1
ILDR2	53.3333	69.1667	0.0165385	0.00100117	3.88889	0.833333	0.329738	1
MAEL	53.0556	69.1667	0.0137472	0.00111976	3.88889	0.833333	0.329738	1
RNA5SP65	53.0556	69.1667	0.0137472	0.00111976	3.88889	0.833333	0.329738	1
snoU13.ENSG00000238325.1	53.0556	69.1667	0.0137472	0.00161919	3.88889	1.66667	0.639992	1
GPA33	53.0556	69.1667	0.0137472	0.00122658	3.88889	0.833333	0.329738	1
DUSP27	53.0556	69.1667	0.0137472	0.00122658	3.88889	0.833333	0.329738	1
POU2F1	53.0556	69.1667	0.0137472	0.00121491	3.88889	0.833333	0.329738	1
CD247	52.7778	68.3333	0.0169837	0.00209673	3.88889	0.833333	0.329738	1
CREG1	52.5	68.3333	0.0167823	0.00153822	4.16667	0.833333	0.337978	1
RCSD1	52.7778	68.3333	0.0169837	0.00130259	4.16667	0.833333	0.337978	1
MPZL1	52.7778	69.1667	0.0134525	0.00153949	4.44444	0.833333	0.253775	1
ADCY10	53.0556	69.1667	0.0137472	0.00170076	4.44444	0.833333	0.253775	1
MPC2	53.0556	69.1667	0.0137472	0.00159484	4.44444	0.833333	0.253775	1
DCAF6	52.5	68.3333	0.0167823	0.00127017	4.44444	0.833333	0.253775	1
MIR1255B2	52.2222	68.3333	0.013886	0.00106975	4.44444	0.833333	0.253775	1
GPR161	52.7778	68.3333	0.0169837	0.00168276	4.16667	0.833333	0.337978	1
TIPRL	52.7778	68.3333	0.0169837	0.00168027	4.16667	0.833333	0.337978	1
SFT2D2	52.7778	68.3333	0.0169837	0.00168027	4.16667	0.833333	0.337978	1
ANKRD36BP1	52.7778	68.3333	0.0169837	0.00168027	4.16667	0.833333	0.337978	1
TBX19	52.5	68.3333	0.0167823	0.0009648	4.16667	0.833333	0.337978	1
MIR557	52.5	67.5	0.0207107	0.0015785	4.16667	0.833333	0.337978	1
XCL2	52.2222	67.5	0.0203524	0.00174038	4.16667	0.833333	0.337978	1
XCL1	51.9444	67.5	0.0172141	0.00120725	4.16667	0.833333	0.337978	1
DPT	52.2222	67.5	0.0203524	0.00173462	4.16667	0.833333	0.337978	1
LINC00626	51.9444	67.5	0.0172141	0.00182013	4.16667	0.833333	0.337978	1
LINC00970	51.9444	67.5	0.0172141	0.00205795	4.16667	0.833333	0.337978	1
RNA5SP66	51.6667	67.5	0.016982	0.00287746	4.16667	0.833333	0.337978	1
ATP1B1	51.6667	67.5	0.016982	0.00258836	4.44444	0.833333	0.253775	1
NME7	51.9444	67.5	0.0172141	0.00421569	4.16667	0.833333	0.337978	1
BLZF1	51.9444	67.5	0.0172141	0.00421569	4.16667	0.833333	0.337978	1
CCDC181	51.9444	67.5	0.0172141	0.0036134	4.16667	0.833333	0.337978	1
SLC19A2	51.9444	67.5	0.0172141	0.00362401	4.16667	0.833333	0.337978	1
F5	52.2222	67.5	0.0203524	0.00491444	4.16667	0.833333	0.337978	1
SELP	51.9444	67.5	0.0172141	0.00355517	4.16667	0.833333	0.337978	1
C1orf112	52.5	68.3333	0.0167823	0.00238758	4.44444	0.833333	0.253775	1
SELL	52.2222	67.5	0.0203524	0.00327622	4.16667	0.833333	0.337978	1
SELE	52.2222	67.5	0.0203524	0.00327622	4.16667	0.833333	0.337978	1
METTL18	52.5	67.5	0.0207107	0.00300248	4.44444	0.833333	0.253775	1
SCYL3	52.5	68.3333	0.0167823	0.00189883	4.44444	0.833333	0.253775	1
RN7SL333P	52.5	68.3333	0.0167823	0.00189883	4.44444	0.833333	0.253775	1
KIFAP3	52.5	70	0.0083548	0.000890498	4.44444	0.833333	0.253775	1
RN7SL269P	52.2222	68.3333	0.013886	0.00112051	4.44444	0.833333	0.253775	1
METTL11B	52.2222	70	0.00670545	0.000515145	4.44444	0.833333	0.253775	1
GORAB	52.2222	69.1667	0.0107536	0.000852002	4.72222	0.833333	0.194728	1
PRRX1	52.2222	69.1667	0.0107536	0.000844026	4.72222	0.833333	0.194728	1
MROH9	52.5	69.1667	0.0109872	0.00086109	4.44444	0.833333	0.253775	1
FMO3	52.2222	69.1667	0.0107536	0.000509486	4.44444	0.833333	0.253775	1
MIR1295A	52.2222	69.1667	0.0107536	0.000509486	4.44444	0.833333	0.253775	1
FMO6P	52.2222	69.1667	0.0107536	0.000401169	4.44444	0.833333	0.253775	1
FMO2	52.2222	68.3333	0.013886	0.000545893	4.44444	0.833333	0.253775	1
FMO1	52.2222	68.3333	0.013886	0.000553434	4.44444	0.833333	0.253775	1
FMO4	52.2222	68.3333	0.013886	0.000565125	4.44444	0.833333	0.253775	1
snoU13.ENSG00000238859.1	52.7778	68.3333	0.0169837	0.000733338	4.44444	0.833333	0.253775	1
PRRC2C	53.6111	68.3333	0.0251269	0.000571777	4.16667	0.833333	0.337978	1
RN7SL425P	52.7778	68.3333	0.0169837	0.000733338	4.44444	0.833333	0.253775	1
MYOC	53.8889	68.3333	0.0255056	0.000728449	4.16667	0.833333	0.337978	1
VAMP4	53.3333	68.3333	0.0204362	0.000684865	4.44444	0.833333	0.253775	1
SCARNA20.ENSG00000253060.1	53.3333	68.3333	0.0204362	0.000639788	4.44444	0.833333	0.253775	1
METTL13	53.3333	68.3333	0.0204362	0.000555472	4.44444	0.833333	0.253775	1
DNM3	54.1667	68.3333	0.0305678	0.00138368	5	0.833333	0.195776	1
DNM3OS	53.3333	68.3333	0.0204362	0.000476658	4.44444	0.833333	0.253775	1
MIR214	53.3333	68.3333	0.0204362	0.000476658	4.44444	0.833333	0.253775	1
MIR199A2	53.3333	68.3333	0.0204362	0.000476658	4.44444	0.833333	0.253775	1
SNORD112.ENSG00000252354.1	53.3333	67.5	0.0309838	0.00121764	4.72222	0.833333	0.194728	1
PIGC	53.3333	67.5	0.0309838	0.000963839	5	0.833333	0.195776	1
C1orf105	53.6111	67.5	0.031571	0.00131528	5	0.833333	0.195776	1
SUCO	53.6111	67.5	0.031571	0.00147187	4.72222	0.833333	0.194728	1
FASLG	52.7778	67.5	0.0254499	0.000684201	5.27778	0.833333	0.14684	1
TNFSF18	53.0556	68.3333	0.0200798	0.000597492	5.55556	0.833333	0.148455	1
TNFSF4	52.7778	68.3333	0.0169837	0.000565125	5.55556	0.833333	0.148455	1
snoU13.ENSG00000251817.1	52.7778	68.3333	0.0169837	0.000565125	5.55556	0.833333	0.148455	1
PRDX6	53.0556	67.5	0.0258893	0.000828935	5.55556	0.833333	0.148455	1
SLC9C2	52.7778	67.5	0.0254499	0.00067567	5.55556	0.833333	0.148455	1
ANKRD45	52.5	67.5	0.0207107	0.000656348	5.55556	0.833333	0.148455	1
snoU13.ENSG00000238430.1	52.2222	67.5	0.0203524	0.000570511	5.55556	0.833333	0.148455	1
KLHL20	52.5	67.5	0.0207107	0.000651955	5.55556	0.833333	0.148455	1
RN7SKP160	52.5	67.5	0.0207107	0.000811584	5.55556	0.833333	0.148455	1
CENPL	52.7778	67.5	0.0254499	0.000725174	5.55556	0.833333	0.148455	1
DARS2	52.5	67.5	0.0207107	0.000473659	5.55556	0.833333	0.148455	1
GAS5	52.7778	67.5	0.0254499	0.000416531	5.27778	0.833333	0.14684	1
SNORD78.ENSG00000208317.1	52.7778	67.5	0.0254499	0.000416531	5.27778	0.833333	0.14684	1
ZBTB37	52.7778	67.5	0.0254499	0.000416531	5.27778	0.833333	0.14684	1
SERPINC1	52.5	67.5	0.0207107	0.000412348	5.55556	0.833333	0.148455	1
RNA5SP67	52.5	67.5	0.0207107	0.000412348	5.55556	0.833333	0.148455	1
RC3H1	52.2222	67.5	0.0203524	0.000421372	5.83333	0.833333	0.110697	1
RNA5SP68	52.5	67.5	0.0207107	0.000412348	5.55556	0.833333	0.148455	1
RABGAP1L	54.1667	67.5	0.039196	0.000543997	6.11111	0.833333	0.115028	1
snoU13.ENSG00000238872.1	52.7778	66.6667	0.0320091	0.000590881	5.83333	0.833333	0.110697	1
GPR52	53.3333	66.6667	0.0395299	0.00114671	5.27778	0.833333	0.14684	1
CACYBP	53.3333	66.6667	0.0395299	0.00198772	4.72222	0.833333	0.194728	1
MRPS14	53.3333	66.6667	0.0395299	0.00198772	4.72222	0.833333	0.194728	1
TNN	53.6111	66.6667	0.0478876	0.00153295	4.44444	0.833333	0.253775	1
KIAA0040	53.6111	66.6667	0.0478876	0.00140196	4.44444	0.833333	0.253775	1
TNR	53.3333	66.6667	0.0395299	0.00185345	4.44444	0.833333	0.253775	1
RFWD2	53.8889	65.8333	0.0725922	0.00392659	4.44444	1.66667	0.509495	1
SCARNA3	53.6111	66.6667	0.0478876	0.00272702	4.44444	0.833333	0.253775	1
PAPPA2	53.8889	66.6667	0.0486616	0.00203268	4.44444	0.833333	0.253775	1
ASTN1	53.6111	65	0.0904066	0.00473798	4.72222	0.833333	0.194728	1
MIR488	53.6111	65	0.0904066	0.00486936	4.44444	0.833333	0.253775	1
FAM5B	53.3333	65	0.0744892	0.00568544	5	0.833333	0.195776	1
SEC16B	53.6111	65	0.0904066	0.00971943	5	0.833333	0.195776	1
RASAL2	52.7778	65.8333	0.0484365	0.00300248	5.27778	0.833333	0.14684	1
LINC00083	52.2222	65.8333	0.0394241	0.00384429	5.27778	0.833333	0.14684	1
TEX35	51.9444	65.8333	0.0322308	0.00372695	5.55556	0.833333	0.148455	1
C1ORF220	51.9444	65.8333	0.0322308	0.00372695	5.55556	0.833333	0.148455	1
C1orf220	51.9444	65.8333	0.0322308	0.00372695	5.55556	0.833333	0.148455	1
RNA5SP69	51.9444	65.8333	0.0322308	0.00372695	5.55556	0.833333	0.148455	1
MIR4424	51.6667	65.8333	0.0317475	0.00322927	5.55556	0.833333	0.148455	1
RALGPS2	51.6667	65.8333	0.0317475	0.0028601	5.55556	0.833333	0.148455	1
SNORA63.ENSG00000201791.1	51.3889	65.8333	0.0263626	0.00295357	5.55556	0.833333	0.148455	1
ANGPTL1	51.1111	65.8333	0.0259305	0.00259505	5.55556	0.833333	0.148455	1
FAM20B	51.3889	65.8333	0.0263626	0.0030198	5.55556	0.833333	0.148455	1
TOR3A	51.9444	65.8333	0.0322308	0.00505857	5.27778	0.833333	0.14684	1
ABL2	52.5	65.8333	0.0399291	0.00498612	5.27778	0.833333	0.14684	1
SNORA67.ENSG00000201619.1	52.2222	65.8333	0.0394241	0.00561289	5.27778	0.833333	0.14684	1
SNORA67.ENSG00000212338.1	52.2222	65.8333	0.0394241	0.00561289	5.27778	0.833333	0.14684	1
SOAT1	52.2222	65.8333	0.0394241	0.00565782	5.27778	0.833333	0.14684	1
AXDND1	51.9444	66.6667	0.025727	0.0032197	5.27778	0.833333	0.14684	1
RN7SL374P	51.9444	65.8333	0.0322308	0.00596186	5.27778	0.833333	0.14684	1
NPHS2	51.9444	66.6667	0.025727	0.003309	5.27778	0.833333	0.14684	1
TDRD5	52.2222	66.6667	0.0261042	0.00404067	5.27778	0.833333	0.14684	1
FAM163A	52.5	66.6667	0.0314108	0.00689054	5	0.833333	0.195776	1
TOR1AIP2	52.2222	66.6667	0.0261042	0.00362186	5	0.833333	0.195776	1
IFRG15	52.2222	66.6667	0.0261042	0.00453363	5	0.833333	0.195776	1
TOR1AIP1	52.2222	66.6667	0.0261042	0.00362186	5	0.833333	0.195776	1
RN7SL230P	52.2222	66.6667	0.0261042	0.00362186	5	0.833333	0.195776	1
CEP350	52.2222	67.5	0.0203524	0.00272054	5	0.833333	0.195776	1
QSOX1	51.9444	67.5	0.0172141	0.00334441	5	0.833333	0.195776	1
LHX4	52.2222	67.5	0.0203524	0.00383016	5	0.833333	0.195776	1
ACBD6	53.0556	70.8333	0.00654922	0.00154108	5	0.833333	0.195776	1
MIR3121	52.5	70	0.0083548	0.0017948	4.72222	0.833333	0.194728	1
XPR1	52.2222	70.8333	0.00489388	0.000819529	5	0.833333	0.195776	1
U6.ENSG00000272292.1	52.2222	67.5	0.0203524	0.00321778	4.72222	0.833333	0.194728	1
KIAA1614	51.9444	67.5	0.0172141	0.0029554	4.72222	0.833333	0.194728	1
STX6	52.2222	66.6667	0.0261042	0.00557489	4.72222	0.833333	0.194728	1
MR1	52.2222	65.8333	0.0394241	0.00583971	4.72222	0.833333	0.194728	1
IER5	52.7778	65.8333	0.0484365	0.00893481	4.72222	0.833333	0.194728	1
CACNA1E	52.7778	65	0.0607827	0.0064515	4.72222	1.66667	0.406777	1
RNA5SP70	52.2222	65	0.0494459	0.00378965	4.72222	1.66667	0.406777	1
RN7SKP229	52.2222	65	0.0494459	0.00381992	4.72222	1.66667	0.406777	1
ZNF648	52.2222	65	0.0494459	0.00420939	4.72222	1.66667	0.406777	1
GLUL	52.5	65	0.0600082	0.00437877	5	1.66667	0.412507	1
TEDDM1	52.5	65	0.0600082	0.00437877	5	1.66667	0.412507	1
LINC00272	52.5	65	0.0600082	0.00437877	5	1.66667	0.412507	1
RGSL1	52.7778	65	0.0607827	0.00576074	5	1.66667	0.412507	1
RNASEL	52.5	65	0.0600082	0.00469629	5	1.66667	0.412507	1
RGS16	52.5	65	0.0600082	0.00469629	5	1.66667	0.412507	1
RGS8	52.5	65	0.0600082	0.00471712	5	1.66667	0.412507	1
NPL	53.0556	65.8333	0.0491831	0.00318034	4.72222	1.66667	0.406777	1
DHX9	53.3333	66.6667	0.0395299	0.003512	4.72222	1.66667	0.406777	1
SHCBP1L	53.8889	66.6667	0.0486616	0.00542361	4.44444	1.66667	0.509495	1
RNA5SP71	53.8889	66.6667	0.0486616	0.00542361	4.44444	1.66667	0.509495	1
LAMC1	53.6111	67.5	0.031571	0.00474541	4.72222	1.66667	0.406777	1
LAMC2	55	67.5	0.0579717	0.0101346	4.44444	1.66667	0.509495	1
NMNAT2	54.7222	67.5	0.0480447	0.0107305	4.72222	1.66667	0.406777	1
SMG7	53.8889	68.3333	0.0255056	0.00388413	5	1.66667	0.412507	1
NCF2	53.8889	67.5	0.0384123	0.00425419	5	1.66667	0.412507	1
ARPC5	53.8889	66.6667	0.0486616	0.00809085	4.72222	1.66667	0.406777	1
RGL1	54.1667	66.6667	0.0587411	0.00861527	4.72222	1.66667	0.406777	1
APOBEC4	53.8889	66.6667	0.0486616	0.00809085	4.72222	1.66667	0.406777	1
COLGALT2	53.3333	66.6667	0.0395299	0.00725199	4.72222	1.66667	0.406777	1
TSEN15	52.7778	65.8333	0.0484365	0.00731951	4.72222	1.66667	0.406777	1
RN7SL654P	52.2222	66.6667	0.0261042	0.00503337	4.72222	1.66667	0.406777	1
C1orf21	52.2222	65.8333	0.0394241	0.0141466	5	1.66667	0.412507	1
SNORD112.ENSG00000252790.1	51.9444	65.8333	0.0322308	0.00861639	4.72222	1.66667	0.406777	1
EDEM3	52.5	65.8333	0.0399291	0.0124413	4.72222	1.66667	0.406777	1
FAM129A	52.2222	65.8333	0.0394241	0.00803975	5	1.66667	0.412507	1
RNA5SP72	51.9444	65.8333	0.0322308	0.0073377	5	1.66667	0.412507	1
RNF2	51.9444	65.8333	0.0322308	0.0073377	5	1.66667	0.412507	1
TRMT1L	51.6667	65	0.0402639	0.0107455	5	2.5	0.565229	1
SWT1	51.6667	65	0.0402639	0.00853621	5	2.5	0.565229	1
IVNS1ABP	51.9444	65.8333	0.0322308	0.00661543	5	1.66667	0.412507	1
HMCN1	52.5	65.8333	0.0399291	0.00701939	5.27778	1.66667	0.315459	1
PRG4	51.6667	65	0.0402639	0.00348381	5.27778	1.66667	0.315459	1
TPR	51.6667	65	0.0402639	0.00348381	5.27778	1.66667	0.315459	1
C1orf27	51.6667	65	0.0402639	0.00350975	5.27778	1.66667	0.315459	1
OCLM	51.6667	65	0.0402639	0.00350975	5.27778	1.66667	0.315459	1
PDC	51.6667	65	0.0402639	0.00350975	5.27778	1.66667	0.315459	1
PTGS2	51.9444	65	0.0488162	0.00336817	5.27778	1.66667	0.315459	1
PLA2G4A	52.7778	65	0.0607827	0.00685859	5.55556	1.66667	0.250035	1
RN7SKP156	50	64.1667	0.0322308	0.0045399	5.83333	2.5	0.463251	1
RNA5SP73	50.2778	62.5	0.0617573	0.00808563	6.11111	3.33333	0.604318	1
FAM5C	50.2778	63.3333	0.0493607	0.00285979	6.94444	3.33333	0.417378	1
RGS18	50	62.5	0.0609808	0.0233533	6.94444	3.33333	0.417378	1
RGS21	50.5556	62.5	0.0747432	0.033513	7.22222	3.33333	0.421631	1
RGS1	50.5556	63.3333	0.0498683	0.0329698	6.94444	2.5	0.234181	1
RGS13	50.5556	62.5	0.0747432	0.0547398	6.94444	3.33333	0.417378	1
RGS2	50.2778	61.6667	0.0922968	0.0459638	7.22222	4.16667	0.534767	1
RN7SKP126	50.5556	61.6667	0.0935195	0.0436136	7.22222	4.16667	0.534767	1
UCHL5	50.2778	60.8333	0.114806	0.066149	7.22222	5	0.752295	1
snoU109.ENSG00000238754.1	50	60.8333	0.113423	0.0654381	7.5	5	0.656061	1
TROVE2	49.7222	60.8333	0.0938356	0.0561422	7.5	5	0.656061	1
GLRX2	49.4444	60	0.115208	0.0588586	7.5	5.83333	0.870872	1
CDC73	49.4444	59.1667	0.16715	0.0721485	7.5	5.83333	0.870872	1
MIR1278	49.1667	58.3333	0.197264	0.0753416	7.5	5.83333	0.870872	1
B3GALT2	49.4444	58.3333	0.233554	0.0883165	7.5	5.83333	0.870872	1
U3.ENSG00000252241.1	49.4444	62.5	0.0494644	0.0185356	7.77778	2.5	0.187893	1
KCNT2	49.4444	64.1667	0.0262868	0.00396847	7.77778	3.33333	0.337978	1
MIR4735	49.1667	62.5	0.0408714	0.00742483	7.77778	4.16667	0.456486	1
CFH	49.4444	62.5	0.0494644	0.0108069	7.77778	4.16667	0.456486	1
CFHR1	49.4444	62.5	0.0494644	0.0115752	7.77778	4.16667	0.456486	1
CFHR2	49.4444	62.5	0.0494644	0.0115752	7.77778	4.16667	0.456486	1
CFHR3	49.4444	62.5	0.0494644	0.0115752	7.77778	4.16667	0.456486	1
CFHR4	49.4444	62.5	0.0494644	0.0115752	7.77778	4.16667	0.456486	1
CFHR5	49.7222	62.5	0.0500884	0.0128077	7.77778	4.16667	0.456486	1
F13B	49.4444	62.5	0.0494644	0.0138955	7.77778	4.16667	0.456486	1
ASPM	49.4444	62.5	0.0494644	0.0138955	7.77778	4.16667	0.456486	1
ZBTB41	49.1667	62.5	0.0408714	0.0157058	7.77778	4.16667	0.456486	1
CRB1	50	62.5	0.0609808	0.0187731	7.5	4.16667	0.534767	1
DENND1B	50	63.3333	0.0406411	0.0119487	7.77778	3.33333	0.337978	1
C1orf53	50.2778	63.3333	0.0493607	0.0121198	7.5	3.33333	0.335512	1
LHX9	50.2778	63.3333	0.0493607	0.0121198	7.5	3.33333	0.335512	1
NEK7	50	63.3333	0.0406411	0.0181733	7.77778	4.16667	0.456486	1
ATP6V1G3	49.4444	63.3333	0.0327283	0.011659	8.05556	2.5	0.147326	1
PTPRC	49.7222	63.3333	0.040183	0.0180213	7.77778	2.5	0.187893	1
MIR181A1HG	49.7222	63.3333	0.040183	0.0178198	7.77778	3.33333	0.337978	1
[truncated: 22,778 more rows]
