# Supplementary material for: Integrative proteogenomic analyses of human tumours identifies ADNP as a novel oncogenic mediator of cell cycle progression in high-grade serous ovarian cancer with poor prognosis
Source: eBioMedicine. 2019 Nov 22;50:191–202. doi: 10.1016/j.ebiom.2019.11.009 (PMC6921307; doi:10.1016/j.ebiom.2019.11.009)
Supplement: Supplementary file 11 [file mmc11.xlsx]

## Sheet: Sheet4
Supplementary Table 10. Summary of pathway-specific transcriptomic alterations (possitively correlated genes) by Spearman rank correlation
Gene ID	p-value	Corr Coeff (r)
SPATA2	1.69792e-60	0.667655
STRN4	4.73853e-46	0.602424
SUPT6H	6.46254e-46	0.600872
C20orf4	1.37881e-45	0.598578
DENND4B	7.10478e-44	0.589274
SUPT5H	1.08378e-43	0.5879
C17orf63	2.23637e-43	0.585885
ELMO2	2.89008e-42	0.579634
ASXL1	1.06505e-40	0.570755
WIPF2	6.94823e-40	0.565921
PAK4	1.08487e-39	0.564586
KIAA1219	3.39183e-39	0.56154
SF3B4	7.73467e-39	0.559269
PTPN1	2.68365e-36	0.543974
CBFA2T2	1.57299e-35	0.538881
MARK4	1.57299e-35	0.538919
TTC31	1.61504e-35	0.538656
KIAA0355	1.74609e-35	0.538287
SMG5	2.59854e-35	0.537067
FBXO46	2.79374e-35	0.536728
ARID1A	4.20323e-35	0.535483
DLGAP4	6.40415e-35	0.534208
CDK5RAP1	1.16231e-34	0.532446
C1orf181	1.35473e-34	0.531909
HNRPUL1	2.06641e-34	0.53063
C19orf7	3.23281e-34	0.529273
NFS1	3.7464e-34	0.528758
DHX35	4.00827e-34	0.528469
NDRG3	7.47434e-34	0.526622
POLDIP2	8.10828e-34	0.526299
PIGT	1.0294e-33	0.525537
ERAL1	1.21173e-33	0.524988
NUFIP1	1.55451e-33	0.524193
GLTSCR1	5.80849e-33	0.520354
KIAA0406	1.41752e-32	0.517702
RAB22A	2.74625e-32	0.5157
GPATCH1	2.06667e-31	0.509683
SUZ12	2.47812e-31	0.509063
FLJ10241	8.46028e-31	0.505312
TMEM131	1.19216e-30	0.504193
OSBPL2	1.4098e-30	0.503614
KPNA3	1.61707e-30	0.503124
SNRP70	1.8231e-30	0.502687
ERBB2	2.04714e-30	0.502262
ZFP64	2.49403e-30	0.501595
GPATCH8	2.57594e-30	0.501429
PRKRIP1	3.6126e-30	0.500323
CPSF6	4.8168e-30	0.499379
ARFGAP1	5.84897e-30	0.498715
C20orf20	1.06253e-29	0.496795
ATP6V0A1	1.06253e-29	0.496754
UTP14C	1.68588e-29	0.495256
GOSR1	1.78812e-29	0.495011
HSPBP1	1.85313e-29	0.494843
ARHGEF7	2.62735e-29	0.493696
DDX27	4.36522e-29	0.492046
NCOA6	5.07032e-29	0.491519
C1orf135	5.08671e-29	0.491451
KPNA1	7.36807e-29	0.490227
ZBTB40	8.20863e-29	0.489825
MORC2	1.24763e-28	0.488443
IRF3	3.45722e-28	0.485128
TNFAIP1	3.55526e-28	0.48499
TM9SF4	4.06418e-28	0.484508
CAD	5.35406e-28	0.483558
PERLD1	5.71083e-28	0.483306
TAF6	6.12884e-28	0.483023
FBXO42	6.49914e-28	0.482786
ZNF512B	6.89361e-28	0.48255
PLAGL2	9.71961e-28	0.481379
AP2A2	1.077e-27	0.480999
PRKD2	1.17075e-27	0.48068
CASC3	1.96301e-27	0.47893
RHOT1	2.32704e-27	0.478345
ADRM1	2.44051e-27	0.478142
PFAS	2.67776e-27	0.477788
EXOSC10	3.35015e-27	0.476955
PYGB	3.35015e-27	0.476976
MAPK7	3.52114e-27	0.476758
TMCC1	5.67479e-27	0.475128
UCKL1	6.12507e-27	0.474827
DNAJC16	7.1224e-27	0.474285
PSME3	7.87808e-27	0.473912
POU2F1	9.30388e-27	0.47331
PLCG1	9.81777e-27	0.473093
KIAA0100	1.17059e-26	0.472462
MAP3K4	1.28448e-26	0.472112
STAU1	1.3602e-26	0.471881
PDS5B	1.46128e-26	0.471587
RP5-1077B9.4	2.04714e-26	0.470429
SS18L1	2.09081e-26	0.470326
YWHAB	2.15971e-26	0.470169
PSCD2	2.20123e-26	0.470073
DMWD	2.54932e-26	0.469529
EZH1	2.63656e-26	0.469384
GPS2	2.70945e-26	0.469256
SFRS8	3.10361e-26	0.468756
PHF20	3.42828e-26	0.468393
VRK3	3.45605e-26	0.468293
COX10	3.45605e-26	0.468297
UBR4	3.99413e-26	0.467763
NKIRAS2	4.04942e-26	0.467679
CHFR	4.87526e-26	0.467014
OBFC2B	5.31469e-26	0.46669
C20orf43	6.06687e-26	0.466204
RBM42	7.03207e-26	0.465662
IGSF3	8.04676e-26	0.465164
TAF4	1.03361e-25	0.464273
CLK2	1.2042e-25	0.463706
CSE1L	1.66399e-25	0.462556
GMEB2	2.09379e-25	0.461734
MED24	2.33314e-25	0.461326
PCNT	2.34446e-25	0.461275
SPEN	2.98432e-25	0.460369
C20orf3	2.98432e-25	0.460368
RPN2	3.74755e-25	0.459539
PIAS3	3.84932e-25	0.459423
NSF	4.36778e-25	0.458942
ZC3H13	6.41565e-25	0.457563
MNT	6.53279e-25	0.457467
RNF123	8.59859e-25	0.456466
YTHDF1	9.28813e-25	0.456167
BTBD3	9.8084e-25	0.455897
PAF1	9.8084e-25	0.455907
UQCC	9.82627e-25	0.455874
BRD4	1.29021e-24	0.454882
HDGF	1.36539e-24	0.454646
RRP1B	1.65577e-24	0.453928
LIG1	1.94166e-24	0.453343
LSM14A	2.03788e-24	0.453144
ACACA	2.44517e-24	0.452457
C1orf2	2.53612e-24	0.452306
C20orf23	2.68002e-24	0.452077
RBM12	2.75888e-24	0.451943
KIF1B	2.79196e-24	0.451879
EGLN2	2.87768e-24	0.451739
VAPB	3.07158e-24	0.451453
MED25	3.07158e-24	0.451461
DCP2	3.10146e-24	0.451394
SAP130	4.2319e-24	0.450246
C13orf23	4.24459e-24	0.450209
USP21	5.28322e-24	0.449388
RBM16	5.92901e-24	0.448922
CIC	5.92901e-24	0.448933
ZNF143	6.3698e-24	0.448635
TARDBP	7.69533e-24	0.447922
CDC2L2	8.84718e-24	0.44738
RBM14	9.76378e-24	0.447008
JARID1B	9.77907e-24	0.446961
NCOA3	1.10786e-23	0.446494
R3HDM2	1.16433e-23	0.446285
DCTN1	1.2755e-23	0.445924
GCN1L1	1.32149e-23	0.445754
C13orf7	1.32149e-23	0.445766
RPIA	1.35087e-23	0.445627
IRF2BP1	1.35087e-23	0.445614
CLASP1	1.61071e-23	0.444955
PSMC4	1.73008e-23	0.444667
UBAP2L	1.7495e-23	0.444609
MLXIP	1.78372e-23	0.444513
ITSN1	1.8624e-23	0.444319
GRB7	2.24487e-23	0.44361
OSBPL11	2.4084e-23	0.443327
STAM	2.54057e-23	0.443112
ULK1	3.54692e-23	0.441851
SMARCD1	4.33077e-23	0.441086
GYS1	4.91775e-23	0.440586
SCAMP3	5.23254e-23	0.440336
SASH1	5.35121e-23	0.440228
EIF2S2	5.80141e-23	0.439902
ZNF212	6.40832e-23	0.439511
TRPC4AP	6.93115e-23	0.439195
LASP1	7.79598e-23	0.438743
RABL3	8.37403e-23	0.438443
BCKDHA	9.84003e-23	0.437811
DBN1	1.10841e-22	0.437339
M-RIP	1.12936e-22	0.437239
CTDSP2	1.24479e-22	0.436864
DVL3	1.30511e-22	0.436667
CALCOCO1	1.48518e-22	0.436155
PIP4K2B	1.51024e-22	0.43607
SNX27	1.53502e-22	0.435984
KIF3B	1.55296e-22	0.43591
EDEM2	1.83902e-22	0.435253
XKR8	1.90068e-22	0.435113
ATP7B	1.99405e-22	0.43491
VPS8	2.00271e-22	0.434866
NAPA	2.06892e-22	0.434731
NCSTN	2.07709e-22	0.434693
NLK	2.34502e-22	0.434211
PRDM2	2.44623e-22	0.434026
MAPRE1	2.46485e-22	0.43398
ZXDC	2.55191e-22	0.433831
TUFT1	2.74359e-22	0.433529
BLMH	2.79745e-22	0.433433
UBOX5	2.98592e-22	0.433167
HSPBAP1	3.62483e-22	0.432408
DIDO1	3.7464e-22	0.432261
TP53BP2	3.8365e-22	0.432149
ISG20L2	3.88355e-22	0.43208
ABCC5	3.91814e-22	0.432028
USF2	4.28624e-22	0.431663
GRWD1	4.92896e-22	0.431089
SR140	4.92896e-22	0.431108
FAM130A1	5.14575e-22	0.430904
ATXN2	5.51243e-22	0.430622
SF3A1	5.66614e-22	0.430495
TULP4	6.54205e-22	0.429917
ADNP	6.91407e-22	0.429694
SPHK2	7.85597e-22	0.429167
PPM1B	8.04702e-22	0.429058
MED1	8.57708e-22	0.428805
LYPLA2	8.81949e-22	0.428675
CAPRIN2	9.34099e-22	0.428422
MCRS1	9.68961e-22	0.428263
WDTC1	9.812e-22	0.428197
BCORL1	1.07102e-21	0.427842
TCFL5	1.28706e-21	0.427112
SLC25A13	1.42415e-21	0.426704
ESPL1	1.63662e-21	0.426137
NARG1L	1.80902e-21	0.425724
BECN1	1.92021e-21	0.425478
ZSCAN18	1.9386e-21	0.425418
SP2	2.12885e-21	0.425029
C2orf42	2.14615e-21	0.424982
C1orf164	2.17928e-21	0.424908
EP400	2.55694e-21	0.424259
C7orf26	2.70945e-21	0.424012
NCOR1	2.72391e-21	0.423978
ZNF444	2.78013e-21	0.423876
ZNF331	3.28939e-21	0.423194
QTRTD1	3.29598e-21	0.423169
DPM1	3.94854e-21	0.422438
SARS2	4.24043e-21	0.422138
SPAG5	4.45298e-21	0.421925
ARHGEF11	5.03621e-21	0.421421
DDX46	5.38587e-21	0.421133
SMPD4	5.91981e-21	0.420729
NUCB1	6.19735e-21	0.420536
LIN37	7.07468e-21	0.420007
NOC4L	7.44505e-21	0.419769
SMYD5	7.60028e-21	0.419679
SMCR7L	7.60028e-21	0.419646
FLJ30092	7.60028e-21	0.419643
TRAFD1	7.61841e-21	0.419632
KIAA0495	8.90912e-21	0.418986
NPEPPS	9.50684e-21	0.418696
CPNE1	9.95407e-21	0.418496
ATG9A	1.04461e-20	0.418298
CCDC86	1.56546e-20	0.416637
OS9	1.65518e-20	0.416401
HNRNPR	1.78241e-20	0.416085
RCBTB1	1.78488e-20	0.416059
RUSC1	1.9106e-20	0.415769
EPN2	1.95978e-20	0.415657
SIN3B	1.97094e-20	0.415617
DHX8	1.97732e-20	0.415581
ANKRD27	2.05834e-20	0.41541
JUP	2.07364e-20	0.41536
PEX14	2.07956e-20	0.415337
ZNF473	2.38533e-20	0.41476
DAZAP1	2.46355e-20	0.414613
ASXL2	2.47708e-20	0.414578
DMPK	2.54068e-20	0.41446
PIK3R4	2.55779e-20	0.414401
POLR3B	2.55779e-20	0.414408
RAD9A	2.88196e-20	0.413899
ERGIC3	2.96107e-20	0.413772
RP11-125A7.3	2.99483e-20	0.41371
ANKRD40	3.3004e-20	0.413297
ACTR5	3.39931e-20	0.413164
CSTF1	3.44879e-20	0.413087
KIAA0841	3.74934e-20	0.412729
SCAP	4.04769e-20	0.412402
SLC35E1	4.55407e-20	0.41192
DDEFL1	4.66846e-20	0.411775
ZKSCAN1	4.69508e-20	0.411737
KLF11	4.89477e-20	0.411565
JMJD2B	4.96355e-20	0.411487
ATP2A2	4.98883e-20	0.411443
PVRL2	5.01393e-20	0.411402
STK4	5.03885e-20	0.411395
MRPS31	5.48911e-20	0.411011
C21orf45	5.55458e-20	0.410956
HGSNAT	6.25339e-20	0.410445
CROCCL1	7.41046e-20	0.409737
CD3EAP	7.51052e-20	0.409658
MINA	7.52625e-20	0.409646
C1orf166	7.58354e-20	0.4096
ZBTB17	8.92769e-20	0.408911
MTF2	1.00143e-19	0.408418
SLC7A6	1.02687e-19	0.408288
RPS6KC1	1.02747e-19	0.40828
HIPK1	1.06903e-19	0.408092
CDC23	1.1593e-19	0.407745
POGZ	1.22861e-19	0.407495
FLJ12529	1.39412e-19	0.406936
EIF4G3	1.39412e-19	0.406942
TGIF2	1.50223e-19	0.406612
C1orf174	1.58553e-19	0.406367
PLEKHM2	1.63227e-19	0.406231
PRPSAP2	1.72256e-19	0.405999
KIAA0859	1.85995e-19	0.405662
IQCB1	1.96079e-19	0.405427
E2F6	2.03332e-19	0.405262
C19orf2	2.0739e-19	0.405163
KPTN	2.12206e-19	0.40505
ORAI2	2.36148e-19	0.404585
CDC2L6	2.48609e-19	0.404342
COG2	2.48609e-19	0.404354
CNOT2	3.05503e-19	0.403461
MYO9B	3.16102e-19	0.4033
PSMF1	3.18308e-19	0.403249
TRAM2	3.18308e-19	0.403254
AKAP11	3.36029e-19	0.403005
SAE1	3.38395e-19	0.402959
GTF3C2	3.63919e-19	0.402641
CCDC49	3.68055e-19	0.402567
SNRPA	3.68055e-19	0.402563
PTPRA	3.95128e-19	0.402254
BRCA1	4.05151e-19	0.40215
TRIM68	4.07633e-19	0.402084
C20orf67	4.08833e-19	0.402053
ACOT8	4.08833e-19	0.402054
IHPK1	4.26102e-19	0.401876
PRPF31	4.28488e-19	0.401825
EP300	4.41908e-19	0.401689
VAT1	4.55246e-19	0.401542
TMEM97	4.61183e-19	0.401461
SLC5A6	4.66492e-19	0.401404
LRRC47	4.66492e-19	0.40137
NUP98	4.66492e-19	0.401377
GGNBP2	4.66492e-19	0.401373
CENTG2	4.75911e-19	0.401288
COG5	5.03248e-19	0.401014
LSR	5.37589e-19	0.400741
TBP	5.59347e-19	0.400546
MFN2	5.59347e-19	0.400547
SLC25A44	5.75458e-19	0.400393
ACLY	5.77308e-19	0.400369
JMJD3	6.03866e-19	0.400168
FLJ10769	6.19705e-19	0.40006
PI4KB	6.2492e-19	0.400004
APBA2BP	6.26604e-19	0.399975
SART3	6.3875e-19	0.399891
TSC2	6.45479e-19	0.399805
RAB3GAP1	6.45479e-19	0.399805
KIAA0226	6.57466e-19	0.399719
PDE6D	6.76284e-19	0.399599
GSK3A	8.11975e-19	0.398796
WIZ	8.37108e-19	0.398653
CASP9	9.09992e-19	0.398276
FLJ14154	1.00975e-18	0.397813
SAE2	1.0103e-18	0.397803
TUBG1	1.01085e-18	0.397786
EXTL2	1.01816e-18	0.397742
PLXNA1	1.05578e-18	0.397584
TRIM13	1.09993e-18	0.397389
ARFGEF2	1.11363e-18	0.397329
ATRN	1.15068e-18	0.397172
WBP4	1.17084e-18	0.39708
MYBBP1A	1.38383e-18	0.396345
B4GALT5	1.46959e-18	0.396076
POGK	1.49783e-18	0.395972
ZBTB39	1.49783e-18	0.395983
C17orf85	1.57599e-18	0.395737
SIPA1L3	1.6931e-18	0.395419
ATP2C1	1.96337e-18	0.394761
FLOT2	2.069e-18	0.394518
WSB2	2.07969e-18	0.394483
C6orf120	2.23313e-18	0.394166
GALNS	2.44725e-18	0.393751
TOPBP1	2.4988e-18	0.39365
TMEM184B	2.53075e-18	0.393582
ZSCAN5	2.54648e-18	0.393544
TRIM28	2.70304e-18	0.393271
CTNNBL1	2.75018e-18	0.393181
TTLL4	2.97546e-18	0.392827
AKAP8	3.04386e-18	0.392714
ZNF313	3.11508e-18	0.392603
DNMT3A	3.13851e-18	0.392557
ERCC1	3.14605e-18	0.392536
LBR	3.17557e-18	0.392486
MIA3	3.34674e-18	0.392248
CNOT3	3.34674e-18	0.392251
CCDC92	3.49405e-18	0.392029
PREB	3.60949e-18	0.391885
NDEL1	3.7864e-18	0.391643
GGA1	3.83858e-18	0.391586
NEK3	3.89049e-18	0.391511
ENTPD6	3.91134e-18	0.391485
FBL	3.93208e-18	0.39144
JUND	4.28977e-18	0.391043
EHBP1	4.46226e-18	0.39085
RBM8A	4.48145e-18	0.390837
GORASP1	4.53095e-18	0.390763
CIT	4.54987e-18	0.39074
HECA	4.78049e-18	0.39051
WDR37	4.85905e-18	0.390438
EFNA4	4.90712e-18	0.390367
EIF2AK3	4.92491e-18	0.390347
C20orf12	5.54172e-18	0.389815
PRDM4	5.58773e-18	0.389779
KIAA0515	5.78254e-18	0.389614
NUP43	6.09533e-18	0.389353
GCN5L2	6.34726e-18	0.38917
PI4KA	6.4796e-18	0.389077
ZNF652	6.49324e-18	0.389058
SMARCB1	6.68346e-18	0.388906
PPP1R13L	6.93149e-18	0.38873
UPF3A	7.64711e-18	0.388283
FAM53C	8.3008e-18	0.38791
ELF1	8.30985e-18	0.387893
TARS2	9.8023e-18	0.387149
TASP1	1.01559e-17	0.386975
FBXL12	1.05368e-17	0.386805
LSG1	1.05692e-17	0.38678
ACTN4	1.22725e-17	0.386099
LZTR1	1.23294e-17	0.38607
FAM117A	1.32175e-17	0.385749
SSH1	1.32433e-17	0.385726
MAP4K4	1.50668e-17	0.38514
RBM26	1.52589e-17	0.385069
AOF2	1.56205e-17	0.38495
ZNF294	1.56404e-17	0.384939
FRAP1	1.56885e-17	0.384913
NCOA1	1.6244e-17	0.384744
KIAA0372	1.63467e-17	0.384708
C20orf121	1.63648e-17	0.384691
TAF1C	1.77269e-17	0.384317
DGCR8	1.77417e-17	0.384306
BLCAP	1.8063e-17	0.384217
DDX52	1.82295e-17	0.38416
KIF3C	1.82295e-17	0.384152
RAB7A	1.83814e-17	0.384103
CHRNE	1.88363e-17	0.383983
RAE1	1.9427e-17	0.383835
DDX11	2.12797e-17	0.383413
FNDC3A	2.23833e-17	0.383172
CHD1	2.24419e-17	0.383148
IFT52	2.33194e-17	0.382968
NVL	2.35119e-17	0.382918
SSBP3	2.40025e-17	0.382816
FIG4	2.44637e-17	0.38272
DGKD	2.48146e-17	0.382642
CNNM3	2.5218e-17	0.382559
POLD1	2.64816e-17	0.382327
AATF	2.65032e-17	0.382313
C21orf66	2.84288e-17	0.382004
GLTP	2.93707e-17	0.381801
RGPD5	2.93707e-17	0.381827
FRAT1	2.98386e-17	0.381741
EPS15L1	3.15638e-17	0.381466
C9orf7	3.15638e-17	0.381461
PNPLA6	3.17591e-17	0.381435
C20orf29	3.24817e-17	0.381294
VPS16	3.32011e-17	0.381188
NISCH	3.41803e-17	0.381069
SUOX	3.64671e-17	0.380737
SLC4A1AP	3.76967e-17	0.380589
TOMM34	4.04883e-17	0.380265
SMARCC2	4.11826e-17	0.380172
LMAN2L	4.18739e-17	0.380078
VPS72	4.23027e-17	0.380025
GFPT1	4.29886e-17	0.379936
TDG	4.30624e-17	0.379918
ATP13A1	4.30624e-17	0.379917
TMEM39A	4.45142e-17	0.379759
IGF2R	4.46761e-17	0.379723
CSNK1G2	4.53497e-17	0.379641
ZNF587	4.62761e-17	0.379542
AGTPBP1	4.69434e-17	0.379473
C12orf43	4.76079e-17	0.379386
ZBTB24	5.08101e-17	0.379084
ZGPAT	5.17172e-17	0.378991
PNKP	5.46444e-17	0.378721
CTNS	5.65494e-17	0.378572
VPS41	5.79427e-17	0.378448
RNF44	6.28497e-17	0.37805
CRKRS	6.48415e-17	0.377889
SACS	6.48415e-17	0.377887
SNX4	6.72054e-17	0.377722
SERINC3	6.98087e-17	0.377527
KIAA0133	7.09085e-17	0.377454
C19orf22	7.34934e-17	0.377279
MEPCE	7.359e-17	0.377259
AGBL5	8.0857e-17	0.376817
MICALL1	8.80941e-17	0.376404
ARHGEF18	9.25929e-17	0.376169
RBM19	9.75648e-17	0.375921
ATG4B	9.98186e-17	0.375804
CSNK2A1	1.0084e-16	0.375747
POLR3F	1.01856e-16	0.375692
DVL2	1.06769e-16	0.37546
UBE3B	1.07527e-16	0.375413
CCDC21	1.08524e-16	0.375369
C12orf52	1.10001e-16	0.37529
C19orf54	1.13166e-16	0.37515
VPS37B	1.168e-16	0.374995
CXXC1	1.16807e-16	0.374987
LENG4	1.17055e-16	0.374969
KHDRBS1	1.18501e-16	0.374901
DHDDS	1.2496e-16	0.374646
FLJ20254	1.2496e-16	0.374631
CUL4A	1.28766e-16	0.374485
KLC2	1.35175e-16	0.37425
CLCN6	1.5961e-16	0.37346
VPS37C	1.60955e-16	0.373412
PREPL	1.61349e-16	0.373393
PCGF1	1.65518e-16	0.373265
KIAA0892	1.65666e-16	0.373252
YTHDF2	1.72398e-16	0.373055
TPP2	1.80043e-16	0.372843
CTCF	1.80161e-16	0.372829
TPD52L2	1.83553e-16	0.372737
FAM48A	1.84831e-16	0.372695
RSAD1	2.1056e-16	0.372072
SETDB1	2.27124e-16	0.371705
USP52	2.31577e-16	0.371575
THADA	2.31577e-16	0.371588
GTF3C1	2.58868e-16	0.371065
CTR9	2.72214e-16	0.370796
ZNF133	2.78601e-16	0.370691
FUSIP1	2.96454e-16	0.370377
PIP5K1C	3.0277e-16	0.370289
VPS45	3.06773e-16	0.370228
RANBP10	3.15331e-16	0.370061
TTC13	3.17015e-16	0.370032
AP2B1	3.25521e-16	0.369909
UNC119	3.29451e-16	0.369824
MED22	3.37267e-16	0.369724
RB1	3.37267e-16	0.36971
SPAST	3.51789e-16	0.36948
LOC90379	3.51789e-16	0.36948
JARID2	3.62385e-16	0.369333
ZNF571	3.68449e-16	0.369255
MED12	3.74491e-16	0.369174
HEATR1	3.78271e-16	0.369106
CPOX	3.8579e-16	0.369009
SPG20	3.8579e-16	0.36901
ILF3	3.91755e-16	0.368907
TCERG1	4.15471e-16	0.368637
RAD17	4.28012e-16	0.368488
MTRF1	4.42721e-16	0.368312
TMEM11	4.44118e-16	0.368286
CCNT1	4.56537e-16	0.368152
DNMT3B	4.60106e-16	0.368096
AMPD2	4.65858e-16	0.368025
ATP13A2	4.75977e-16	0.367918
SMG7	5.05764e-16	0.367622
GRLF1	5.07032e-16	0.367591
PTCD3	5.36654e-16	0.367313
UTP20	5.46572e-16	0.367223
TYK2	5.66299e-16	0.367041
PEPD	5.66299e-16	0.367045
TBCB	5.69613e-16	0.366996
THSD1	5.72914e-16	0.366963
APPL2	5.78361e-16	0.366902
SLC25A15	6.05331e-16	0.366685
RPL23	6.19303e-16	0.366566
RNF216	6.24639e-16	0.366521
CLIP3	6.32098e-16	0.366445
ZNF281	6.43809e-16	0.366355
TMUB2	6.61883e-16	0.366207
OPA1	6.67105e-16	0.366165
PRDM10	6.87202e-16	0.366014
FUBP3	6.88114e-16	0.365997
ZNF783	6.96277e-16	0.365924
C20orf19	6.96277e-16	0.36593
REV3L	7.45759e-16	0.365582
ZBTB11	7.6976e-16	0.365422
AAAS	7.85256e-16	0.365324
USPL1	8.07003e-16	0.365184
ITPKC	8.07695e-16	0.365175
TRRAP	8.29327e-16	0.365032
C14orf135	9.0315e-16	0.364613
MTMR9	9.07846e-16	0.36458
NBPF3	9.16692e-16	0.364529
ZNF137	9.23912e-16	0.364465
ZNF131	9.23912e-16	0.36447
SETD1B	9.32685e-16	0.36442
EIF2B4	9.43497e-16	0.364355
SRRM1	9.50141e-16	0.364315
CCDC131	9.77382e-16	0.364167
KIN	9.79828e-16	0.364147
TEX261	1.02747e-15	0.363905
PHACTR4	1.06265e-15	0.363733
LMBR1L	1.08747e-15	0.363616
RIC8A	1.12242e-15	0.363456
SF3A2	1.15113e-15	0.363325
ZNF574	1.17567e-15	0.363213
MEN1	1.26116e-15	0.362863
SEC16A	1.32584e-15	0.362604
AKAP8L	1.32584e-15	0.362613
EXDL2	1.34385e-15	0.362527
RASA1	1.41599e-15	0.362259
H2AFV	1.41599e-15	0.362258
SPG7	1.45994e-15	0.362102
UPF2	1.48919e-15	0.361992
TMEM147	1.48919e-15	0.361997
SLC35E3	1.51477e-15	0.3619
HS2ST1	1.52225e-15	0.361866
CRY1	1.52772e-15	0.361842
GNAS	1.54712e-15	0.36177
CEP63	1.55849e-15	0.361729
KIAA0460	1.57778e-15	0.361657
CRNKL1	1.61287e-15	0.361542
SVIL	1.65776e-15	0.361399
ZZEF1	1.66492e-15	0.36137
TGOLN2	1.91488e-15	0.360681
ALMS1	1.94525e-15	0.360597
KIAA0286	2.02668e-15	0.360398
CKAP2	2.07891e-15	0.36025
BMI1	2.07891e-15	0.360242
FLAD1	2.17343e-15	0.360023
CS	2.18945e-15	0.359985
PIK3C2B	2.22494e-15	0.359885
ZNF329	2.26031e-15	0.359791
PDCL3	2.31129e-15	0.359662
C12orf49	2.31129e-15	0.359659
TCEA2	2.4627e-15	0.359354
PUS7	2.49746e-15	0.359261
SHC1	2.57076e-15	0.359118
TOMM40	2.87081e-15	0.358568
EIF2AK1	2.87081e-15	0.358554
FAM134C	2.88546e-15	0.358542
KIAA0182	3.11133e-15	0.358154
ZFYVE16	3.18308e-15	0.358024
NXF1	3.40775e-15	0.357692
NFKBIB	3.4788e-15	0.357592
PSMD3	3.51145e-15	0.357536
CDC42BPB	3.59548e-15	0.357397
FARP1	3.59548e-15	0.357403
PEX3	4.10264e-15	0.356737
RNF10	4.17203e-15	0.356641
ZNF180	4.31694e-15	0.356461
POLQ	4.36688e-15	0.356389
LOC643641	4.43553e-15	0.356314
CARS	4.50397e-15	0.356232
USP34	4.55338e-15	0.356177
MAPKAPK2	4.60264e-15	0.356096
CLP1	4.65174e-15	0.356036
DFFA	4.66323e-15	0.356019
ZNF228	4.89907e-15	0.355769
TH1L	4.98483e-15	0.355668
ZNF235	4.99575e-15	0.355651
MDN1	5.4635e-15	0.355202
PI4K2A	5.4635e-15	0.355205
FRAT2	5.53932e-15	0.355117
POLR3C	5.53932e-15	0.35512
IKBKAP	5.6418e-15	0.355007
SRC	5.7809e-15	0.354878
PLTP	5.82737e-15	0.354829
U2AF2	5.91052e-15	0.354756
PRPF6	5.99342e-15	0.354685
UNC84A	6.14014e-15	0.354538
MFSD5	6.14014e-15	0.354545
CLIP2	6.16741e-15	0.354514
EIF2C1	6.19459e-15	0.354479
ZC3H11A	6.27644e-15	0.354411
C10orf97	6.47576e-15	0.354244
C1orf77	6.47576e-15	0.354245
MYST2	6.59313e-15	0.354141
LPHN2	6.60134e-15	0.354135
RP4-691N24.1	6.77249e-15	0.353989
KBTBD2	6.99738e-15	0.353823
TDRKH	7.27575e-15	0.35362
DKFZP564O0523	7.53526e-15	0.353438
KATNA1	7.56e-15	0.353407
HNRPH1	7.67453e-15	0.353332
CALM3	7.68104e-15	0.353315
PPIL2	7.68753e-15	0.353309
TRIM33	8.17711e-15	0.352984
GOLGA3	8.30791e-15	0.352897
RAB5C	8.33128e-15	0.352876
GARNL4	8.46146e-15	0.352794
ZNF200	8.57348e-15	0.352718
CRLF3	8.77396e-15	0.352591
LAMA5	8.83198e-15	0.352553
UNC13B	8.87212e-15	0.352527
NSFL1C	8.87678e-15	0.352511
APC	9.28752e-15	0.352273
CLPTM1	9.82049e-15	0.351984
HNRNPA1	9.91176e-15	0.351937
NOSIP	9.95003e-15	0.351904
PLD3	1.09712e-14	0.351402
STX16	1.14285e-14	0.351194
RAB11FIP5	1.17269e-14	0.351053
NUP133	1.17449e-14	0.351035
TMEM127	1.26005e-14	0.350672
CHST12	1.30876e-14	0.350477
ERCC3	1.31383e-14	0.350446
C19orf29	1.33105e-14	0.350374
CELSR2	1.34301e-14	0.350321
QRICH1	1.37722e-14	0.35018
GTPBP4	1.37722e-14	0.35018
TTF2	1.47945e-14	0.349785
RANBP2	1.47945e-14	0.349802
IFT122	1.47945e-14	0.349799
ZNF337	1.47945e-14	0.349786
FLJ10404	1.51169e-14	0.349669
HCFC1	1.54728e-14	0.34954
BCL9	1.56563e-14	0.349477
SRM	1.59877e-14	0.349359
RAB3GAP2	1.59877e-14	0.349353
SFRS4	1.59991e-14	0.349344
TESK2	1.6232e-14	0.349261
ALAS1	1.65089e-14	0.34916
KPNB1	1.65089e-14	0.349168
ADIPOR2	1.74694e-14	0.348866
GRN	1.76142e-14	0.348821
CDC25B	1.80968e-14	0.348678
ABCC10	1.84092e-14	0.348578
NAP1L4	1.93954e-14	0.348296
ATAD2B	1.95094e-14	0.348251
TERF2	1.95094e-14	0.348264
STAT5B	2.04899e-14	0.347992
BRWD2	2.06291e-14	0.347964
LRRC8D	2.09353e-14	0.34786
TSC1	2.12408e-14	0.3478
NRF1	2.18794e-14	0.347624
KIAA0753	2.21826e-14	0.347556
SOCS5	2.31513e-14	0.34732
FAM20B	2.37846e-14	0.347171
C20orf27	2.52467e-14	0.346863
TACC2	2.58754e-14	0.34674
PPP1R11	2.61711e-14	0.346673
PPRC1	2.69622e-14	0.346515
SIRT3	2.75859e-14	0.3464
FTO	2.79664e-14	0.346288
MPHOSPH8	2.79664e-14	0.346287
ACIN1	2.79664e-14	0.346304
USP22	2.87497e-14	0.346131
MON2	3.06792e-14	0.345793
RBM9	3.08013e-14	0.345779
NUP62	3.12079e-14	0.345696
C1orf121	3.12079e-14	0.345705
ITSN2	3.16551e-14	0.345601
SLTM	3.29159e-14	0.345402
BRE	3.35223e-14	0.345296
RYR1	3.52647e-14	0.345043
VPS13D	3.55418e-14	0.344992
CNP	3.5656e-14	0.344958
PTBP1	3.69029e-14	0.344784
HDAC3	3.96012e-14	0.344415
C4orf8	4.0946e-14	0.344226
PRKCSH	4.0946e-14	0.344222
CTSA	4.10523e-14	0.344201
DENR	4.16406e-14	0.344117
UTP6	4.17456e-14	0.344097
FBXO11	4.32935e-14	0.343894
PUM1	4.37163e-14	0.343848
NIT1	4.39781e-14	0.343807
ERF	4.40795e-14	0.343785
ECH1	4.44996e-14	0.343739
DDX19A	4.55557e-14	0.343597
MYBL2	4.56546e-14	0.34359
SEC23B	4.63887e-14	0.34349
B4GALT3	4.68036e-14	0.343436
DICER1	4.69004e-14	0.343424
ZDHHC7	4.77882e-14	0.343313
KIAA0652	4.90834e-14	0.343171
USP39	4.90834e-14	0.343171
YIPF3	5.01225e-14	0.343048
TARBP1	5.11588e-14	0.342939
YLPM1	5.21925e-14	0.342831
HNRPD	5.66775e-14	0.342392
C1orf107	5.72309e-14	0.342325
HARS2	5.95053e-14	0.342123
CAPNS1	6.06792e-14	0.342004
GCC1	6.12252e-14	0.341956
SIAH2	6.33297e-14	0.341778
SMARCE1	6.69865e-14	0.341467
DNAJC13	6.83002e-14	0.341358
ZNF142	6.91444e-14	0.34129
LOC57228	6.92105e-14	0.341276
ANKS1A	6.95863e-14	0.341242
YEATS2	7.05804e-14	0.341165
ZNF12	7.29631e-14	0.340987
USP6NL	7.70379e-14	0.340689
VPS39	7.8327e-14	0.340596
C14orf169	7.87952e-14	0.340548
ADA	7.87952e-14	0.340544
UBE1DC1	7.87952e-14	0.340557
ZKSCAN5	7.96153e-14	0.340479
CNNM2	8.13524e-14	0.340358
YKT6	8.18611e-14	0.340321
ZNF207	8.31326e-14	0.340234
ARFIP2	8.37903e-14	0.340182
TJAP1	8.3883e-14	0.34017
CFDP1	8.3883e-14	0.340166
ANAPC5	8.56016e-14	0.340053
ZNF432	9.12641e-14	0.339712
CBX6	9.55474e-14	0.339457
BANP	9.64875e-14	0.339402
SERTAD2	9.65175e-14	0.339395
ANGEL2	9.74541e-14	0.339339
ICMT	9.91428e-14	0.339242
FRAG1	9.96216e-14	0.339209
KIAA0090	1.01002e-13	0.339128
SUPT7L	1.02981e-13	0.33902
PRUNE	1.07057e-13	0.338804
EPHB2	1.07223e-13	0.338788
SMARCC1	1.08887e-13	0.338705
CIAO1	1.08902e-13	0.338699
TMEM1	1.10858e-13	0.338595
MGC4172	1.11168e-13	0.338573
KIAA0329	1.13564e-13	0.338456
MZF1	1.15657e-13	0.338354
LZTFL1	1.17001e-13	0.338286
MAST3	1.19678e-13	0.338147
TROAP	1.19678e-13	0.33815
C11orf61	1.19828e-13	0.338137
CAPZB	1.20124e-13	0.338119
MGRN1	1.26035e-13	0.337853
IPO9	1.28379e-13	0.337744
ABCD3	1.28379e-13	0.337753
GPATCH3	1.29694e-13	0.337682
LOC552889	1.31742e-13	0.337595
PIP4K2C	1.34812e-13	0.337465
POFUT1	1.35087e-13	0.337446
FAM98A	1.38293e-13	0.337314
CACNB3	1.39441e-13	0.337266
C14orf133	1.41877e-13	0.337168
TRAK1	1.41877e-13	0.337161
TMEM39B	1.42871e-13	0.337115
ARHGEF5	1.43281e-13	0.337098
LARP4	1.46889e-13	0.336978
WDR47	1.52522e-13	0.33673
ASCC3L1	1.53789e-13	0.336702
TP53BP1	1.55053e-13	0.336658
CNKSR1	1.60656e-13	0.336461
HISPPD1	1.648e-13	0.336327
EIF6	1.71617e-13	0.336079
URG4	1.71617e-13	0.336095
FLJ10781	1.74292e-13	0.335992
CEP170	1.76961e-13	0.335922
MCM3AP	1.78187e-13	0.335882
SLC35C2	1.83497e-13	0.335703
ANAPC1	1.83497e-13	0.335678
SPATS2	1.84711e-13	0.335651
MPHOSPH1	1.85922e-13	0.335624
BBS9	1.91415e-13	0.335455
RNASEH1	1.92615e-13	0.335414
USP15	1.99512e-13	0.335199
AUTS2	2.00463e-13	0.335163
RBM39	2.00463e-13	0.335155
EIF4ENIF1	2.08747e-13	0.334961
RANGAP1	2.12756e-13	0.334852
GIT2	2.29506e-13	0.334431
ABCF1	2.30652e-13	0.334378
PIP5K3	2.44515e-13	0.334084
SF3B3	2.47052e-13	0.334012
DDX23	2.54924e-13	0.333824
C3orf63	2.54924e-13	0.33383
C14orf172	2.5744e-13	0.333767
FASTKD5	2.58545e-13	0.333739
NUDT15	2.60443e-13	0.333678
CEP135	2.60443e-13	0.333674
TBC1D13	2.60443e-13	0.333695
RALY	2.61539e-13	0.333658
IDH3B	2.6403e-13	0.333589
H3F3A	2.72096e-13	0.333435
ALDH3A2	2.73175e-13	0.333412
AGGF1	2.75643e-13	0.333343
LEMD3	2.76397e-13	0.333308
WDR8	2.76397e-13	0.333304
KIAA0195	2.82689e-13	0.333176
MDM1	2.82689e-13	0.333171
LARP5	2.83748e-13	0.333151
MED23	2.86188e-13	0.333098
ZNF45	2.8724e-13	0.33309
CHUK	2.91049e-13	0.332994
MGC2752	2.93472e-13	0.332949
CUTL1	2.99675e-13	0.332817
MAP7D1	2.99675e-13	0.332834
CHD4	3.00707e-13	0.332809
SIRT2	3.01736e-13	0.332768
PHF10	3.02762e-13	0.332758
THOC5	3.0926e-13	0.332641
PREP	3.10276e-13	0.332598
LOC644096	3.1129e-13	0.332585
DHX30	3.20484e-13	0.332408
APBA3	3.22481e-13	0.332367
TMEM80	3.22481e-13	0.332376
COQ3	3.24835e-13	0.332322
PACS2	3.31257e-13	0.332203
KRI1	3.34952e-13	0.332148
ABCC1	3.3593e-13	0.332124
PSME4	3.45024e-13	0.33197
MYST4	3.45988e-13	0.331963
SENP3	3.4695e-13	0.331941
R3HDM1	3.4791e-13	0.33192
RRP15	3.66379e-13	0.331616
TIMM22	3.67315e-13	0.331599
TBCE	3.80344e-13	0.331401
GNA11	4.08112e-13	0.331027
GTPBP2	4.14363e-13	0.330924
ZCCHC11	4.31315e-13	0.330704
GCC2	4.32174e-13	0.330684
PRPF40A	4.34367e-13	0.330653
C14orf101	4.36556e-13	0.330615
ZNF282	4.41407e-13	0.330557
BCL2L1	4.44915e-13	0.330499
SGTA	4.47084e-13	0.33047
MBD1	4.54566e-13	0.330378
ARHGEF10L	4.655e-13	0.330237
WDR7	4.655e-13	0.330231
ZNF26	4.68962e-13	0.330194
TIMELESS	4.83003e-13	0.330024
FAM64A	4.83795e-13	0.329999
C1orf160	5.05711e-13	0.329764
KLHL26	5.11752e-13	0.329688
PKIG	5.20415e-13	0.329591
CAMK2G	5.22478e-13	0.329565
ZNF264	5.24537e-13	0.329537
EPRS	5.35784e-13	0.329407
OSBP	5.43071e-13	0.329338
NMT1	5.51652e-13	0.329239
TNRC15	5.58906e-13	0.329163
DYNLRB1	5.59607e-13	0.329144
GPATCH2	5.81203e-13	0.32894
PPP1R3D	5.9101e-13	0.328833
C19orf61	5.96887e-13	0.328778
DARS2	5.98845e-13	0.328749
COPA	6.04701e-13	0.328692
CAMTA2	6.14441e-13	0.3286
CCDC91	6.2416e-13	0.328508
THBS3	6.2608e-13	0.328481
ZNF468	6.26702e-13	0.328479
WWP2	6.28616e-13	0.328447
MAP1S	6.29233e-13	0.328436
KRT10	6.55663e-13	0.328206
NSUN5	6.87193e-13	0.32794
DEDD	6.90871e-13	0.327907
ZDHHC17	6.90871e-13	0.3279
GSK3B	6.92704e-13	0.327885
HDAC5	7.04804e-13	0.327782
NR1D1	7.47656e-13	0.327448
ATR	7.51984e-13	0.327407
SUCLA2	7.62703e-13	0.327327
SH3BGRL3	7.7212e-13	0.32725
PANK4	7.91733e-13	0.327111
CBLL1	8.11304e-13	0.326965
CDC27	8.19366e-13	0.326905
FOXO3	8.33775e-13	0.326804
PPM1D	8.39252e-13	0.326761
SLC39A6	8.62502e-13	0.326608
PRKACA	8.89509e-13	0.326429
PDCD11	8.98713e-13	0.326367
BCAT2	9.42087e-13	0.326099
GALNT2	9.8031e-13	0.325871
PHACTR2	9.98235e-13	0.325769
PAFAH1B3	1.01107e-12	0.32569
CFL1	1.02515e-12	0.325607
RNF38	1.04801e-12	0.325482
TBX19	1.05446e-12	0.325439
DRG2	1.09358e-12	0.325232
FLJ10815	1.11002e-12	0.325143
KDELR1	1.11012e-12	0.325139
HIC2	1.1428e-12	0.324965
SNX11	1.14412e-12	0.324955
KIAA0562	1.16919e-12	0.324832
LTBP4	1.17672e-12	0.324789
TTC27	1.17675e-12	0.32478
PTPN11	1.21043e-12	0.324621
MED4	1.21416e-12	0.324596
PMF1	1.21788e-12	0.324576
WDR59	1.23527e-12	0.324487
ZNF692	1.24144e-12	0.324442
KIF11	1.26497e-12	0.324349
NUDC	1.27606e-12	0.324301
STMN1	1.2858e-12	0.324246
HMGCR	1.2858e-12	0.324256
AGPAT1	1.29683e-12	0.324179
UBE2G1	1.32018e-12	0.324069
ADSS	1.34348e-12	0.323968
FLJ20323	1.39136e-12	0.323775
RIT1	1.4008e-12	0.323736
USP48	1.4008e-12	0.323747
EXOSC5	1.43474e-12	0.32358
MTMR4	1.43474e-12	0.323598
CCDC99	1.44553e-12	0.323525
GTF2IRD1	1.45482e-12	0.323494
INPP5A	1.45482e-12	0.323473
TFCP2	1.46556e-12	0.323429
ARHGAP12	1.47478e-12	0.323389
LDLRAP1	1.47478e-12	0.323371
ZNF8	1.49764e-12	0.32329
ACTR6	1.50829e-12	0.323251
TMEM41B	1.55537e-12	0.323072
KIAA0999	1.59022e-12	0.322924
NUP107	1.59914e-12	0.322921
SMARCAL1	1.59914e-12	0.322884
BAX	1.64594e-12	0.322722
KIDINS220	1.65638e-12	0.322706
STAG1	1.73752e-12	0.322416
TPX2	1.73752e-12	0.322416
GTPBP8	1.79605e-12	0.32221
ZNF146	1.8063e-12	0.322199
FLJ20920	1.81653e-12	0.322154
SNX24	1.82673e-12	0.322094
PCMT1	1.84892e-12	0.322053
AGL	1.85907e-12	0.321985
AACS	1.86921e-12	0.321947
RBM4B	1.91523e-12	0.32183
IMMT	1.96116e-12	0.321688
GTF2F2	1.98311e-12	0.321605
MBD3	2.00501e-12	0.321536
RBM28	2.03879e-12	0.321457
SLC2A10	2.08442e-12	0.321306
HNRPDL	2.10616e-12	0.321247
RBM35B	2.12786e-12	0.321186
DSN1	2.15926e-12	0.321084
WDR48	2.15926e-12	0.321107
SF1	2.16898e-12	0.321065
TIPRL	2.23789e-12	0.320879
IQSEC1	2.27118e-12	0.320796
RBMS1	2.29259e-12	0.320732
IQCE	2.31169e-12	0.320685
ZNF148	2.31169e-12	0.320674
FBXO5	2.31894e-12	0.320643
VASP	2.31894e-12	0.320633
ZNF573	2.39899e-12	0.320452
FASN	2.50239e-12	0.320212
RUVBL1	2.52096e-12	0.320152
DOCK1	2.52096e-12	0.320152
NAG	2.55365e-12	0.320063
AHDC1	2.60969e-12	0.319951
GSS	2.66561e-12	0.319805
S100PBP	2.70974e-12	0.319712
JARID1A	2.77444e-12	0.319573
CSDE1	2.77444e-12	0.319582
LONP1	2.7834e-12	0.319541
PPP2R1A	2.83615e-12	0.319422
OGDH	2.83615e-12	0.319435
NPLOC4	2.90309e-12	0.319291
KHSRP	2.93509e-12	0.319224
ANKRD46	2.96704e-12	0.319147
TUBB2A	2.98161e-12	0.319105
TOP1	2.98161e-12	0.319121
ZNF354A	2.98161e-12	0.319122
NCAPH	3.00184e-12	0.31906
NCK2	3.03357e-12	0.319001
KIAA0831	3.11987e-12	0.318829
B4GALT4	3.11987e-12	0.318827
RABEP2	3.20584e-12	0.318676
ZC3H7A	3.20584e-12	0.318669
TCP1	3.21426e-12	0.318653
SMUG1	3.31442e-12	0.318475
PAK2	3.32785e-12	0.318426
CCNE1	3.32785e-12	0.318426
UMPS	3.32785e-12	0.318427
SIKE	3.33611e-12	0.318411
ZNF236	3.41285e-12	0.318278
WDR79	3.43243e-12	0.318229
EPB41L1	3.45196e-12	0.318188
EDG4	3.46819e-12	0.318151
JMJD1A	3.46819e-12	0.318153
USP24	3.6694e-12	0.317833
WSB1	3.71134e-12	0.31776
HIRA	3.71919e-12	0.31775
UBE4B	3.79499e-12	0.317624
ENAH	3.82537e-12	0.317563
TGFBRAP1	3.87832e-12	0.317493
HERC1	3.94246e-12	0.31738
TRIM37	3.97262e-12	0.317337
FBXO41	4.014e-12	0.317272
CEBPB	4.0553e-12	0.317215
TUBA1B	4.06277e-12	0.317189
RNF40	4.10395e-12	0.317139
CDC40	4.29109e-12	0.316873
KLHL20	4.32075e-12	0.316823
LANCL1	4.40643e-12	0.316709
RBM15B	4.48074e-12	0.316602
PSD3	4.55492e-12	0.31651
STK24	4.68486e-12	0.316344
LPIN1	4.71403e-12	0.316303
PLSCR3	4.8101e-12	0.316177
SLMO2	4.8168e-12	0.31616
PIP4K2A	4.90146e-12	0.316058
NAGPA	5.00823e-12	0.315932
RPS27	5.08143e-12	0.315844
HMG2L1	5.14976e-12	0.315747
UPF3B	5.14976e-12	0.315752
ARS2	5.1561e-12	0.315735
TNK1	5.16244e-12	0.315729
SPECC1L	5.26837e-12	0.315602
PKN2	5.31883e-12	0.315545
CAMKK2	5.46861e-12	0.315376
EIF3B	5.61813e-12	0.31522
TUBGCP3	5.62401e-12	0.315207
BTAF1	5.67395e-12	0.315153
VAC14	5.73481e-12	0.315079
UGCGL2	5.75157e-12	0.315066
PELP1	5.75731e-12	0.315048
LPP	5.80694e-12	0.314993
GNA12	5.82359e-12	0.314975
NAT11	5.88403e-12	0.314907
AHI1	5.90058e-12	0.314885
SNW1	5.96084e-12	0.314823
GGCX	5.97729e-12	0.314804
SOX13	6.04282e-12	0.31473
KIAA0174	6.04282e-12	0.314725
ATN1	6.18991e-12	0.31458
BPGM	6.19521e-12	0.314572
PLOD3	6.36366e-12	0.314417
SPTAN1	6.83612e-12	0.31399
PSEN2	6.87339e-12	0.313953
PAFAH1B1	6.89974e-12	0.313932
RBM6	7.0218e-12	0.31381
TLK2	7.0218e-12	0.31381
PAPD1	7.0218e-12	0.31381
MMS19	7.04792e-12	0.313784
PSMD11	7.1604e-12	0.313688
STK25	7.31584e-12	0.313561
RABAC1	7.33085e-12	0.313538
G6PC3	7.42123e-12	0.313464
C20orf11	7.92039e-12	0.31308
C2orf44	8.09609e-12	0.312944
WIPI2	8.46485e-12	0.312683
FLII	8.56463e-12	0.312608
PRPF38B	8.63207e-12	0.312554
SLC29A1	8.69938e-12	0.312507
CHKA	8.73446e-12	0.312476
RERE	8.90851e-12	0.312356
SLC20A1	8.9754e-12	0.312312
PARG	9.19163e-12	0.312165
PKN1	9.23682e-12	0.312132
SON	9.33521e-12	0.312065
ERCC2	9.41214e-12	0.31201
LTBP1	9.49956e-12	0.311949
SEMA4F	9.68249e-12	0.311834
DYNLL1	9.85448e-12	0.311726
C5orf21	9.86701e-12	0.311713
SPOP	9.96433e-12	0.311649
CRK	1.00085e-11	0.311622
UBE2E3	1.01055e-11	0.311559
SDF4	1.01178e-11	0.311548
KCTD5	1.01301e-11	0.311534
RCBTB2	1.02056e-11	0.311488
IFT88	1.05236e-11	0.311301
DLG1	1.08515e-11	0.311143
TSEN34	1.10525e-11	0.311017
KIAA1467	1.11481e-11	0.310964
DCP1A	1.12434e-11	0.310916
SSR3	1.13386e-11	0.310857
WASF1	1.14336e-11	0.310806
EIF2B1	1.17177e-11	0.310644
HMGB1	1.17177e-11	0.31061
USP16	1.17177e-11	0.310608
TOP2B	1.21256e-11	0.310417
GATAD1	1.24284e-11	0.310261
PDCD2	1.26264e-11	0.310173
NPHP4	1.27087e-11	0.310124
UBE2Q1	1.27087e-11	0.310098
PMS2CL	1.28018e-11	0.31006
ZMYM4	1.37266e-11	0.309668
SLC4A2	1.39226e-11	0.309564
ARHGEF17	1.46373e-11	0.309277
MRPL9	1.48321e-11	0.309204
SFRS6	1.4923e-11	0.309144
C10orf76	1.50008e-11	0.30911
TRIO	1.50008e-11	0.309109
PEX19	1.50913e-11	0.309063
RAB4B	1.53881e-11	0.308945
SMYD3	1.60973e-11	0.308679
CASP8AP2	1.61866e-11	0.308621
GOLGB1	1.63788e-11	0.308572
PEX1	1.69823e-11	0.308339
BSDC1	1.70706e-11	0.30829
MAP4K3	1.71588e-11	0.308258
ZNF202	1.72469e-11	0.308223
PRMT2	1.73347e-11	0.30818
ID1	1.74077e-11	0.308177
C2orf34	1.74077e-11	0.308164
BTBD2	1.75975e-11	0.308091
HERC2	1.86911e-11	0.307716
UFM1	1.86911e-11	0.307736
EFHD2	1.87615e-11	0.307678
CCNL2	1.87615e-11	0.307688
ZNF274	1.89493e-11	0.30762
RAC1	1.91207e-11	0.30756
MAPKBP1	1.91207e-11	0.307573
ALG3	1.93078e-11	0.307497
C12orf10	1.93931e-11	0.307461
UPF1	2.007e-11	0.307242
PLOD1	2.007e-11	0.307264
CHERP	2.01544e-11	0.307213
CITED2	2.05422e-11	0.307118
WAPAL	2.08283e-11	0.30702
PPP1R8	2.1399e-11	0.306834
RCOR1	2.1399e-11	0.306855
HDAC4	2.17845e-11	0.306726
FOXN3	2.19678e-11	0.30669
RAB7L1	2.21508e-11	0.306634
AURKA	2.27359e-11	0.306461
STXBP2	2.40237e-11	0.306126
TBC1D10B	2.45058e-11	0.305999
PHF2	2.45858e-11	0.305977
SOX17	2.48661e-11	0.305915
ILKAP	2.56255e-11	0.305713
SLC19A2	2.56255e-11	0.305729
NR2C1	2.63044e-11	0.305553
RSBN1	2.68821e-11	0.305424
C17orf42	2.70596e-11	0.305376
APBA2	2.73138e-11	0.305318
UNC119B	2.73138e-11	0.305304
VPS54	2.75672e-11	0.305241
NOTCH2	2.75672e-11	0.305255
MGAT1	2.78428e-11	0.305183
ANKRD26	2.78961e-11	0.305162
MED13L	2.78961e-11	0.305171
KLHL21	2.80715e-11	0.305112
USP10	2.83225e-11	0.305054
CCDC93	2.83225e-11	0.305063
ZNF302	2.88692e-11	0.304932
SV2A	2.88692e-11	0.304934
ZNF324	2.91418e-11	0.304875
ZMYM3	2.95128e-11	0.304786
MPV17	2.95872e-11	0.304768
ZNF384	2.97601e-11	0.30473
SYNCRIP	2.98342e-11	0.304714
ZFR	3.07937e-11	0.304506
RPL19	3.08668e-11	0.304488
AGK	3.09399e-11	0.304475
RP13-122B23.3	3.10128e-11	0.304463
IGF2BP2	3.10856e-11	0.304441
RNPEP	3.13288e-11	0.304372
DUSP8	3.13288e-11	0.304373
ARIH2	3.16946e-11	0.304298
SCARB1	3.19621e-11	0.304249
DHX57	3.20339e-11	0.304226
PNRC2	3.31789e-11	0.304007
SSX2IP	3.35421e-11	0.303946
TBRG4	3.37098e-11	0.303904
GATAD2A	3.37799e-11	0.303891
SFRS12	3.48226e-11	0.303706
DYRK2	3.48917e-11	0.303686
MTX1	3.49606e-11	0.303679
TSPYL4	3.54176e-11	0.303593
WAC	3.62617e-11	0.30344
NR1H2	3.66201e-11	0.303378
AP2S1	3.6881e-11	0.303333
TUBA1C	3.69481e-11	0.303307
YME1L1	3.74017e-11	0.303238
ADD1	3.7758e-11	0.303172
SYF2	3.84032e-11	0.303069
XPO1	3.84688e-11	0.303051
ZFYVE26	3.96904e-11	0.302854
PGS1	4.11988e-11	0.302627
TXLNA	4.2801e-11	0.302388
RNF2	4.3597e-11	0.302272
DTL	4.3597e-11	0.302265
NAV2	4.38152e-11	0.302231
MCM7	4.38152e-11	0.302227
CEP68	4.38762e-11	0.302213
BAP1	4.43199e-11	0.302152
MGA	4.4476e-11	0.302117
C2orf33	4.47274e-11	0.302078
RGS19	4.50739e-11	0.302026
BAT2D1	4.52291e-11	0.302008
RBM23	4.58607e-11	0.30192
SGSM2	4.79203e-11	0.301651
LOC130074	4.8168e-11	0.301604
CRKL	4.88909e-11	0.301511
GOLPH3L	5.0373e-11	0.301324
QKI	5.05232e-11	0.3013
CARD8	5.07681e-11	0.301274
ZNF136	5.1297e-11	0.301199
KIAA0082	5.13514e-11	0.301194
SDCCAG3	5.14057e-11	0.30118
ZMYND8	5.15545e-11	0.301159
LOC137886	5.17031e-11	0.301132
PARD3	5.18514e-11	0.301114
MFAP2	5.19995e-11	0.301091
APPBP2	5.41277e-11	0.300838
UBE2M	5.44623e-11	0.300802
PIH1D1	5.5267e-11	0.300704
GALNT10	5.56002e-11	0.300663
FAM131A	5.62148e-11	0.300594
MBD4	5.62649e-11	0.300586
HEATR2	5.69719e-11	0.300499
FBXO28	5.73964e-11	0.300449
C6orf211	5.77266e-11	0.300411
WDR42A	5.83372e-11	0.300339
IFT81	5.83855e-11	0.300335
RYBP	5.85271e-11	0.300312
GTF2E1	5.8762e-11	0.300279
RSRC2	5.93699e-11	0.300211
ZNF211	5.99768e-11	0.300153
ITM2B	6.10488e-11	0.300039
RPA1	6.11879e-11	0.30002
ING1	6.20712e-11	0.299923
CANT1	6.32762e-11	0.299797
PDK2	6.32762e-11	0.299798
TMEM118	6.3506e-11	0.29977
GGA3	6.54981e-11	0.299577
SLC35B1	6.59112e-11	0.299528
PRKD3	6.65089e-11	0.299475
RNH1	6.6828e-11	0.299435
PMS2L11	6.71466e-11	0.299402
STX12	6.75572e-11	0.299364
GNG5	6.7915e-11	0.299324
PLAA	6.7915e-11	0.29932
NDUFS2	6.85085e-11	0.299259
CBX1	6.87325e-11	0.299238
RHOBTB3	7.13498e-11	0.299001
DDHD2	7.15712e-11	0.298979
NME7	7.17005e-11	0.298967
ZNF175	7.25643e-11	0.298887
MPDZ	7.29679e-11	0.298846
PDSS1	7.44715e-11	0.298718
PLEKHA5	7.46897e-11	0.298698
WDR68	7.51824e-11	0.298647
MCAM	7.62569e-11	0.298551
XRCC1	7.62569e-11	0.298554
KLHL24	7.73868e-11	0.298458
NDST2	7.79672e-11	0.298408
ZNF84	7.80314e-11	0.298392
SENP6	7.80314e-11	0.298396
HGS	7.87011e-11	0.298333
INTS6	7.87327e-11	0.298325
KRAS	7.96737e-11	0.298247
BRD1	7.97044e-11	0.298246
C1orf218	8.11881e-11	0.298127
LYK5	8.23974e-11	0.298026
GINS4	8.25167e-11	0.298012
FNBP1L	8.3995e-11	0.297902
WDR5B	8.41129e-11	0.297891
RIN2	8.75782e-11	0.297635
MAP2K4	8.81695e-11	0.297584
TAF1B	8.81695e-11	0.297584
ATP6V0A2	8.8645e-11	0.297548
CCNH	9.10361e-11	0.297364
PDSS2	9.10361e-11	0.297397
XPOT	9.18687e-11	0.29734
KIAA0317	9.27e-11	0.297254
CABC1	9.35301e-11	0.297176
NAT9	9.4359e-11	0.297107
TTC3	9.51866e-11	0.297056
ESD	9.6013e-11	0.297017
ARMC8	9.77348e-11	0.296889
TBPL1	9.9454e-11	0.296781
ZNF580	1.01171e-10	0.296655
TAF11	1.02808e-10	0.296574
AVPI1	1.02808e-10	0.296564
UBXD7	1.03626e-10	0.296509
POLRMT	1.05256e-10	0.296434
KIF14	1.05256e-10	0.296406
CCBL1	1.08743e-10	0.2962
TEAD3	1.10444e-10	0.296088
C1orf112	1.12143e-10	0.296009
EIF1	1.12949e-10	0.295973
GNPDA1	1.13755e-10	0.295891
LSM14B	1.14474e-10	0.295855
GBF1	1.14474e-10	0.295842
SFRS14	1.16878e-10	0.295713
GCLC	1.16878e-10	0.295703
GNPTAB	1.16878e-10	0.295692
SNRK	1.17677e-10	0.295687
EPS8L2	1.18388e-10	0.295631
RAPGEFL1	1.18388e-10	0.295618
CENPF	1.21833e-10	0.295455
BRD3	1.26062e-10	0.295206
EPS8L1	1.26062e-10	0.295213
C7orf43	1.26851e-10	0.295165
RNMT	1.27638e-10	0.295124
OXSR1	1.34582e-10	0.294774
ANKRD57	1.35363e-10	0.29476
TTC17	1.36142e-10	0.294705
C20orf111	1.36821e-10	0.294673
BBS10	1.36821e-10	0.294684
ZW10	1.37598e-10	0.29463
ZNF544	1.38374e-10	0.294605
MYO6	1.40023e-10	0.294503
CKAP5	1.43212e-10	0.294351
PINK1	1.43212e-10	0.294375
ACAD8	1.43212e-10	0.294347
UBN1	1.4398e-10	0.294314
EIF3K	1.47257e-10	0.294152
WBP11	1.47257e-10	0.294153
SMARCA4	1.48892e-10	0.294108
PROSC	1.50525e-10	0.294017
PRR14	1.53672e-10	0.293878
ADNP2	1.53672e-10	0.293897
DBNDD2	1.53672e-10	0.293864
LRFN3	1.54318e-10	0.293838
CSAD	1.54318e-10	0.293849
ARRB2	1.56693e-10	0.293753
TNPO1	1.56693e-10	0.293726
E2F8	1.57446e-10	0.293693
TOMM70A	1.65858e-10	0.293383
RFNG	1.65858e-10	0.293378
TTC4	1.67466e-10	0.293301
FTSJ2	1.68208e-10	0.293262
PRKAB1	1.72398e-10	0.293113
CDC16	1.73136e-10	0.293075
CPSF4	1.73873e-10	0.293059
SF4	1.76203e-10	0.292956
DOPEY1	1.76203e-10	0.292959
HRB	1.79513e-10	0.292826
NIP30	1.82819e-10	0.292726
ZBTB5	1.84404e-10	0.292659
CENPT	1.86844e-10	0.292581
POLDIP3	1.8928e-10	0.292484
MYO1D	1.90722e-10	0.292432
ATF6	1.90722e-10	0.292434
COL18A1	1.91441e-10	0.292392
KIAA1026	1.93868e-10	0.292313
QRSL1	1.96291e-10	0.29222
RASAL1	1.97004e-10	0.292197
GOSR2	2.00274e-10	0.292091
ELF2	2.01836e-10	0.292039
HIF3A	2.04246e-10	0.291969
TFG	2.06507e-10	0.291884
PHF21A	2.06507e-10	0.291875
ZNF232	2.08909e-10	0.291807
MYH14	2.12007e-10	0.291714
TMEM161A	2.12007e-10	0.291702
KIAA1305	2.12705e-10	0.291677
EIF2B5	2.13403e-10	0.291645
STAT5A	2.14099e-10	0.29164
DCLRE1C	2.1564e-10	0.291578
MBNL2	2.18869e-10	0.291477
SEPHS1	2.20404e-10	0.291434
FZD2	2.20939e-10	0.291421
RAB6IP1	2.20939e-10	0.2914
MARCKSL1	2.21627e-10	0.291389
E2F4	2.23156e-10	0.291331
SAFB2	2.23842e-10	0.291324
SNF8	2.24526e-10	0.291281
RNF41	2.26732e-10	0.291215
ARID4B	2.26732e-10	0.291214
POLR3E	2.29092e-10	0.29115
GOLIM4	2.33964e-10	0.291021
SLC36A1	2.42181e-10	0.290789
LSM5	2.46199e-10	0.290685
SLC25A32	2.57744e-10	0.290375
TTK	2.59238e-10	0.29035
EHHADH	2.65375e-10	0.290185
ANKZF1	2.65375e-10	0.290186
FBXO17	2.65375e-10	0.29018
ANXA6	2.68527e-10	0.290108
PWP1	2.70007e-10	0.290054
CDKL3	2.70654e-10	0.290043
RUVBL2	2.76292e-10	0.289913
TBC1D15	2.77764e-10	0.28986
TCEB3	2.79235e-10	0.289824
RAP1GAP	2.82364e-10	0.289764
HNRNPL	2.82999e-10	0.289732
ZNF225	2.84463e-10	0.289709
APOLD1	2.8924e-10	0.289586
TRAF6	2.90698e-10	0.289545
ERBB2IP	2.97946e-10	0.289396
ECT2	2.98569e-10	0.289366
SDF2	3.07455e-10	0.289175
THAP1	3.08685e-10	0.289147
GNB1	3.08685e-10	0.289156
BAT1	3.12597e-10	0.289058
KIAA0157	3.14856e-10	0.289013
ZNF430	3.18759e-10	0.28893
SPAG9	3.19364e-10	0.288911
PTER	3.30661e-10	0.288689
ZDHHC18	3.33724e-10	0.28862
PPP2R5E	3.35139e-10	0.288593
TOR1B	3.35731e-10	0.288575
HSPH1	3.37963e-10	0.288526
RABGEF1	3.39373e-10	0.288505
NKTR	3.4078e-10	0.288472
RACGAP1	3.41367e-10	0.288454
RNF31	3.51532e-10	0.288249
DDOST	3.51532e-10	0.288261
RNASET2	3.55378e-10	0.288176
ATP9A	3.58403e-10	0.288119
RAD54L2	3.59791e-10	0.288089
PSMA2	3.60363e-10	0.288087
CSNK2A2	3.61749e-10	0.288049
PARP1	3.66389e-10	0.287964
HS1BP3	3.66956e-10	0.28795
DNA2L	3.72399e-10	0.287855
KIFC1	3.78393e-10	0.287741
CUL3	3.78393e-10	0.28774
NUP88	3.88425e-10	0.287567
CARM1	3.88425e-10	0.287569
ACADVL	3.90595e-10	0.287518
ACTR1A	3.93572e-10	0.287475
EFHA1	3.98163e-10	0.287395
DUSP12	4.00322e-10	0.287349
DVL1	4.03286e-10	0.287302
CDR2	4.06246e-10	0.287255
LAMP1	4.15659e-10	0.287094
INTS9	4.18607e-10	0.28705
CLEC16A	4.23969e-10	0.286964
TULP3	4.38184e-10	0.286751
DAPK1	4.39501e-10	0.286723
KLHDC3	4.44838e-10	0.286637
CALR	4.54188e-10	0.286504
CHD1L	4.57901e-10	0.28644
KIF5B	4.58399e-10	0.286429
TTC15	4.76546e-10	0.28618
RPS6KA4	4.85047e-10	0.286055
TOP2A	4.90333e-10	0.285985
PPP2R3A	4.92409e-10	0.285955
PEMT	5.00883e-10	0.285841
RPL28	5.06947e-10	0.28576
POLR2E	5.08209e-10	0.285734
TSSC4	5.09469e-10	0.285718
DGKZ	5.13122e-10	0.285667
PSMD2	5.15972e-10	0.285627
DYNC2LI1	5.16427e-10	0.285618
SFRS11	5.20864e-10	0.285556
C16orf68	5.25295e-10	0.285493
SNX17	5.27335e-10	0.285469
MPHOSPH10	5.3573e-10	0.285359
C2orf56	5.39348e-10	0.285312
M6PRBP1	5.46137e-10	0.285232
FANCF	5.4657e-10	0.285214
HLTF	5.49382e-10	0.285177
TERF1	5.58527e-10	0.285071
ZMAT3	5.66077e-10	0.284977
SRP19	5.67287e-10	0.284962
RPS27A	5.7245e-10	0.2849
UBE2C	5.74444e-10	0.284873
CSNK1E	5.78806e-10	0.284816
SRRM2	5.97365e-10	0.284607
PHC1	5.9934e-10	0.284579
KIAA0692	6.00524e-10	0.284565
PANK2	6.02494e-10	0.284536
SCRN1	6.09184e-10	0.284465
ACVR2A	6.13505e-10	0.284414
ATP11B	6.13875e-10	0.284398
FLJ43806	6.13875e-10	0.284401
CC2D1A	6.13875e-10	0.284395
TGDS	6.19751e-10	0.28433
ASB13	6.23268e-10	0.284288
SNAPC4	6.24429e-10	0.284274
GNS	6.3066e-10	0.284199
CEP72	6.3066e-10	0.2842
DOLPP1	6.36506e-10	0.284137
CENPB	6.42344e-10	0.28407
FAM62A	6.45832e-10	0.284029
RANBP5	6.47755e-10	0.284011
PIGK	6.48115e-10	0.284003
PAQR3	6.60167e-10	0.283875
ENTPD4	6.8077e-10	0.283674
ZNF318	6.84222e-10	0.283635
DHX40	6.88448e-10	0.28359
GMIP	6.98887e-10	0.283487
HIP1R	7.03097e-10	0.283445
ASB8	7.07303e-10	0.283404
CTNNBIP1	7.20813e-10	0.283276
ABL1	7.22675e-10	0.283249
DOM3Z	7.24535e-10	0.283231
PRR5	7.31038e-10	0.283165
HECTD3	7.39856e-10	0.283086
TBC1D9B	7.50982e-10	0.282987
GTF2H1	7.56683e-10	0.282931
C5orf5	7.5697e-10	0.282925
INTS1	7.61888e-10	0.282878
PARP4	7.78644e-10	0.282721
HIF1AN	7.78644e-10	0.282697
HRASLS	7.85348e-10	0.282678
NFE2L1	7.85348e-10	0.282669
XRCC2	7.99214e-10	0.282519
C10orf38	7.99214e-10	0.282549
ARF3	7.99214e-10	0.282516
PPP4R1	8.06384e-10	0.282447
ASCC3	8.13545e-10	0.282405
ZNF606	8.20697e-10	0.28235
MAML1	8.4317e-10	0.282179
PPP5C	8.50294e-10	0.282112
INTS7	8.56864e-10	0.282051
RANBP3	8.56864e-10	0.282054
SLC7A1	8.63966e-10	0.281991
WBSCR16	8.78699e-10	0.281888
ANKMY2	8.85778e-10	0.281795
PSRC1	8.92848e-10	0.281782
AKAP9	8.99339e-10	0.281691
VPS52	8.99339e-10	0.281698
LSS	9.05814e-10	0.281634
SLC41A3	9.05814e-10	0.281628
RFWD3	9.12849e-10	0.281584
BCL7A	9.19875e-10	0.281527
PPP3CA	9.26892e-10	0.281505
ARMC6	9.33312e-10	0.281424
EFNA3	9.33312e-10	0.281407
C1orf163	9.40307e-10	0.281383
PBXIP1	9.54872e-10	0.281257
WDR70	9.61845e-10	0.281199
SMC6	9.6881e-10	0.281191
RAP2A	9.90893e-10	0.280996
PGD	1.00539e-09	0.280917
ZBED4	1.01168e-09	0.28088
CIZ1	1.01168e-09	0.280886
TXNRD1	1.01859e-09	0.280816
DCHS1	1.02549e-09	0.280749
CENPJ	1.03174e-09	0.2807
SLC25A3	1.03174e-09	0.280743
NUP93	1.05302e-09	0.280564
LYPD3	1.05302e-09	0.280587
INPP5E	1.06739e-09	0.280469
HNRPM	1.08926e-09	0.280328
PUM2	1.09609e-09	0.280281
BXDC5	1.12542e-09	0.280134
GABARAP	1.13972e-09	0.280036
TCF7L1	1.14508e-09	0.280007
KIAA0907	1.14508e-09	0.279987
CES3	1.14508e-09	0.279988
MTO1	1.15788e-09	0.279924
PAXIP1	1.15788e-09	0.279917
MAP3K7IP2	1.15788e-09	0.279896
CCDC76	1.16391e-09	0.279863
PCGF2	1.16391e-09	0.279867
CAND1	1.18556e-09	0.279729
PRAF2	1.19228e-09	0.279691
ZNF335	1.19825e-09	0.279639
AP3D1	1.19825e-09	0.279666
STX1A	1.20346e-09	0.279594
TMEM185B	1.20346e-09	0.279619
SLC9A1	1.20346e-09	0.279609
PRPF3	1.22499e-09	0.279505
ZMYM2	1.23165e-09	0.279433
RFC3	1.2746e-09	0.279215
F11R	1.2746e-09	0.279221
PRPF8	1.31085e-09	0.279018
MYST3	1.31744e-09	0.278981
ZNF350	1.32322e-09	0.278944
PDE8A	1.32322e-09	0.278951
TRDMT1	1.33718e-09	0.278858
PPP1R15A	1.35851e-09	0.278768
ASPM	1.36506e-09	0.278736
YTHDC1	1.37159e-09	0.278704
SIRT1	1.39286e-09	0.278581
UBE2S	1.39852e-09	0.278539
ATAD5	1.39852e-09	0.278555
MSH2	1.40502e-09	0.278508
OCEL1	1.43357e-09	0.278369
TBC1D17	1.46209e-09	0.278259
ALG6	1.46854e-09	0.278203
PPP1R12A	1.47498e-09	0.278165
IGHMBP2	1.48142e-09	0.278152
ATXN10	1.53182e-09	0.277933
ZNF364	1.55286e-09	0.277818
XPNPEP1	1.55829e-09	0.277786
SLC9A8	1.55829e-09	0.277782
PADI2	1.56466e-09	0.27775
EIF2C3	1.57101e-09	0.277743
TCF7L2	1.60657e-09	0.277589
PSMD1	1.6129e-09	0.277538
RPAP3	1.62651e-09	0.277476
RPS16	1.65468e-09	0.277372
C13orf24	1.66724e-09	0.277312
PKNOX1	1.66724e-09	0.277295
CEBPG	1.68079e-09	0.277263
KIAA0409	1.69432e-09	0.277186
RAB11FIP3	1.70056e-09	0.277162
TACSTD1	1.71406e-09	0.277095
GOLM1	1.82806e-09	0.276673
AMD1	1.82806e-09	0.276675
PXMP4	1.83421e-09	0.276632
KRIT1	1.8476e-09	0.276592
TSPYL2	1.90442e-09	0.276371
GGPS1	1.96117e-09	0.276167
QARS	1.97445e-09	0.276129
CCDC130	1.9805e-09	0.276097
BICD2	1.99376e-09	0.276047
ZNF611	1.99978e-09	0.27603
ZNF107	2.01301e-09	0.275987
MAN1C1	2.03344e-09	0.275904
DHX34	2.07546e-09	0.27576
ZCCHC8	2.08142e-09	0.27575
BRF2	2.09457e-09	0.275709
RNF24	2.10645e-09	0.275644
WBP2	2.10645e-09	0.275655
AP1G1	2.14112e-09	0.27554
TCTN3	2.16138e-09	0.275477
STARD3	2.16727e-09	0.275438
ACP2	2.18033e-09	0.275395
DHX9	2.22071e-09	0.275278
ANP32E	2.22071e-09	0.275272
SEH1L	2.24087e-09	0.275212
KIAA0323	2.24536e-09	0.275181
TRIP4	2.24536e-09	0.275191
ZWILCH	2.25832e-09	0.27514
GNAI3	2.27127e-09	0.2751
STK38L	2.31275e-09	0.274983
WASF3	2.32565e-09	0.27493
PIGG	2.38844e-09	0.274742
PTBP2	2.40127e-09	0.2747
LUC7L2	2.4141e-09	0.274663
RTN4	2.44114e-09	0.274588
CDC34	2.48949e-09	0.27446
PWP2	2.50786e-09	0.274395
NBR1	2.50786e-09	0.2744
NSD1	2.5191e-09	0.274364
CLASP2	2.5191e-09	0.274347
ZBTB48	2.53031e-09	0.274315
TRA2A	2.53031e-09	0.274323
ENPP1	2.54857e-09	0.274262
IBTK	2.54857e-09	0.274264
DDX49	2.55415e-09	0.274235
ADCY6	2.57386e-09	0.274183
PSMA7	2.57942e-09	0.274175
SCYL3	2.61322e-09	0.274067
ASCIZ	2.61875e-09	0.274057
EXOSC8	2.64543e-09	0.27398
BPTF	2.66503e-09	0.273926
RNPS1	2.68461e-09	0.273875
SLC25A11	2.73938e-09	0.273741
NEK4	2.75185e-09	0.273694
TTF1	2.77838e-09	0.27363
TMCO6	2.85409e-09	0.273438
PTH2R	2.8735e-09	0.273395
ZZZ3	2.89289e-09	0.273338
HDAC1	2.91226e-09	0.273289
MTIF2	2.9316e-09	0.273241
DCUN1D1	2.95793e-09	0.273188
RNF34	3.02626e-09	0.273029
BACH1	3.04551e-09	0.27297
CHEK2	3.06473e-09	0.272933
STK39	3.08393e-09	0.272889
LDB1	3.14504e-09	0.272739
UGDH	3.17115e-09	0.272681
MATR3	3.21632e-09	0.272575
HNRNPA0	3.21632e-09	0.272582
SIGIRR	3.22143e-09	0.272571
WIPI1	3.25441e-09	0.272496
RPS6KA2	3.25949e-09	0.272484
ORC2L	3.26457e-09	0.272455
ITPA	3.27659e-09	0.272439
MAP3K7	3.29556e-09	0.272389
COX4NB	3.41873e-09	0.272133
RGL2	3.42371e-09	0.272116
PEO1	3.44255e-09	0.272079
PPAP2B	3.46138e-09	0.272041
KLHL18	3.46632e-09	0.272019
FOXO1	3.47818e-09	0.271996
EDC4	3.48311e-09	0.271985
ZNF394	3.48803e-09	0.271972
MST1	3.49986e-09	0.271942
PIGN	3.51167e-09	0.271911
C17orf71	3.53039e-09	0.27188
BACH2	3.53527e-09	0.271863
LPHN1	3.53811e-09	0.271853
CDV3	3.53811e-09	0.271855
ZNF787	3.54298e-09	0.271841
PEX7	3.6009e-09	0.271714
PLEKHG3	3.6009e-09	0.271723
KIAA0415	3.69517e-09	0.271543
CLCN7	3.72057e-09	0.271482
TLE1	3.72532e-09	0.271475
CDC37	3.73694e-09	0.271447
EIF4G2	3.7554e-09	0.27141
TPR	3.76698e-09	0.271387
MAD1L1	3.7717e-09	0.27137
RAB21	3.81753e-09	0.271288
FLJ22662	3.84057e-09	0.271241
UBAP1	3.84057e-09	0.271235
MIPEP	3.87944e-09	0.271161
SYNJ1	3.89091e-09	0.271146
PLXNB1	3.89554e-09	0.271122
PHF3	3.96163e-09	0.271004
OVOL2	3.99352e-09	0.27095
RBM5	3.99808e-09	0.270943
HTATSF1	4.04355e-09	0.270857
KIAA0430	4.0617e-09	0.270818
PPP1R10	4.10027e-09	0.270756
NOTCH3	4.17284e-09	0.270623
SCAMP2	4.18408e-09	0.27061
FCGRT	4.18852e-09	0.270591
KIF13B	4.24732e-09	0.270496
SEL1L	4.25172e-09	0.270488
SLC35A3	4.29005e-09	0.270419
SNX19	4.30798e-09	0.270383
ATPBD1C	4.31669e-09	0.270368
C2orf3	4.31669e-09	0.270364
ERLIN2	4.34812e-09	0.270308
ATP8B2	4.37276e-09	0.270267
PALM	4.40412e-09	0.270213
REV1	4.40841e-09	0.270207
NCAPD3	4.52082e-09	0.270027
DONSON	4.52504e-09	0.270018
MTHFSD	4.55625e-09	0.269963
REXO4	4.59417e-09	0.269906
ALKBH1	4.60509e-09	0.269884
PFKL	4.62947e-09	0.269845
GTF2F1	4.66055e-09	0.26979
RELA	4.66468e-09	0.269779
MKNK1	4.70243e-09	0.269729
ATP5B	4.7267e-09	0.269685
HRAS	4.73751e-09	0.269666
ERC2	4.76173e-09	0.26963
BAT3	4.77921e-09	0.2696
PPARD	4.87047e-09	0.269463
TEAD1	4.89458e-09	0.269425
CCNL1	4.91866e-09	0.26939
KPNA6	4.92932e-09	0.269369
TBC1D2B	4.98682e-09	0.269281
ACD	5.00412e-09	0.269254
KIAA1609	5.03477e-09	0.269209
TMBIM4	5.03866e-09	0.2692
RBBP5	5.22288e-09	0.268952
HBS1L	5.22666e-09	0.268942
DCTN2	5.2371e-09	0.268922
SIDT2	5.2513e-09	0.268897
CDKN1B	5.2513e-09	0.268899
PPP3CB	5.2817e-09	0.268848
PSMB6	5.33203e-09	0.268785
CDK5RAP3	5.38231e-09	0.268709
NRD1	5.55222e-09	0.268497
CROT	5.57574e-09	0.268459
FAM59A	5.58595e-09	0.268443
RPP38	5.58951e-09	0.26844
DAP3	5.62623e-09	0.268384
ZNF3	5.66955e-09	0.268327
HK1	5.7791e-09	0.268196
SYNGR1	5.83553e-09	0.268118
LRP6	5.87867e-09	0.268068
MRPS10	5.90852e-09	0.268025
LARS2	5.91189e-09	0.268023
SSX2	5.92847e-09	0.268
EDEM3	5.98467e-09	0.267925
MIS12	5.98799e-09	0.267917
SUV420H1	6.0111e-09	0.267889
C10orf88	6.04738e-09	0.26784
RSRC1	6.05066e-09	0.267835
BCLAF1	6.08688e-09	0.267788
GRHL2	6.11647e-09	0.267756
H1FX	6.13945e-09	0.267723
PRCC	6.15582e-09	0.2677
GRB10	6.25763e-09	0.267584
MAP2K3	6.30334e-09	0.267523
SETD6	6.30334e-09	0.267524
SFPQ	6.37865e-09	0.267438
UBE2O	6.38829e-09	0.267423
HSPB6	6.47003e-09	0.267331
KIF1A	6.47962e-09	0.267318
TLN1	6.49574e-09	0.267293
PHLPP	6.67546e-09	0.267091
C21orf25	6.73358e-09	0.267045
JTB	6.73358e-09	0.267042
COL9A2	6.79158e-09	0.266991
RFC1	6.79158e-09	0.26699
ENTPD7	6.96483e-09	0.266776
KTELC1	6.96483e-09	0.266746
YWHAE	6.96483e-09	0.266785
CEP192	6.96483e-09	0.266755
PTOV1	6.96483e-09	0.266749
MEGF8	6.96483e-09	0.266757
DPAGT1	7.08353e-09	0.266643
DUSP14	7.08353e-09	0.266655
TTBK2	7.08353e-09	0.266649
DNMBP	7.20573e-09	0.266522
DMXL2	7.20573e-09	0.266522
TAF1A	7.26281e-09	0.266445
ASTE1	7.26281e-09	0.266457
LRCH4	7.32371e-09	0.266399
ZNF423	7.5141e-09	0.266226
PLCB4	7.57481e-09	0.266157
FKBP8	7.62725e-09	0.26608
PLEKHA1	7.62725e-09	0.266061
UAP1	7.62725e-09	0.266075
STARD7	7.94617e-09	0.265764
RAI16	7.9979e-09	0.265718
SDAD1	7.9979e-09	0.265722
EIF5B	7.9979e-09	0.265749
USP20	8.05808e-09	0.265654
LPIN2	8.11386e-09	0.265627
FAM119B	8.11386e-09	0.265642
ZNF518	8.17389e-09	0.265595
RTCD1	8.29817e-09	0.265445
ZNF434	8.42233e-09	0.265375
NADK	8.61061e-09	0.265215
NF1	8.72981e-09	0.265065
METTL1	8.72981e-09	0.265093
BRMS1	8.84875e-09	0.26499
DNMT1	8.84875e-09	0.264999
UCHL3	8.90813e-09	0.264933
ILK	8.96268e-09	0.264885
EHD3	8.96268e-09	0.26488
GRK5	9.08589e-09	0.264772
E2F1	9.14501e-09	0.264747
C14orf138	9.26799e-09	0.264656
VPS24	9.32696e-09	0.264571
TBK1	9.38586e-09	0.264531
CSK	9.43471e-09	0.264493
TDRD3	9.43471e-09	0.264503
HNRPK	9.43471e-09	0.264496
NOL6	9.49343e-09	0.264453
C10orf22	9.61069e-09	0.264331
KIAA0947	9.61069e-09	0.264338
ISCU	9.66922e-09	0.264314
RHOQ	9.7277e-09	0.264254
C10orf18	9.84966e-09	0.264165
KCNS1	9.90797e-09	0.264103
RHOG	9.95049e-09	0.264096
CSNK1G3	9.95049e-09	0.264054
C16orf59	9.95049e-09	0.264066
NCAPG2	9.95049e-09	0.264089
KIAA0284	1.00086e-08	0.264021
SRPK2	1.00561e-08	0.263998
PTPN6	1.00561e-08	0.263983
MARCKS	1.00561e-08	0.263997
ARNT	1.0114e-08	0.263934
FCMD	1.01666e-08	0.263911
KIAA0913	1.01666e-08	0.263903
MADD	1.02243e-08	0.263859
HELZ	1.03397e-08	0.263781
KPNA4	1.03397e-08	0.263753
CREB1	1.06438e-08	0.263545
ZC3H3	1.06438e-08	0.263534
FBXO2	1.07012e-08	0.263514
MED21	1.08158e-08	0.263432
FLJ20294	1.08158e-08	0.263445
MED16	1.0873e-08	0.263367
COASY	1.11186e-08	0.263244
SEMA4D	1.11698e-08	0.263188
CIAPIN1	1.11698e-08	0.263172
PSKH1	1.13521e-08	0.263083
RNASEH2B	1.14716e-08	0.262995
CTBP2	1.15909e-08	0.262904
PRPSAP1	1.16475e-08	0.262883
WEE1	1.18231e-08	0.262749
PES1	1.18231e-08	0.262745
ACTL6A	1.1942e-08	0.262689
ABI1	1.19983e-08	0.262652
ALDH4A1	1.24292e-08	0.262402
PNPLA2	1.26725e-08	0.262255
DPH4	1.27907e-08	0.262196
JAG2	1.30335e-08	0.262044
MAN2B1	1.31515e-08	0.261981
GLMN	1.33315e-08	0.261876
BRAP	1.33869e-08	0.261829
DNAJC8	1.34353e-08	0.261815
SPINT2	1.34353e-08	0.261822
RPA2	1.35527e-08	0.261756
LOC283345	1.36078e-08	0.261723
CSTF3	1.36629e-08	0.261693
ADAR	1.378e-08	0.261622
SMNDC1	1.38278e-08	0.261582
C19orf62	1.38278e-08	0.261585
LTBP3	1.38827e-08	0.261542
PFDN4	1.43711e-08	0.261302
AAK1	1.44256e-08	0.261284
GNL3L	1.47895e-08	0.261098
NOL8	1.49675e-08	0.260999
HYPE	1.50216e-08	0.260958
FAM32A	1.51375e-08	0.260909
POLR1B	1.5315e-08	0.260832
VPS4B	1.5361e-08	0.260803
LRRC40	1.5361e-08	0.26078
AP3S1	1.54147e-08	0.260768
FXR2	1.55917e-08	0.26068
TBC1D4	1.5707e-08	0.260613
DNAJB2	1.61299e-08	0.260418
ABCF3	1.61832e-08	0.2604
ANGEL1	1.62364e-08	0.260363
LRRC61	1.64125e-08	0.260302
SFRS10	1.67728e-08	0.260132
RIOK2	1.69485e-08	0.260052
MYCBP2	1.70012e-08	0.260024
BMPR1A	1.72379e-08	0.259931
CNOT1	1.73518e-08	0.259866
TUBG2	1.73954e-08	0.259849
GNE	1.73954e-08	0.259858
SLC25A36	1.74477e-08	0.259812
EHMT2	1.76224e-08	0.259744
RP11-298P3.3	1.78581e-08	0.259656
PILRB	1.79102e-08	0.25963
AP1G2	1.80233e-08	0.259567
CCT3	1.83195e-08	0.259466
RPS23	1.85543e-08	0.259364
RBCK1	1.87279e-08	0.259282
PRR13	1.88404e-08	0.259231
WRB	1.89527e-08	0.259187
RBM15	1.94304e-08	0.259019
TRAIP	1.95424e-08	0.258978
KIAA0922	1.95934e-08	0.25895
ATAD4	1.97051e-08	0.258895
RIMS3	1.97559e-08	0.258869
FMO4	2.00497e-08	0.258757
ELAVL1	2.00902e-08	0.258742
GALNT11	2.00902e-08	0.258739
WTAP	2.02014e-08	0.258702
ZNF669	2.06053e-08	0.258557
RHOB	2.06053e-08	0.258548
CUL7	2.06555e-08	0.258534
KIAA0141	2.07057e-08	0.2585
MED8	2.07558e-08	0.258484
NFATC2IP	2.08059e-08	0.258461
PHLPPL	2.08559e-08	0.258451
ASCC1	2.12079e-08	0.258331
TARBP2	2.13785e-08	0.258267
CAMSAP1	2.14281e-08	0.25824
AMOTL2	2.14777e-08	0.258218
IVNS1ABP	2.15273e-08	0.25819
ZNF764	2.18178e-08	0.258108
[truncated: 10,044 more rows]
