# Supplementary material for: Integrative proteogenomic analyses of human tumours identifies ADNP as a novel oncogenic mediator of cell cycle progression in high-grade serous ovarian cancer with poor prognosis
Source: eBioMedicine. 2019 Nov 22;50:191–202. doi: 10.1016/j.ebiom.2019.11.009 (PMC6921307; doi:10.1016/j.ebiom.2019.11.009)
Supplement: Supplementary file 12 [file mmc12.xlsx]

## Sheet: Sheet4
Supplementary Table 11. Summary of pathway-specific proteomic alterations (possitively correlated genes) by Spearman rank correlation
Gene ID	p-value	Corr Coeff (r)
SUPT5H	6.59396e-07	0.395542
CTNNBL1	3.64244e-06	0.368916
RPRD1B	8.26141e-06	0.355274
PSME3	9.66609e-06	0.352585
NA	1.36496e-05	0.346588
CDK11A	2.35464e-05	0.336857
RB1	3.15464e-05	0.331501
HSPBP1	4.08735e-05	0.326673
ZNF512	4.94432e-05	0.323073
TBCB	7.61344e-05	0.314737
TOP1	0.000144981	0.301824
CHD4	0.000172735	0.298207
NDRG3	0.000177509	0.29764
CPNE1	0.000194257	0.295756
TARDBP	0.000245426	0.290809
IRF2BP1	0.000246696	0.290699
XRCC1	0.000248787	0.290519
PCIF1	0.000293562	0.286959
SMARCC2	0.00034056	0.283725
CSE1L	0.000367678	0.282041
HEATR1	0.000373245	0.28171
RBBP4	0.000378433	0.281405
SMARCC2	0.000383677	0.281101
ARHGAP35	0.000405784	0.279859
SAE1	0.00041201	0.27952
ADNP	0.000432168	0.278455
RTFDC1	0.000511653	0.274657
PRPF6	0.000565643	0.272374
HNRNPH1	0.000588766	0.271457
SON	0.000600242	0.271014
DLGAP4	0.000615912	0.270421
PRPF19	0.000620676	0.270244
RALY	0.000621139	0.270227
PWP2	0.000628684	0.269948
DDX27	0.00064815	0.269244
RALY	0.000661452	0.268774
PDCD11	0.000664025	0.268684
SF3B5	0.000704187	0.26732
NOSIP	0.000704301	0.267316
ECH1	0.00076724	0.265315
PAPSS1	0.000860758	0.262602
RBM42	0.000864358	0.262503
ILF3	0.000876466	0.262173
TOP1MT	0.000915904	0.261125
DHX9	0.000944748	0.260385
LCLAT1	0.00102949	0.258323
SUGT1	0.00103974	0.258084
ILF3	0.00104637	0.25793
PARP1	0.00105443	0.257745
BCLAF1	0.00114901	0.255662
NUP133	0.00115453	0.255545
SUGT1	0.00117487	0.255119
CDC73	0.00119014	0.254804
U2AF1	0.00121324	0.254334
VPS25	0.00121789	0.25424
UBAP2L	0.00121998	0.254198
CBX1	0.00122852	0.254027
SMARCD1	0.00124372	0.253726
NLE1	0.00125699	0.253465
STRBP	0.00126213	0.253365
RUVBL2	0.00127828	0.253052
LIG3	0.00128846	0.252857
RRP1B	0.00129568	0.252719
KRT72	0.00138031	0.251156
PNN	0.00139303	0.250929
ZC3H4	0.00142443	0.250375
EPS8L1	0.00143033	0.250273
DDX52	0.00145146	0.249908
NA	0.0014549	0.249849
SMARCB1	0.00149422	0.249184
RCC2	0.00151779	0.248792
CHD5	0.00152454	0.248681
U2AF1	0.00153176	0.248563
NCOA5	0.0015801	0.247784
UPF2	0.00161423	0.247247
IGF2BP3	0.00163826	0.246875
SRRT	0.00169849	0.245963
BCLAF1	0.0017416	0.245329
KRT7	0.00179041	0.244627
UBA2	0.00183669	0.243977
SNRNP200	0.00194273	0.242543
CHAMP1	0.00195718	0.242353
POLR2A	0.0020194	0.241548
RBM12	0.00209516	0.240599
IGF2BP1	0.00210602	0.240465
LZIC	0.00217893	0.239584
NUP98	0.00218353	0.239529
PRKDC	0.0021985	0.239352
EIF4A2	0.00222984	0.238984
TCOF1	0.0023059	0.238111
SARS2	0.00235115	0.237603
GSK3A	0.00243364	0.2367
ZNF326	0.0024518	0.236505
PUS7	0.00249517	0.236044
CHMP4B	0.00251155	0.235872
U2SURP	0.00254896	0.235482
TCOF1	0.00273064	0.23366
DNAJC7	0.00275221	0.233451
MYBBP1A	0.00276156	0.233361
WDR5	0.00280642	0.232932
PSPC1	0.00282166	0.232788
WDR3	0.00287585	0.23228
ILF2	0.00288924	0.232156
EIF4B	0.00295518	0.231552
EXOSC9	0.0029699	0.231419
GRWD1	0.00298082	0.231321
RTCA	0.00300443	0.231109
DDX21	0.00301877	0.230981
RBM17	0.00302317	0.230942
GATAD2B	0.00308628	0.230387
ZNF207	0.00324395	0.229042
COG2	0.00328634	0.22869
FXR2	0.00337115	0.227999
WBP11	0.00344171	0.227435
ILKAP	0.00344865	0.22738
TRIM28	0.0034561	0.227321
ITCH	0.00350862	0.22691
ACLY	0.00353006	0.226744
PIGT	0.00356291	0.22649
CCAR1	0.00358691	0.226307
EIF4G1	0.00362225	0.226038
SMNDC1	0.00368903	0.225537
EIF4G1	0.00371711	0.225329
HNRNPM	0.00373905	0.225167
ACLY	0.00387041	0.224216
NUFIP2	0.00394898	0.223661
RHPN2	0.0039986	0.223315
SRSF2	0.00400116	0.223297
NFS1	0.00400682	0.223258
HMGA2	0.00408258	0.222738
TIMM50	0.00434506	0.221002
FIP1L1	0.0043877	0.220728
RING1	0.00443263	0.220443
FIP1L1	0.00445642	0.220293
RNMT	0.00454209	0.219758
MAPRE1	0.00454315	0.219751
NOL11	0.00456163	0.219637
RUVBL1	0.00469196	0.218843
AKAP8L	0.00476995	0.218378
KHSRP	0.00483252	0.218009
NOP2	0.00486595	0.217813
CTSA	0.00486891	0.217796
NAPA	0.00499002	0.217099
UTP14A	0.00500732	0.217
HNRNPA1L2	0.00517378	0.216068
TOMM34	0.00517444	0.216064
CPSF1	0.00517691	0.216051
PRMT1	0.00524068	0.215701
PPP5C	0.00528339	0.215469
ACSS2	0.00528447	0.215463
ACIN1	0.00530959	0.215327
BCAT2	0.00533098	0.215212
LSM14A	0.00541733	0.214751
UBAP2L	0.00543992	0.214631
USP39	0.00544153	0.214623
CRNKL1	0.0054711	0.214467
PSMB5	0.0056398	0.213593
SLC25A13	0.00566565	0.213461
RBM27	0.00568824	0.213346
CC2D1A	0.00571547	0.213208
SUCLA2	0.00573352	0.213117
PRPF3	0.00596394	0.211975
TRMT6	0.00601304	0.211736
PRPF8	0.00613478	0.211153
DDX23	0.00616605	0.211004
PCBP2	0.00642797	0.209788
DDX17	0.00643928	0.209736
BRD4	0.00666412	0.208727
DFFA	0.00674424	0.208375
VPS36	0.00676912	0.208266
TRA2A	0.00681494	0.208067
EIF4A1	0.00698924	0.20732
NUP37	0.00701822	0.207197
HNRNPUL1	0.00705574	0.207039
PCID2	0.00749072	0.205258
THOC2	0.00750185	0.205213
SFPQ	0.00753141	0.205095
IGF2BP2	0.00759212	0.204855
HNRNPA1	0.00763675	0.20468
PDS5B	0.00799887	0.203287
UFC1	0.0080476	0.203104
BROX	0.00808143	0.202977
HNRNPH3	0.0081349	0.202778
RBBP7	0.00817395	0.202633
EXOSC10	0.00834014	0.202024
AHCY	0.00839813	0.201813
CGN	0.00840055	0.201805
NFIA	0.00840491	0.201789
HDAC2	0.0084407	0.20166
ANAPC7	0.00849843	0.201453
SLTM	0.00850063	0.201445
SF3B3	0.00860349	0.201079
POLR2B	0.00866249	0.200871
U2AF1L4	0.0087781	0.200467
POLB	0.0087827	0.200451
SDF2	0.00879459	0.200409
EIF1B	0.00883929	0.200255
KIF1A	0.00891574	0.199991
THYN1	0.00924001	0.198896
C19orf43	0.00934824	0.198538
MTA2	0.0094222	0.198295
TCERG1	0.00963227	0.197615
SRSF1	0.0102089	0.19581
RBMX	0.0102433	0.195706
PRPF40A	0.0103161	0.195485
HNRNPH2	0.0103903	0.195261
SPG20	0.0104309	0.195139
PCBP2	0.0105851	0.19468
PCBP2	0.010754	0.194184
HNRNPD	0.0107557	0.194179
SYMPK	0.0107924	0.194072
C14orf166	0.0109215	0.193699
NA	0.0110752	0.193259
KRT4	0.0115202	0.192014
GIPC1	0.011555	0.191919
NUDT21	0.0116728	0.191597
XPO5	0.0117171	0.191477
UMPS	0.0117656	0.191345
KRT17	0.011829	0.191174
GLO1	0.0119431	0.190869
SRRM1	0.0121001	0.190453
LAS1L	0.0123677	0.189754
BCAM	0.012485	0.189452
HNRNPD	0.0125387	0.189314
YTHDF3	0.0125789	0.189211
TOP2A	0.0126676	0.188986
KRT20	0.0127654	0.188739
THOC1	0.0128358	0.188562
GRB7	0.0130165	0.188112
KRT19	0.0131434	0.187798
CUX1	0.0131523	0.187777
NOLC1	0.0131764	0.187718
EFTUD2	0.0132044	0.187649
SPTBN4	0.0133198	0.187368
SRSF8	0.0133468	0.187302
MTA1	0.0138626	0.186072
ORC3	0.0139601	0.185844
HCFC1	0.0140021	0.185746
SNRPB2	0.0141892	0.185313
PHF3	0.0143026	0.185053
C12orf10	0.0143979	0.184836
UTP18	0.0145458	0.184501
SLC27A3	0.0146429	0.184283
DPF2	0.0146978	0.18416
TMEM189-UBE2V1	0.0148149	0.1839
TRMT1	0.0148149	0.1839
KRT79	0.0149176	0.183672
RPRD1A	0.0149194	0.183668
RANBP2	0.0155897	0.182218
ARGLU1	0.0156504	0.182089
LRRC47	0.0157375	0.181905
WDR18	0.0157528	0.181873
GTF3C5	0.0158729	0.181621
NAA10	0.0162242	0.180893
MINA	0.0167631	0.179802
SNRPA	0.0167652	0.179797
LIG1	0.0169027	0.179524
ACAA2	0.0169612	0.179408
SCAI	0.0175364	0.178286
ZC3HAV1L	0.0175452	0.17827
EMG1	0.0177296	0.177917
TTC37	0.0178609	0.177667
FYTTD1	0.0179023	0.177589
GNPAT	0.0179361	0.177525
KDM1A	0.0179767	0.177449
CDH1	0.017988	0.177427
DDX50	0.0180277	0.177353
PDCD5	0.0184405	0.176585
MECOM	0.01855	0.176384
PARD6B	0.0187113	0.176089
IRF2BP2	0.0191247	0.175343
BUB3	0.0195048	0.17467
GSK3B	0.0196822	0.174359
NOC2L	0.019784	0.174182
MAVS	0.0199693	0.173861
RCC1	0.0200053	0.173799
NOP58	0.0200682	0.173691
SF3B2	0.0201212	0.1736
YTHDF2	0.0202159	0.173438
MLLT4	0.0202542	0.173373
LUC7L3	0.0203751	0.173168
SMARCC1	0.0204282	0.173078
KRT15	0.0205372	0.172894
PABPC4	0.0205567	0.172861
CDC23	0.0209243	0.172247
RBM28	0.0209936	0.172133
BPNT1	0.0211125	0.171937
CKB	0.0211527	0.171871
CUX1	0.0213479	0.171551
KIF2A	0.0214999	0.171304
MECOM	0.0215958	0.171149
NOL6	0.0216173	0.171114
FXR1	0.0216688	0.171032
SRSF6	0.0216693	0.171031
PABPC4	0.0216773	0.171018
RGPD2	0.0218448	0.170749
IRF2BP2	0.0220812	0.170373
AAK1	0.0222683	0.170078
CHD3	0.0224063	0.169861
TJP1	0.0225156	0.16969
TJP1	0.0228003	0.169249
RBM15	0.0230436	0.168875
CLASP1	0.0233715	0.168377
RBMXL1	0.0235487	0.16811
CNP	0.0236878	0.167902
NCL	0.0237257	0.167845
SNRPA1	0.0238255	0.167696
PAX8	0.0238754	0.167622
WDR82	0.0245413	0.166645
MCAM	0.0246143	0.166539
FNDC3A	0.0251537	0.165765
PUM2	0.0251815	0.165726
HNRNPDL	0.0255438	0.165214
RBM34	0.0255591	0.165193
GFPT1	0.0255874	0.165153
TM9SF4	0.0258728	0.164755
FLOT2	0.0259168	0.164694
SRSF12	0.0263374	0.164114
DDX56	0.0264077	0.164018
HNRNPU	0.0264667	0.163938
IPO8	0.0264801	0.16392
HNRNPU	0.0265583	0.163813
PDCD4	0.0266505	0.163688
PPID	0.0271464	0.163021
DNAJC10	0.0272927	0.162826
CHERP	0.0279156	0.162006
KRT5	0.0279356	0.16198
ISYNA1	0.0280448	0.161838
RBM39	0.028087	0.161783
SLC44A2	0.0280938	0.161774
NFYB	0.0287504	0.160931
HDGF	0.0287916	0.160878
VAPB	0.0288349	0.160823
DDX39A	0.0288894	0.160754
PIGS	0.0290057	0.160607
SLC29A1	0.0290091	0.160602
KRT13	0.0290244	0.160583
DNAJC8	0.0290351	0.16057
MRTO4	0.0290764	0.160517
RRS1	0.02924	0.160312
HDAC1	0.0294844	0.160006
VWA8	0.029646	0.159805
PNKP	0.0301016	0.159243
HNRNPA2B1	0.0311674	0.157955
ATP6V0A1	0.031267	0.157836
CLASP1	0.0312781	0.157823
EEF2K	0.0314256	0.157648
ADI1	0.031433	0.157639
SRSF4	0.0314717	0.157593
NA	0.0315972	0.157445
CIRH1A	0.0316903	0.157336
ATP6V0A1	0.0317261	0.157294
PAK4	0.0317407	0.157277
SUGP2	0.0318807	0.157113
CPSF2	0.0319404	0.157043
DNAJB1	0.0320475	0.156918
TIAL1	0.032362	0.156553
DHRS11	0.0328152	0.156032
CCDC58	0.0331768	0.155621
YWHAQ	0.0335649	0.155184
PEPD	0.0335685	0.15518
EIF3F	0.0335764	0.155171
PRSS3	0.033721	0.155009
HNRNPL	0.0338875	0.154823
SPINT2	0.0339585	0.154744
EPRS	0.0339956	0.154703
HP1BP3	0.0345215	0.154123
G3BP1	0.0347233	0.153902
RSL1D1	0.0348634	0.15375
EPB41L1	0.0349443	0.153662
LBR	0.0352434	0.153338
MTA3	0.0357577	0.152787
NELFB	0.0359121	0.152623
EIF3C	0.0363106	0.152202
UTP15	0.0366138	0.151884
NFIX	0.0370867	0.151392
YWHAB	0.0373409	0.15113
JUP	0.037732	0.150729
BLMH	0.0378884	0.15057
SAFB2	0.038336	0.150117
FKBP5	0.0384488	0.150004
RASAL1	0.0384709	0.149981
NXF1	0.0385974	0.149855
RANBP3	0.03897	0.149483
NONO	0.0390708	0.149383
SAP30BP	0.039146	0.149308
STAMBP	0.0392834	0.149172
PCNP	0.0397081	0.148755
EPB41L1	0.0397258	0.148738
RNF114	0.039885	0.148582
FRG1	0.0401995	0.148276
STAT5B	0.0402013	0.148274
TIAL1	0.0402966	0.148182
MAP2	0.0403737	0.148108
ESD	0.040512	0.147974
CDV3	0.0410523	0.147456
IK	0.0415091	0.147023
PRUNE	0.0415589	0.146976
RTCB	0.0418853	0.146669
HNRNPA3	0.0421217	0.146448
ACTL6A	0.0424196	0.14617
STT3A	0.042474	0.14612
EHMT2	0.0425942	0.146008
TCEA2	0.0431024	0.14554
STAT5A	0.0431474	0.145499
BCCIP	0.043236	0.145418
CCDC124	0.0435746	0.145109
NUP107	0.0438593	0.144851
CKMT1A	0.0439383	0.14478
DDAH2	0.0441698	0.144572
RANBP3	0.0442721	0.14448
CDC42EP4	0.0444967	0.144278
TBL3	0.0445794	0.144205
SEC24C	0.0445917	0.144194
NACC1	0.0447662	0.144038
CMAS	0.0448906	0.143928
SMN1	0.0449241	0.143898
ACOT7	0.0449981	0.143832
GGH	0.0450196	0.143813
ELAVL1	0.0450226	0.143811
PNPT1	0.0451116	0.143732
RBM6	0.0451636	0.143686
XPOT	0.045354	0.143518
CLMN	0.0455959	0.143306
BUD31	0.0463469	0.142652
PANK4	0.0463695	0.142632
KRT16	0.0463717	0.14263
ACP1	0.0464454	0.142567
SERPING1	0.0466526	0.142388
LARP7	0.0467678	0.142289
QARS	0.0468136	0.14225
EPB41L3	0.0468466	0.142221
THOC6	0.0470485	0.142048
ARFGEF2	0.0474825	0.141679
HSP90AB1	0.0475162	0.14165
KHDRBS1	0.0475803	0.141596
STAU1	0.0478882	0.141336
ANP32E	0.0480965	0.14116
SF3B6	0.0484934	0.140828
APMAP	0.0485983	0.14074
MSH6	0.0487396	0.140623
BCCIP	0.0493766	0.140096
SLC25A12	0.050222	0.139405
USP48	0.0504074	0.139255
DCPS	0.0509864	0.138788
TPR	0.0513574	0.138491
PYGB	0.0515364	0.138349
NUP160	0.0515446	0.138342
CUL3	0.0517102	0.138211
CPT1A	0.0517817	0.138154
SKIV2L2	0.0518787	0.138077
HSPA14	0.0522238	0.137805
STAU1	0.0522496	0.137784
ZMYM3	0.0524251	0.137646
RBM26	0.0528291	0.13733
PPP1CB	0.0531606	0.137072
ABCF2	0.0532459	0.137006
PLTP	0.0532518	0.137001
TCEAL5	0.0538606	0.136531
RBBP9	0.0539229	0.136484
PHF5A	0.0539719	0.136446
HNRNPUL2	0.054012	0.136415
CAD	0.0543434	0.136162
TBC1D15	0.0546445	0.135932
CARKD	0.0548553	0.135773
F11R	0.0556655	0.135162
AKAP8	0.056671	0.134414
RANBP6	0.0567894	0.134327
HMGN4	0.0569234	0.134228
GOLM1	0.057304	0.133949
KIAA0020	0.057544	0.133774
CHID1	0.0575765	0.13375
TOR1AIP1	0.0581323	0.133346
SUN1	0.0582545	0.133258
PRKD2	0.0582726	0.133244
ZMYND8	0.0586244	0.132991
TMX2	0.0587455	0.132904
HBS1L	0.058794	0.132869
CD2AP	0.0589162	0.132781
KIFC1	0.0592469	0.132545
CKMT2	0.0594245	0.132418
HYOU1	0.0594493	0.132401
STAT3	0.05956	0.132322
DNAJC3	0.0596978	0.132224
STAT3	0.0597321	0.1322
PRRC2A	0.0598216	0.132136
MMS19	0.0598492	0.132117
NA	0.0599114	0.132073
SART3	0.0602214	0.131854
KRT1	0.060507	0.131653
PLBD2	0.0609515	0.131342
AFAP1L2	0.0612302	0.131148
KPNA1	0.0614004	0.13103
XRN2	0.0614031	0.131028
ANKS1A	0.0614418	0.131001
COG3	0.0618742	0.130702
TSPYL5	0.0621156	0.130535
YWHAG	0.0621282	0.130527
AFAP1L2	0.0624912	0.130278
ASH2L	0.0627284	0.130116
STAG2	0.0627378	0.130109
PHF6	0.0641207	0.129173
DDOST	0.0641566	0.129149
CALR	0.0646438	0.128823
GATAD2A	0.0646534	0.128817
POFUT1	0.0648046	0.128716
XRCC6	0.064896	0.128655
CAPS	0.064939	0.128627
STAG2	0.0650575	0.128548
NIP7	0.0652089	0.128447
ERAP1	0.06555	0.128222
FUCA2	0.0657058	0.128119
PSMB6	0.0660382	0.127901
RASAL1	0.0662056	0.127791
ACSF2	0.0664187	0.127651
XRCC5	0.0673648	0.127037
RPN2	0.0677072	0.126816
DDX5	0.0679178	0.12668
LMNB2	0.0680171	0.126617
AAAS	0.0682421	0.126472
LAMA5	0.0683137	0.126427
RRP9	0.0683348	0.126413
SCPEP1	0.0687836	0.126127
ZMYND8	0.0688217	0.126103
TCEB3	0.0688972	0.126055
DAD1	0.0692662	0.125821
RDH13	0.0695815	0.125622
MFGE8	0.0695954	0.125613
CBX5	0.0697653	0.125506
RBM4B	0.0702075	0.125228
BCL2L1	0.070271	0.125189
CTR9	0.070326	0.125154
CRIP1	0.0703512	0.125138
UBE2M	0.0704739	0.125062
GDAP1	0.0707786	0.124872
RTN3	0.0709162	0.124786
EZR	0.0716179	0.124352
ALDH16A1	0.0718353	0.124218
UPF1	0.0718528	0.124207
ATAD3B	0.072069	0.124074
AP2M1	0.0721792	0.124007
SERPINC1	0.072216	0.123984
DDX18	0.0724878	0.123818
EHHADH	0.0725951	0.123752
ITGB1	0.0733322	0.123304
SF1	0.0735119	0.123195
COL15A1	0.0736718	0.123098
BRD3	0.0737509	0.123051
MAT2A	0.074067	0.12286
NUDC	0.0741402	0.122816
NUP93	0.0753591	0.122088
IPO5	0.0755693	0.121964
CDK2	0.0759734	0.121725
PREP	0.0773278	0.120931
ISCU	0.0776779	0.120728
CARKD	0.0777003	0.120715
GTF2I	0.0779419	0.120575
TALDO1	0.0784303	0.120293
TRIP12	0.0785594	0.120218
CPSF3	0.0786579	0.120162
NCBP1	0.0787078	0.120133
PRKCSH	0.0788361	0.12006
HNRNPR	0.0794606	0.119702
PRKCSH	0.0795136	0.119672
ADAR	0.0800517	0.119366
RAB34	0.0805124	0.119105
ABCE1	0.0809037	0.118885
FLOT1	0.0815866	0.118502
NA	0.0818998	0.118327
SF3A3	0.0819307	0.11831
KRT14	0.0819783	0.118283
ACSS1	0.0826509	0.117909
RFC3	0.082825	0.117813
COG4	0.0829628	0.117737
PPT1	0.0834827	0.11745
GGPS1	0.0836304	0.117369
NOL9	0.0837258	0.117317
ACP1	0.083826	0.117262
KRI1	0.0843253	0.116989
SUMO1	0.0847434	0.116761
KPNA2	0.0849323	0.116659
PODXL	0.0850008	0.116621
RRP1	0.0850495	0.116595
EIF3B	0.0850732	0.116582
RBM25	0.0856107	0.116291
PKP2	0.0858252	0.116176
EML4	0.0859117	0.116129
DNAJC9	0.0859844	0.11609
NELFE	0.0861148	0.11602
C7orf55-LUC7L2	0.0862605	0.115942
KRT75	0.0863106	0.115915
FBL	0.0864781	0.115825
ARID1A	0.0868498	0.115626
ACTN4	0.0872272	0.115425
RPN1	0.0873172	0.115377
ADAR	0.0878372	0.115101
HIST3H3	0.0879232	0.115056
GTF2E2	0.0881204	0.114952
DDX54	0.088474	0.114765
SMARCA1	0.0885573	0.114721
USP24	0.0885911	0.114704
NA	0.0886451	0.114675
SSB	0.0888657	0.114559
MSH2	0.0888782	0.114553
PPIAL4G	0.0891955	0.114386
DHX36	0.0892958	0.114334
SRSF7	0.0893408	0.11431
YWHAH	0.0893836	0.114288
FABP4	0.0893996	0.11428
MPHOSPH10	0.0898827	0.114028
SCYL2	0.0910088	0.113444
MATR3	0.0910687	0.113413
PRPF4	0.0910852	0.113405
ADK	0.0913912	0.113247
TBL1XR1	0.0915359	0.113173
ITPA	0.0917916	0.113042
PSIP1	0.0920866	0.112891
ATAD3A	0.09313	0.112359
ATXN10	0.093164	0.112342
SKIV2L	0.093523	0.11216
FTO	0.0936829	0.11208
ALDH3A2	0.0937741	0.112034
CBX3	0.0942342	0.111802
SEC23A	0.0943384	0.111749
PLD3	0.0947611	0.111537
SMARCA2	0.0957336	0.111052
SAMHD1	0.0960336	0.110903
ZC3HAV1	0.0960505	0.110895
CCDC91	0.0965151	0.110665
DSC2	0.0968257	0.110512
PPIH	0.0969843	0.110433
RPN2	0.0971674	0.110343
RAVER1	0.0977245	0.11007
RPSA	0.0978143	0.110026
PUF60	0.0981631	0.109856
SIN3A	0.0982392	0.109818
CPSF7	0.0982833	0.109797
NDUFAF7	0.0982975	0.10979
SPTBN1	0.0988855	0.109504
BIRC6	0.0989584	0.109469
ATF7IP	0.0991247	0.109388
SF1	0.0991435	0.109379
SCO2	0.0992109	0.109346
HNRNPR	0.0998039	0.10906
TIMM44	0.100198	0.108869
PUM1	0.100212	0.108863
GTPBP4	0.100525	0.108712
PPL	0.10053	0.10871
MTX1	0.100533	0.108709
RPA1	0.101463	0.108264
EIF3G	0.101578	0.108209
SMYD5	0.101675	0.108163
HIST1H1C	0.101849	0.10808
FAM162A	0.102398	0.10782
NFIC	0.102796	0.107632
PUF60	0.103065	0.107505
STAG1	0.10333	0.10738
KPNA4	0.103413	0.107341
NA	0.103506	0.107297
HIST1H1E	0.103781	0.107168
PBX2	0.103902	0.107112
TOMM40	0.104202	0.106971
TPD52L2	0.104548	0.10681
DDX1	0.105145	0.106532
SMARCA5	0.105606	0.106318
OS9	0.106317	0.105989
HTATSF1	0.106782	0.105776
PPP1R21	0.106897	0.105723
H3F3B	0.107115	0.105623
MRPL9	0.107159	0.105603
PKN1	0.107398	0.105493
LANCL1	0.10757	0.105415
TNPO3	0.107838	0.105292
DPT	0.108525	0.104979
GCDH	0.108909	0.104805
EIF3E	0.109167	0.104689
NHP2L1	0.109801	0.104402
FAM50A	0.109995	0.104315
IRGQ	0.11004	0.104295
PSIP1	0.110171	0.104236
INTS3	0.11039	0.104137
UBA3	0.110746	0.103978
HIST1H1D	0.110766	0.103969
DHPS	0.110942	0.10389
SPTBN1	0.11128	0.103739
DDX39B	0.111411	0.103681
HIST2H3A	0.111623	0.103586
EPCAM	0.111815	0.103501
GART	0.111918	0.103455
SRSF5	0.112006	0.103416
HM13	0.112026	0.103407
OSBPL1A	0.112445	0.103221
KDM3B	0.11248	0.103206
CD151	0.112876	0.103031
LAMB2	0.112921	0.103011
TBL1X	0.113128	0.10292
GBA	0.113297	0.102845
RDX	0.11355	0.102734
TEX10	0.113799	0.102624
KIAA1468	0.114663	0.102246
SRGAP2	0.114738	0.102213
GALNT2	0.115074	0.102067
RAN	0.11517	0.102025
HIST1H3J	0.11537	0.101938
TXNDC17	0.115597	0.101839
NARS	0.11649	0.101452
HIST4H4	0.116673	0.101373
EIF5B	0.11689	0.10128
PIN1	0.117429	0.101048
NT5DC1	0.11796	0.10082
AP2A1	0.119241	0.100274
PRKAR2A	0.119246	0.100271
NSFL1C	0.119411	0.100202
EIF3L	0.119798	0.100037
TSNAX	0.119834	0.100022
TMCO1	0.120014	0.0999459
PSMC1	0.12002	0.0999435
HOOK1	0.120326	0.0998141
PEX14	0.120781	0.099622
PUM1	0.121379	0.0993704
YWHAE	0.121458	0.0993374
DNMT1	0.121646	0.0992587
RBMS2	0.122225	0.0990162
DDX46	0.12305	0.0986727
PMPCA	0.123402	0.0985263
NOP56	0.123428	0.0985154
TSC22D1	0.123513	0.0984802
TMPO	0.123665	0.098417
SLC9A3R1	0.123745	0.098384
FUBP1	0.123792	0.0983645
RPF2	0.123808	0.0983579
RPS19	0.124126	0.0982266
EIF2A	0.125319	0.0977349
SLPI	0.125367	0.0977152
RBM10	0.125367	0.0977151
RBM10	0.125399	0.0977023
BTF3L4	0.126024	0.0974461
CUL1	0.12693	0.0970765
CLUH	0.127145	0.096989
AGRN	0.127263	0.0969412
TSFM	0.12818	0.0965695
BOP1	0.128251	0.096541
TXLNG	0.128304	0.0965194
TARS2	0.128343	0.0965038
SYNPO2	0.128532	0.0964271
GNS	0.128723	0.0963504
LRRC40	0.128733	0.0963461
SGTA	0.129266	0.0961318
SERBP1	0.129304	0.0961166
UCHL1	0.129778	0.0959262
GCN1L1	0.129783	0.0959243
UBE2V2	0.131592	0.0952028
TRMT1L	0.131598	0.0952002
EIF3H	0.132526	0.0948328
RAB22A	0.133719	0.0943628
DERA	0.133801	0.0943304
SORT1	0.13407	0.094225
PDCL3	0.134981	0.0938688
PSMD2	0.135082	0.0938293
ITPR3	0.135469	0.0936786
BAIAP2	0.136015	0.0934662
RPL13	0.136032	0.0934599
TIA1	0.136201	0.0933942
NA	0.13664	0.0932239
EIF3A	0.136641	0.0932237
NF2	0.136669	0.0932128
BAIAP2	0.137026	0.0930747
EEF2	0.138628	0.0924583
EDF1	0.139921	0.0919643
APOD	0.141083	0.091523
POLR2H	0.141593	0.0913302
EIF4E	0.141768	0.0912641
SREK1	0.1423	0.0910634
BAX	0.142418	0.0910192
GALNT3	0.142766	0.0908881
NT5C3A	0.142976	0.0908094
DSG2	0.145166	0.0899915
HMGB1	0.145761	0.0897707
DDX42	0.146014	0.0896771
SRP9	0.147051	0.0892941
HMGN3	0.147585	0.0890976
GLB1	0.148068	0.0889202
OGN	0.148188	0.0888763
GTF2B	0.148737	0.0886753
RBM4	0.14879	0.0886556
HEATR2	0.14885	0.0886337
RBM14	0.148976	0.0885877
SUPT16H	0.149114	0.0885374
PDCD10	0.149738	0.0883101
TCEA1	0.149816	0.0882817
APP	0.15011	0.0881745
ACTN3	0.150218	0.0881353
EPB41L2	0.151977	0.0874988
OAS1	0.152159	0.0874331
PES1	0.152299	0.0873828
PGD	0.1525	0.0873106
OAS1	0.152779	0.0872101
AP2A2	0.15281	0.0871992
NA	0.152925	0.0871578
ADSS	0.153041	0.0871161
SLIRP	0.153108	0.0870921
NCK1	0.153468	0.0869631
NIT2	0.153596	0.0869174
FECH	0.153631	0.0869045
PDIA6	0.153719	0.0868732
PUS1	0.153724	0.0868712
SRSF9	0.153883	0.0868146
EPB41L2	0.154177	0.0867093
STK24	0.154428	0.0866198
PSMD11	0.154703	0.0865217
FUBP3	0.154925	0.0864426
HSP90B1	0.15503	0.0864055
MGEA5	0.155521	0.0862307
PPP2R5D	0.155756	0.0861473
ALDH4A1	0.155787	0.0861366
NDRG2	0.156558	0.0858633
GSTM4	0.157295	0.0856031
TPT1	0.15737	0.0855768
IDE	0.157563	0.0855089
SMC4	0.157799	0.0854259
MAP7	0.157874	0.0853994
PTP4A2	0.158378	0.0852224
FNBP1L	0.158465	0.0851918
NAP1L1	0.158609	0.0851415
CUL4A	0.159288	0.0849038
PCBP1	0.160003	0.0846539
NID1	0.161513	0.084129
RECQL	0.16179	0.0840331
ACAD9	0.16217	0.0839017
GTF3C3	0.162487	0.0837924
HMBS	0.162797	0.0836854
SERBP1	0.163133	0.0835695
LYPLA2	0.16314	0.0835671
ZNF384	0.163268	0.0835233
ZFR	0.163675	0.0833833
SCLY	0.16414	0.0832238
KRT18	0.164497	0.0831014
PLAA	0.164778	0.0830051
MRPS17	0.165297	0.0828278
NUP35	0.165642	0.08271
RNF20	0.166445	0.0824366
STMN1	0.167108	0.0822116
CLIC1	0.167489	0.0820826
CCAR2	0.167619	0.0820386
TBC1D4	0.16898	0.0815794
EIF3M	0.169181	0.0815115
PTGES3	0.169429	0.0814284
PTK7	0.169728	0.081328
AP2B1	0.169799	0.0813039
LAMC1	0.169898	0.081271
PBXIP1	0.170164	0.0811815
KRT6A	0.170224	0.0811616
THBS3	0.17025	0.0811529
GSTM2	0.170334	0.0811246
FOXK1	0.1704	0.0811027
NAE1	0.172755	0.0803175
TP53BP1	0.173718	0.0799983
NOC3L	0.17381	0.0799678
PTPN1	0.174042	0.0798912
UACA	0.175407	0.0794413
PSMC2	0.175695	0.0793468
ACTN2	0.175775	0.0793204
NA	0.176162	0.0791935
SEPHS1	0.176555	0.0790647
FKBP7	0.176935	0.0789405
NSF	0.177075	0.0788945
LARP4B	0.177083	0.0788919
BZW2	0.177237	0.0788416
HMGA1	0.178102	0.0785595
SYNCRIP	0.178471	0.0784394
PDPR	0.1786	0.0783976
NA	0.179104	0.0782337
CCDC132	0.181512	0.0774556
RPA3	0.181635	0.0774159
DNTTIP2	0.181696	0.0773962
UBE2H	0.182165	0.0772456
SEC23B	0.18237	0.0771798
TOMM22	0.183032	0.0769677
ATXN2L	0.183141	0.0769327
RNASET2	0.18334	0.0768692
YLPM1	0.183347	0.0768669
ARHGEF1	0.183394	0.0768518
CASP3	0.183531	0.0768079
GPI	0.184059	0.0766395
LUC7L	0.184717	0.0764296
CUL7	0.184799	0.0764036
CPVL	0.184834	0.0763925
AAMP	0.185095	0.0763095
GGCT	0.185336	0.0762328
TFRC	0.186218	0.0759529
SET	0.186453	0.0758786
ANP32A	0.187228	0.0756336
EIF2AK2	0.188949	0.0750915
DNAJC11	0.189095	0.0750456
SPTAN1	0.189159	0.0750258
NIT1	0.189193	0.0750149
C11orf31	0.189528	0.07491
NTPCR	0.190332	0.0746583
LAD1	0.190353	0.0746518
BTF3	0.190877	0.0744879
ENO1	0.191186	0.0743916
SPTAN1	0.191608	0.0742603
TES	0.191656	0.0742453
PTPRF	0.191684	0.0742365
SRI	0.191748	0.0742166
SET	0.19257	0.073961
HARS	0.192832	0.0738799
2016-09-10	0.192873	0.0738671
TSSC4	0.192944	0.073845
SPTAN1	0.194543	0.0733508
ARFIP1	0.195131	0.0731694
LTBP1	0.195735	0.0729836
PGM3	0.19607	0.0728807
SFN	0.196105	0.0728698
LTBP1	0.196205	0.0728391
AGPS	0.197019	0.0725898
HNRNPC	0.197827	0.0723427
MON2	0.198176	0.0722359
FARSB	0.198823	0.0720389
DBT	0.198881	0.0720212
KCTD21	0.198953	0.0719993
PGAM5	0.19901	0.0719819
RIC8A	0.199175	0.0719318
SMEK2	0.200039	0.0716692
TROVE2	0.200284	0.0715951
DDX6	0.200413	0.0715557
IGFBP7	0.200855	0.0714221
PPFIBP1	0.201057	0.0713608
MYO6	0.201671	0.0711752
ANP32B	0.202215	0.0710111
KRT23	0.202346	0.0709716
CAND1	0.202723	0.070858
FABP3	0.202811	0.0708317
HNRNPC	0.203036	0.0707639
PPIA	0.204501	0.0703243
NA	0.205144	0.0701319
PGAM5	0.206786	0.0696423
DNAJB11	0.206903	0.0696074
CTBP2	0.207035	0.0695681
HSPG2	0.207073	0.0695569
PAIP1	0.207338	0.0694782
CLASP2	0.207618	0.069395
AHCYL2	0.207632	0.0693908
EIF3D	0.207772	0.0693493
PDE4DIP	0.208282	0.0691982
AGT	0.209191	0.0689292
AIMP2	0.209887	0.0687237
CUL2	0.210317	0.0685969
CDK1	0.210762	0.0684658
CTNNA2	0.211708	0.068188
COL4A2	0.212088	0.0680764
PAFAH1B1	0.212162	0.0680546
NA	0.212506	0.0679539
HSDL2	0.212932	0.0678293
MFN2	0.213043	0.0677969
ADA	0.214618	0.0673373
GSTA1	0.21491	0.0672523
MBD1	0.215031	0.0672171
ERBB2IP	0.216002	0.066935
LGALS9	0.216432	0.0668104
EDC3	0.216613	0.066758
PTRHD1	0.216749	0.0667185
FKBP8	0.216934	0.0666648
EWSR1	0.217641	0.0664605
NUDT19	0.217892	0.0663882
TOMM70A	0.21833	0.0662616
CSNK1A1	0.218801	0.0661259
TFG	0.219409	0.065951
H1FX	0.220643	0.0655968
PRKACB	0.220651	0.0655946
RHEB	0.22133	0.0654
NMT1	0.221529	0.0653433
HM13	0.221751	0.0652798
GSTA2	0.221911	0.0652339
MRPS5	0.222655	0.0650218
HMGN2	0.223754	0.0647088
USP15	0.223799	0.064696
ALDH1A1	0.224646	0.0644553
GSTM3	0.224746	0.0644269
PCYT1A	0.225379	0.0642475
PCNA	0.225974	0.0640791
PRPF4B	0.226043	0.0640597
GALNS	0.226052	0.0640573
ASPN	0.226878	0.0638238
ERGIC3	0.227189	0.0637361
PSMD13	0.227935	0.0635259
TNS1	0.228068	0.0634887
APCS	0.229687	0.063034
ACADVL	0.230202	0.0628897
NCDN	0.230429	0.0628263
HIST1H1A	0.231055	0.0626512
MAP1S	0.231235	0.0626009
PPFIBP1	0.231525	0.0625201
LRPPRC	0.231549	0.0625134
NA	0.232066	0.0623691
DDX47	0.232161	0.0623428
SRRM2	0.232215	0.0623277
FARSA	0.232679	0.0621985
NOL10	0.233316	0.0620215
RTKN	0.234656	0.0616497
QPRT	0.234703	0.0616368
PPP4R2	0.234901	0.0615819
PSMD1	0.236817	0.0610528
AUP1	0.237189	0.0609502
CD38	0.237437	0.0608821
KRT3	0.237945	0.0607423
GPS1	0.237953	0.0607401
FLAD1	0.238049	0.0607138
CPOX	0.238869	0.0604887
TECR	0.23997	0.060187
DBR1	0.240026	0.0601718
COL4A1	0.241236	0.0598412
EPS8L2	0.241251	0.059837
EPS15L1	0.241773	0.0596948
SMC1A	0.242182	0.0595833
RPL6	0.24223	0.0595704
NRD1	0.242718	0.0594376
HM13	0.242833	0.0594062
ENPP4	0.243614	0.059194
HIST1H1T	0.244179	0.0590409
NA	0.244347	0.0589953
PRKACB	0.244695	0.058901
PSMC5	0.245042	0.0588072
ABCF3	0.245309	0.0587349
EIF4G2	0.246143	0.0585096
RFC4	0.246273	0.0584747
TPP2	0.247238	0.0582143
CRK	0.247734	0.0580811
LMAN2L	0.248173	0.0579629
TMPO	0.248727	0.0578142
SRM	0.249028	0.0577334
ADD3	0.249273	0.0576677
CDKN2AIP	0.249329	0.0576527
AGK	0.249386	0.0576375
TACSTD2	0.24999	0.0574755
PAIP1	0.250179	0.0574251
DSP	0.250407	0.0573639
ADD3	0.250718	0.0572807
EIF4G2	0.251104	0.0571778
CTNND1	0.251257	0.0571367
GDI2	0.251537	0.057062
ARMCX3	0.251587	0.0570489
LTA4H	0.251889	0.0569681
CARS	0.252021	0.056933
THOC3	0.252382	0.0568368
ABHD12	0.252875	0.0567056
FUS	0.253352	0.0565788
MYCBP	0.253491	0.0565416
YME1L1	0.253598	0.0565133
UHRF2	0.253861	0.0564435
MAGOHB	0.254092	0.056382
RPS6	0.254266	0.0563361
DARS	0.254455	0.0562858
MEMO1	0.254718	0.0562161
CTNNA1	0.255445	0.0560235
MIPEP	0.255586	0.0559862
PBX1	0.256239	0.0558134
NUP205	0.256496	0.0557456
ZCCHC8	0.256695	0.0556931
LMO7	0.25691	0.0556363
NBN	0.257565	0.0554635
AKR1C1	0.258304	0.055269
NAA50	0.258685	0.0551685
HEXIM1	0.258952	0.0550984
TRIP13	0.258994	0.0550874
DTX3L	0.259218	0.0550286
ENAH	0.259335	0.0549979
SUPV3L1	0.26026	0.0547551
USP47	0.260393	0.0547202
C11orf58	0.260836	0.0546042
DCUN1D1	0.260995	0.0545626
RABGAP1	0.26214	0.0542631
LIPA	0.262467	0.0541777
SEC31A	0.26255	0.0541559
SERPINA6	0.263288	0.0539634
DYNLRB1	0.263741	0.0538454
LMO7	0.263901	0.0538039
ALPL	0.264606	0.0536204
ARFIP1	0.264665	0.0536049
BCS1L	0.264716	0.0535917
RPL27A	0.265558	0.053373
HSD17B4	0.265624	0.0533558
NQO1	0.26576	0.0533207
HADHA	0.265987	0.0532618
RPL23A	0.267161	0.0529576
SLC34A2	0.268032	0.0527325
PTPRS	0.268117	0.0527105
NUDT3	0.268702	0.0525596
BRD2	0.269109	0.0524546
COPG2	0.26966	0.0523127
MTCH1	0.270331	0.0521399
HSP90AA1	0.270774	0.052026
HIST1H1B	0.270858	0.0520042
SKP1	0.271028	0.0519606
RCOR3	0.271131	0.0519343
DAP3	0.271395	0.0518664
DARS2	0.271497	0.0518402
KRT8	0.272834	0.0514975
TRAP1	0.27411	0.0511711
NA	0.274726	0.0510137
THRAP3	0.274744	0.0510093
OS9	0.274872	0.0509764
HCLS1	0.275103	0.0509175
ASNS	0.277071	0.0504166
PXN	0.27713	0.0504015
STK4	0.277708	0.0502548
DDB1	0.277845	0.0502199
EIF2S2	0.278043	0.0501697
RETSAT	0.278242	0.0501192
RIF1	0.279139	0.0498918
MUC16	0.279224	0.0498703
OARD1	0.279502	0.0498001
SLC2A1	0.279502	0.0498
YY1	0.280245	0.049612
AHCYL1	0.280885	0.0494504
PYCR1	0.281111	0.0493934
PKP3	0.281779	0.0492249
DPCD	0.281952	0.0491811
TRUB1	0.28223	0.0491113
TXLNA	0.282698	0.0489932
NAP1L4	0.285425	0.0483086
PTPRD	0.285825	0.0482082
TBC1D13	0.285948	0.0481774
FTSJ3	0.286228	0.0481074
YKT6	0.286253	0.0481011
MSI1	0.286813	0.0479611
NIPBL	0.286857	0.0479501
XPO1	0.287952	0.0476767
GOT1	0.288022	0.0476592
UBA5	0.289619	0.0472612
PRKACA	0.289953	0.0471782
CRABP1	0.290648	0.0470054
APOA1	0.291484	0.0467977
SCO1	0.292322	0.0465899
RBMS1	0.292967	0.0464303
SLC9A3R2	0.293028	0.046415
NBAS	0.293143	0.0463866
MRPL45	0.294195	0.0461264
SMPDL3B	0.294355	0.0460869
VWF	0.294487	0.0460544
SRPR	0.294833	0.0459689
ADD1	0.294939	0.0459427
TMPO	0.295213	0.045875
PCYOX1	0.295586	0.045783
KRT2	0.296181	0.0456365
METTL14	0.296714	0.0455052
NA	0.297087	0.0454134
HSD17B4	0.297175	0.0453919
PMPCB	0.29738	0.0453414
SH3GL1	0.297532	0.0453042
MAP4	0.297611	0.0452847
AKAP12	0.297781	0.0452429
PFAS	0.297879	0.0452188
MAP4	0.297905	0.0452124
RTN3	0.297977	0.0451948
PZP	0.29885	0.0449805
FUCA1	0.299081	0.0449237
VPS4B	0.299108	0.0449171
CIAPIN1	0.299722	0.0447665
CD2BP2	0.300179	0.0446547
RBMS1	0.300268	0.0446328
PIP4K2C	0.300706	0.0445257
LGMN	0.300957	0.0444644
MCM2	0.30101	0.0444512
NA	0.301064	0.0444382
ARMC1	0.301448	0.0443442
LRP1	0.301502	0.0443311
FBLN5	0.301824	0.0442523
MCM3	0.302074	0.0441913
RTN3	0.302854	0.0440009
GDI1	0.303115	0.0439375
CELF1	0.304992	0.0434804
TOMM5	0.305531	0.0433494
DDAH1	0.305711	0.0433056
RBP1	0.305937	0.0432508
CTNND1	0.306657	0.043076
HNRNPA0	0.306955	0.0430037
CS	0.307496	0.0428727
CELF1	0.307596	0.0428485
RAD21	0.308372	0.0426606
MAP7D1	0.30868	0.042586
PRKAR2B	0.309594	0.0423653
METAP2	0.309938	0.0422821
TBCC	0.310591	0.0421246
FKBP9	0.310772	0.0420809
GSTM1	0.312343	0.0417026
SMC2	0.312361	0.0416983
NUCKS1	0.312861	0.0415779
C14orf159	0.313907	0.0413265
SPARC	0.314737	0.0411275
ADCK3	0.314883	0.0410925
SEC61A2	0.315302	0.0409919
MEIS1	0.315584	0.0409243
TIPRL	0.316434	0.0407208
PPP1CC	0.316726	0.0406509
ANKFY1	0.316946	0.0405983
RPL7L1	0.317037	0.0405765
ENOPH1	0.31732	0.0405088
PWP1	0.317751	0.0404059
GSTM5	0.317815	0.0403906
CGGBP1	0.317916	0.0403665
C12orf5	0.318108	0.0403207
GNL2	0.31853	0.04022
PSAP	0.319327	0.0400298
ITPR2	0.319795	0.0399183
PHIP	0.31985	0.0399052
C4orf27	0.320778	0.0396843
PSAP	0.321109	0.0396056
ANXA6	0.321118	0.0396034
CD46	0.321302	0.0395596
SOD1	0.321753	0.0394525
PFDN6	0.321863	0.0394263
PDLIM4	0.321909	0.0394154
FGL2	0.321927	0.039411
NUCB1	0.32259	0.0392536
ERGIC2	0.323143	0.0391223
SLC1A5	0.323208	0.039107
EPS15	0.323328	0.0390786
PPFIBP2	0.323494	0.0390392
CXADR	0.323706	0.038989
AARS2	0.324878	0.0387112
SPTB	0.324887	0.038709
SSRP1	0.325035	0.0386741
YWHAZ	0.325128	0.0386521
ENAH	0.325627	0.0385341
CA1	0.326589	0.0383066
SRP14	0.327552	0.0380793
NAGLU	0.32808	0.0379547
PPIG	0.328294	0.0379043
CSDE1	0.328415	0.0378759
MOGS	0.328553	0.0378432
MCM6	0.328693	0.0378104
MCCC1	0.328721	0.0378037
DHCR24	0.328842	0.0377753
PARD3	0.329222	0.0376856
MRPS22	0.329399	0.0376441
DCAKD	0.329501	0.0376201
USP10	0.329919	0.0375217
GOLIM4	0.330197	0.0374563
LSM12	0.330384	0.0374123
LASP1	0.330932	0.0372834
AKT2	0.3315	0.03715
GPD1L	0.331501	0.0371499
CTNNB1	0.332945	0.036811
CLPP	0.332992	0.0368001
SORBS1	0.333132	0.0367672
GNAS	0.333309	0.0367257
SORBS1	0.333598	0.0366579
AIP	0.333822	0.0366056
WASH1	0.335729	0.0361594
MGME1	0.335804	0.0361419
FEN1	0.335972	0.0361026
PCCA	0.336423	0.0359975
GALNT7	0.336666	0.0359406
USP5	0.337922	0.0356477
CLINT1	0.338194	0.0355843
H2AFV	0.338495	0.0355143
ENO3	0.338664	0.035475
ASCC3	0.339961	0.0351732
HEXA	0.340703	0.0350005
PFDN5	0.340751	0.0349895
UBXN7	0.341947	0.0347117
DHX15	0.341985	0.034703
PARD3	0.342032	0.034692
VAPA	0.342182	0.0346571
CSNK2A1	0.342493	0.034585
HBE1	0.342777	0.0345193
LSM14B	0.343314	0.0343947
MARCKS	0.343381	0.0343793
METAP1	0.343994	0.0342372
SCRIB	0.344268	0.0341739
TPPP3	0.34442	0.0341388
TRIP10	0.345989	0.0337759
LTBP3	0.346661	0.0336208
SLC34A2	0.347638	0.0333954
EDC4	0.347751	0.0333692
TRMT112	0.348653	0.0331614
GNAS	0.348757	0.0331373
DAG1	0.34909	0.0330608
NCK2	0.349526	0.0329602
FARP1	0.349546	0.0329558
APOC4-APOC2	0.350106	0.0328268
2016-09-09	0.350134	0.0328204
GFM1	0.350154	0.0328159
APPL2	0.351743	0.0324507
GOLPH3L	0.351991	0.0323938
BST2	0.352248	0.0323348
CRK	0.352428	0.0322933
DOCK7	0.353401	0.0320703
HPR	0.353821	0.031974
PRELP	0.35383	0.0319718
VRK1	0.354852	0.0317378
GNAS	0.354995	0.031705
PTBP1	0.355559	0.031576
FDXR	0.356458	0.0313705
NBEA	0.356535	0.0313529
RAB7A	0.356755	0.0313027
AKR1C3	0.356821	0.0312874
COMP	0.357051	0.031235
LSR	0.357118	0.0312196
VBP1	0.357453	0.031143
2016-09-09	0.357655	0.0310971
ACAA1	0.358392	0.0309287
AKR1C4	0.35962	0.0306489
C8A	0.35987	0.0305919
PYCR2	0.360205	0.0305154
HBG1	0.360455	0.0304586
MTHFD2	0.360513	0.0304455
COG5	0.360695	0.0304039
CALU	0.360849	0.030369
CRMP1	0.360974	0.0303405
DDX51	0.361051	0.030323
NF1	0.3613	0.0302662
PTBP1	0.361666	0.0301831
MRPL19	0.363474	0.0297721
SRC	0.364621	0.0295118
CLINT1	0.364949	0.0294375
OBSL1	0.365007	0.0294243
A1BG	0.366165	0.0291619
MCM7	0.366194	0.0291553
SEC23IP	0.366214	0.0291509
HNRNPK	0.366764	0.0290264
PPME1	0.367208	0.0289258
TRIM33	0.367247	0.028917
DYNC1LI2	0.367527	0.0288536
C2CD5	0.368165	0.0287093
COPB2	0.368417	0.0286525
IFIT1	0.368426	0.0286502
PLCB3	0.369549	0.0283966
POLR3A	0.370838	0.0281058
PSMD4	0.370886	0.0280949
NA	0.371081	0.028051
SCRIB	0.37172	0.0279067
ILVBL	0.371915	0.027863
IDI1	0.371973	0.0278498
ADH1C	0.37271	0.0276837
TRIM33	0.373449	0.0275175
SPTLC1	0.373974	0.0273994
UTRN	0.374119	0.0273666
VAPA	0.374644	0.0272485
YARS2	0.376971	0.0267259
HBG2	0.378453	0.0263935
MFN1	0.378912	0.0262908
KLC4	0.379019	0.0262667
VTA1	0.379292	0.0262054
PARK7	0.379927	0.0260633
ADAM17	0.38022	0.0259978
RAB3GAP1	0.381383	0.0257375
ENY2	0.381393	0.0257353
SRP19	0.38153	0.0257047
HSPA8	0.38433	0.0250794
ACSS3	0.384487	0.0250444
NLN	0.384938	0.0249437
ITIH3	0.384947	0.0249416
PTPN11	0.385203	0.0248847
TKT	0.385438	0.0248323
TUBAL3	0.385919	0.024725
PTPN23	0.386341	0.024631
MAOA	0.386537	0.0245873
MCM4	0.387058	0.0244714
RPS11	0.387342	0.024408
NA	0.387401	0.0243949
DNM1L	0.387853	0.0242943
LSM7	0.388472	0.0241565
SDPR	0.388669	0.0241128
MAGED2	0.388699	0.0241062
SRP54	0.388767	0.0240909
C7	0.388787	0.0240865
FBXO22	0.389239	0.023986
SCAF4	0.390322	0.0237455
DNM1L	0.391661	0.023448
RER1	0.392085	0.023354
CDC37	0.392184	0.0233321
NAA15	0.392371	0.0232906
RPL12	0.392588	0.0232425
TMED1	0.393091	0.0231309
NCK1	0.394176	0.0228904
DNM1L	0.394443	0.0228314
SPINT1	0.394947	0.0227198
PARN	0.395905	0.0225078
KLKB1	0.396053	0.0224749
HSPH1	0.397784	0.0220923
NAA25	0.398061	0.0220311
EIF5	0.398269	0.0219851
SLC16A1	0.399457	0.0217227
CRKL	0.399487	0.0217161
LNPEP	0.399507	0.0217118
AP2S1	0.399665	0.0216768
RFC5	0.399745	0.0216593
HNRNPAB	0.399794	0.0216484
ASNA1	0.400012	0.0216003
GLOD4	0.400072	0.0215871
ITIH4	0.400101	0.0215806
NT5C2	0.40022	0.0215544
ISG15	0.401499	0.0212722
HNRNPAB	0.401936	0.0211761
PITPNA	0.402243	0.0211082
PPIL1	0.402273	0.0211017
NA	0.402332	0.0210886
SEC24B	0.402621	0.0210251
MEIS2	0.402938	0.0209552
PRKCD	0.403723	0.0207824
ADSL	0.403892	0.0207453
API5	0.404169	0.0206842
PPP3CA	0.404398	0.0206337
SPINT1	0.404736	0.0205594
QRICH1	0.404985	0.0205047
CD46	0.405223	0.0204522
APOB	0.40581	0.0203233
API5	0.40591	0.0203014
LMNB1	0.406347	0.0202052
SORBS2	0.407004	0.0200609
ADH1A	0.40774	0.0198991
ZMYM4	0.408637	0.0197022
NELFA	0.409793	0.0194486
RPL4	0.409923	0.0194202
SORBS2	0.41101	0.0191819
GOPC	0.4111	0.0191621
UFL1	0.411738	0.0190221
POGLUT1	0.411898	0.0189871
S100A2	0.411948	0.0189762
NUDT5	0.412158	0.0189303
SERPINA3	0.412208	0.0189193
AKR1B1	0.412347	0.0188887
DKC1	0.413666	0.0186001
SHC1	0.413666	0.0186001
GATM	0.414166	0.0184907
CRP	0.414695	0.0183749
RCOR1	0.414945	0.0183202
MAPK13	0.415045	0.0182984
SND1	0.415605	0.0181759
EPM2AIP1	0.415955	0.0180994
STT3B	0.416545	0.0179704
PITRM1	0.417527	0.017756
MVD	0.417747	0.0177079
BAZ1B	0.418107	0.0176292
GNB1	0.418348	0.0175767
SRPRB	0.418729	0.0174936
CAB39L	0.418899	0.0174564
THNSL1	0.41926	0.0173777
EPB41	0.41935	0.017358
KIAA0196	0.419771	0.0172662
RALGAPB	0.420122	0.0171897
DDI2	0.420944	0.0170104
TXNDC12	0.421024	0.0169929
S100A11	0.421616	0.0168639
AIMP1	0.421656	0.0168551
KIF11	0.422399	0.0166933
ADH1B	0.422509	0.0166693
IARS	0.42279	0.0166081
MCM5	0.422961	0.0165708
SMC3	0.422981	0.0165665
MBOAT7	0.423553	0.0164418
NANS	0.423744	0.0164003
SLK	0.423875	0.0163718
PPP2R1A	0.424478	0.0162407
SEC61A1	0.424909	0.0161467
VWA1	0.42495	0.0161379
BCAP29	0.425	0.0161269
AHSG	0.425664	0.0159826
URB1	0.426508	0.0157989
CALU	0.42679	0.0157377
WDR70	0.427383	0.0156087
BDH2	0.427937	0.0154885
LRG1	0.428228	0.0154251
POLDIP3	0.42843	0.0153813
CTPS1	0.428621	0.0153397
IMPDH2	0.429145	0.0152261
TSN	0.42986	0.0150708
MYH14	0.430061	0.015027
MYH14	0.430333	0.014968
FHIT	0.430494	0.014933
HKDC1	0.430676	0.0148937
FMOD	0.431281	0.0147624
PALLD	0.431321	0.0147537
GMPPA	0.431684	0.014675
ATP1B1	0.431785	0.0146531
RAB21	0.432026	0.0146006
OPA3	0.432732	0.0144476
DNAJB6	0.432904	0.0144104
EIF2D	0.433761	0.0142245
DDRGK1	0.434306	0.0141064
NENF	0.434326	0.0141021
RDH14	0.434841	0.0139905
PITHD1	0.435124	0.0139293
A2M	0.435225	0.0139074
ADH5	0.435538	0.0138396
GANAB	0.435608	0.0138244
DBN1	0.436477	0.0136363
DAXX	0.436699	0.0135882
C17orf49	0.436962	0.0135313
PYGM	0.436992	0.0135248
PRKCI	0.437649	0.0133826
PPAT	0.438043	0.0132973
ESRP1	0.438164	0.0132711
ESRP1	0.438195	0.0132646
SNAPIN	0.439115	0.0130656
EML2	0.43961	0.0129584
ERMP1	0.439772	0.0129234
RNF214	0.439833	0.0129103
FKBP1A	0.439893	0.0128972
GANAB	0.440197	0.0128316
ATAD1	0.440763	0.0127091
PCCB	0.440956	0.0126676
NPM1	0.440966	0.0126654
F12	0.442059	0.0124292
FKBP10	0.442463	0.0123418
LRRC1	0.442504	0.012333
IGFBP2	0.442524	0.0123286
PARP14	0.442656	0.0123002
LYAR	0.443446	0.0121296
ITIH4	0.443841	0.0120444
GARS	0.444378	0.0119285
UBE2D2	0.444449	0.0119132
MARS	0.444631	0.0118738
ESYT1	0.444915	0.0118126
EFEMP1	0.444915	0.0118126
AMPD2	0.446283	0.0115174
NA	0.446952	0.011373
PPP1R12A	0.447905	0.0111675
MRPS31	0.448301	0.0110822
SORBS1	0.448403	0.0110603
CMPK2	0.449853	0.0107477
CISD2	0.450727	0.0105596
SNX5	0.451315	0.0104328
IGF2R	0.451417	0.0104109
CYP51A1	0.452057	0.0102731
PEF1	0.452077	0.0102688
H2AFY	0.452097	0.0102644
SLC25A3	0.452229	0.010236
DEF6	0.453946	0.00986641
LZTFL1	0.455095	0.00961933
C4B	0.455125	0.00961275
RPS4X	0.456081	0.00940725
ENPP1	0.456406	0.00933723
AEBP1	0.45666	0.00928258
ARIH1	0.457006	0.00920823
RPL7A	0.457637	0.00907264
C4A	0.45783	0.00903111
PNPLA6	0.458085	0.00897643
PLOD3	0.458624	0.00886054
DDR1	0.458705	0.00884302
GNPDA1	0.459051	0.00876868
RPL28	0.459082	0.00876213
PGLS	0.459163	0.00874462
NA	0.459295	0.00871622
RPS13	0.459652	0.0086397
MAGT1	0.459988	0.0085675
HPX	0.460069	0.00855
TRMT10C	0.460588	0.0084385
HP	0.460924	0.00836635
GCLM	0.461148	0.00831822
CDC42BPA	0.461454	0.00825261
POLD2	0.461504	0.0082417
STAT2	0.461952	0.00814549
CSNK1D	0.462991	0.00792245
WDR91	0.463215	0.00787432
CLASP2	0.46346	0.00782184
HBZ	0.463552	0.00780216
EIF4H	0.463969	0.0077125
SNX4	0.46667	0.00713304
PSMD14	0.467016	0.00705869
STXBP2	0.46824	0.00679627
LIMK2	0.468373	0.00676786
RPS3A	0.468719	0.00669353
LLGL2	0.469056	0.00662133
SLC4A1	0.469688	0.00648577
FBN3	0.470423	0.00632833
PAWR	0.470729	0.00626274
DCAF8	0.471004	0.00620368
MFSD10	0.471402	0.00611841
LUZP1	0.472657	0.00584944
SERPIND1	0.474444	0.00546677
ESYT1	0.474484	0.00545802
IFIT3	0.474617	0.00542961
ALB	0.475005	0.00534651
PTPLB	0.47524	0.00529623
PACS1	0.476281	0.00507316
USP13	0.476557	0.00501412
MRPL12	0.477354	0.00484355
GLTP	0.477395	0.0048348
METTL7A	0.47767	0.00477576
ANK1	0.478457	0.0046074
SVIL	0.478539	0.0045899
AMBP	0.478937	0.00450462
TMED4	0.479959	0.00428593
CLTA	0.480234	0.00422692
SEC63	0.480296	0.00421378
ATP1B3	0.480459	0.00417879
TATDN1	0.48051	0.00416785
NAT10	0.481083	0.0040454
SMCHD1	0.481522	0.00395138
COL1A2	0.482493	0.00374363
PAFAH1B3	0.483126	0.00360806
TMOD1	0.483208	0.00359057
CAP2	0.485089	0.00318821
COL1A1	0.485682	0.00306139
PSAT1	0.485988	0.00299579
PLS3	0.486551	0.00287552
LBP	0.486622	0.0028602
ACAD8	0.486888	0.00280335
COQ5	0.487072	0.00276399
ASL	0.487174	0.00274213
AOC3	0.487246	0.00272682
STAT6	0.487266	0.00272245
ACYP1	0.487522	0.00266778
SERPINA4	0.488361	0.00248847
CRYAB	0.489271	0.00229386
MTOR	0.489383	0.0022698
STRAP	0.48969	0.00220419
SLFN5	0.490191	0.00209705
GAR1	0.490406	0.00205113
CELSR2	0.490436	0.00204457
NSUN2	0.490917	0.00194179
SVIL	0.490937	0.00193743
TRAPPC3	0.491817	0.00174937
PTPLAD1	0.492144	0.0016794
FBLN2	0.4924	0.00162472
PXDN	0.492492	0.00160504
FBLN2	0.492645	0.00157224
POLR3C	0.492697	0.00156131
RPA2	0.492983	0.00150008
NA	0.493208	0.00145197
BABAM1	0.494384	0.0012005
MRI1	0.494456	0.00118519
RPL14	0.494763	0.00111959
OLFML1	0.494885	0.00109335
RPIA	0.496092	0.00083532
SUMF2	0.49645	0.000758786
HSPA4	0.496665	0.000712866
PABPN1	0.497074	0.000625399
OAS2	0.497422	0.000551051
BCL2L2-PABPN1	0.497964	0.000435156
TENC1	0.497975	0.000432967
FERMT2	0.498578	0.000303952
VARS	0.498711	0.000275525
NA	0.498895	0.000236164
FOXRED1	0.499008	0.00021211
ARHGEF7	0.49913	0.00018587
NUMA1	0.499202	0.000170563
ACAT2	0.499263	0.000157443
HTRA1	0.499274	0.000155256
TMEM33	0.49957	9.18417e-05
GMPS	0.499683	6.77878e-05
NAGK	0.499826	3.71739e-05
LAMP1	0.50001	-2.18671e-06
SORBS2	0.500358	-7.65348e-05
SORL1	0.500716	-0.000153069
C2	0.500818	-0.000174936
AP1B1	0.500829	-0.000177124
PPP1R2	0.502056	-0.000439527
ABCF1	0.502608	-0.000557609
BSDC1	0.503263	-0.00069756
COQ6	0.50402	-0.000859375
CTBP1	0.504869	-0.00104087
TPD52L1	0.50672	-0.00143667
PTRH2	0.507017	-0.00150008
AP1B1	0.50713	-0.00152414
SERPINA1	0.507375	-0.00157661
CNN1	0.507426	-0.00158754
CPXM1	0.508163	-0.00174499
PSMB7	0.508623	-0.00184339
PLS1	0.508715	-0.00186307
GNL1	0.510249	-0.00219109
TPD52	0.510658	-0.00227854
UBE2D3	0.510658	-0.00227855
PPP2R2D	0.510883	-0.00232665
UBE4A	0.511926	-0.0025497
CAST	0.513316	-0.00284709
ARF1	0.513603	-0.00290833
H2AFY	0.514052	-0.00300453
EEF1G	0.514165	-0.00302859
TBRG4	0.514185	-0.00303297
SLC25A11	0.514482	-0.00309637
PGM1	0.514523	-0.00310514
YIPF5	0.515187	-0.00324726
MYLK	0.515933	-0.00340688
TNXB	0.516935	-0.00362118
H2AFY2	0.517272	-0.00369335
ROCK2	0.517548	-0.00375238
SEC16A	0.51763	-0.00376988
MECP2	0.517742	-0.00379393
ARF3	0.517763	-0.00379831
IFI30	0.517957	-0.00383985
AHNAK	0.518049	-0.00385953
ETFA	0.518253	-0.00390326
ERLIN1	0.518999	-0.00406289
CNPY3	0.519244	-0.00411538
LARS	0.520113	-0.00430125
PABPC1	0.520654	-0.00441715
LONP1	0.520746	-0.00443683
AP1M2	0.521778	-0.00465769
HARS2	0.522033	-0.00471235
NUBPL	0.522187	-0.00474516
CAND2	0.522748	-0.00486542
HSBP1	0.522993	-0.00491789
ADAM10	0.523494	-0.00502506
APOA2	0.523964	-0.00512563
NUDCD3	0.524831	-0.0053115
HBB	0.524903	-0.00532681
ITGA3	0.525015	-0.00535087
USP14	0.525495	-0.00545365
HBD	0.525883	-0.00553676
CALB2	0.526567	-0.00568325
NUDCD1	0.527292	-0.0058385
LGALS9B	0.527894	-0.00596752
PTRF	0.528159	-0.00602437
FERMT1	0.528506	-0.00609872
BIN1	0.528669	-0.00613371
ARFGAP2	0.528792	-0.00615994
PFN2	0.529016	-0.00620805
MFAP2	0.529465	-0.00630427
CAPRIN1	0.530475	-0.00652074
UBE2K	0.530985	-0.00663008
ARHGEF2	0.53176	-0.00679628
CAB39	0.53227	-0.00690561
PITPNB	0.532759	-0.00701056
PA2G4	0.533055	-0.00707399
UBR4	0.533544	-0.00717895
FHL1	0.536184	-0.0077453
FSCN1	0.536479	-0.00780874
ITGA1	0.537987	-0.00813237
LRRC59	0.538404	-0.00822202
UGGT1	0.538618	-0.00826793
LANCL2	0.538801	-0.0083073
FHL2	0.538964	-0.00834227
ATP1A2	0.539015	-0.0083532
CCS	0.539015	-0.0083532
AGFG1	0.539127	-0.00837727
PHPT1	0.539219	-0.00839696
APOE	0.53929	-0.00841225
UBE2L6	0.539504	-0.00845819
MSI2	0.540175	-0.00860251
PDLIM7	0.54045	-0.00866153
RAB23	0.540735	-0.00872277
MARK2	0.541315	-0.00884742
AZGP1	0.541692	-0.00892831
CAPNS2	0.54221	-0.00903983
COL14A1	0.542444	-0.00909012
IPO7	0.542729	-0.00915137
ABCD3	0.542973	-0.00920384
MYLK	0.546745	-0.0100151
MTHFD1L	0.547578	-0.0101944
PROSC	0.548329	-0.0103562
HBA1	0.549274	-0.0105596
GLRX3	0.5497	-0.0106515
C19orf10	0.550106	-0.0107389
CD47	0.550289	-0.0107783
SEC24D	0.551526	-0.011045
ELMO2	0.551638	-0.0110691
PLCG2	0.551729	-0.0110888
CFI	0.55177	-0.0110975
NA	0.551851	-0.011115
ARPC1A	0.551922	-0.0111303
BSG	0.551993	-0.0111456
OTUB1	0.552206	-0.0111916
DDX3X	0.552754	-0.0113097
ATP2B4	0.552805	-0.0113206
IRF9	0.553139	-0.0113927
MRPL47	0.553453	-0.0114605
RPS6KA1	0.553899	-0.0115567
ACTN1	0.554133	-0.011607
QSOX1	0.555126	-0.0118213
MRPL1	0.55624	-0.0120619
EEF1A1	0.556423	-0.0121012
ARCN1	0.556838	-0.0121909
HMCN1	0.55703	-0.0122324
LPP	0.557162	-0.0122608
KHDRBS3	0.557202	-0.0122696
PHGDH	0.558215	-0.0124883
MRPS7	0.558711	-0.0125954
ATP2B4	0.559085	-0.0126763
CHMP1B	0.559692	-0.0128075
MPV17	0.559965	-0.0128666
UBAP2	0.560218	-0.0129213
ACTN1	0.560269	-0.0129322
COPS5	0.561674	-0.0132361
CHMP5	0.562038	-0.0133149
RSU1	0.562371	-0.013387
EEFSEC	0.562432	-0.0134001
DCTN1	0.563028	-0.0135291
GSS	0.563654	-0.0136647
PTPRG	0.563826	-0.0137019
F9	0.564311	-0.0138069
NA	0.564937	-0.0139424
BIN2	0.565361	-0.0140342
MAT2B	0.566329	-0.0142442
MYO5B	0.566541	-0.0142901
PGRMC2	0.566612	-0.0143054
RAB6B	0.566925	-0.0143732
HADHB	0.566995	-0.0143885
COX6B1	0.567207	-0.0144345
PTMS	0.567772	-0.0145569
BLVRB	0.567934	-0.014592
MTHFD1L	0.568004	-0.0146072
COL11A1	0.568195	-0.0146487
OGDHL	0.568538	-0.0147231
ME2	0.568669	-0.0147515
ALDH1A3	0.569193	-0.0148652
LRBA	0.571026	-0.0152632
EEA1	0.571288	-0.01532
NOP9	0.571741	-0.0154185
TXNRD2	0.571882	-0.0154491
STK3	0.572506	-0.0155846
ATP1A1	0.572677	-0.0156218
DLG1	0.572707	-0.0156284
ICAM1	0.573462	-0.0157924
C1QB	0.574366	-0.0159892
TMED5	0.574889	-0.0161029
DDX19B	0.575151	-0.0161598
SPTBN2	0.575462	-0.0162275
PCDH1	0.575673	-0.0162734
MKI67	0.575854	-0.0163128
SUMF2	0.578424	-0.0168726
INPP5D	0.580089	-0.0172356
CKAP5	0.58073	-0.0173755
UFM1	0.581442	-0.0175308
FMR1	0.581863	-0.0176227
VASN	0.582153	-0.0176861
HLTF	0.582253	-0.0177079
RCN3	0.582984	-0.0178676
MRPS25	0.583815	-0.0180491
G3BP2	0.584855	-0.0182765
SLC25A20	0.585165	-0.0183443
VANGL1	0.585565	-0.0184318
LHPP	0.585854	-0.0184951
PPP6R1	0.586055	-0.0185389
COL18A1	0.586074	-0.0185432
COL5A1	0.586254	-0.0185826
PCM1	0.587233	-0.0187969
MUT	0.587493	-0.0188537
NUMB	0.587583	-0.0188734
HSPA5	0.587653	-0.0188888
TBCA	0.587992	-0.0189631
VAMP8	0.588391	-0.0190505
C21orf33	0.58893	-0.0191687
PDS5A	0.58919	-0.0192256
EHD3	0.590037	-0.0194114
OAS3	0.590047	-0.0194136
DES	0.590296	-0.0194682
ENSA	0.590476	-0.0195076
FDFT1	0.590655	-0.0195469
ATP5C1	0.591353	-0.0197
SH3BGRL3	0.591771	-0.0197918
DDX19A	0.591861	-0.0198115
EXOC4	0.592001	-0.0198423
MESDC2	0.592737	-0.0200039
UBQLN2	0.592996	-0.0200608
ITGB5	0.593175	-0.0201002
PI4KA	0.593892	-0.0202576
GALM	0.595035	-0.0205091
ABLIM1	0.595045	-0.0205113
PABPC1L	0.595045	-0.0205114
PPOX	0.595502	-0.0206119
GLDC	0.595641	-0.0206425
IMPA1	0.596992	-0.0209399
CAT	0.597161	-0.020977
PARP9	0.597469	-0.0210448
CAPZA2	0.598134	-0.0211914
DHTKD1	0.598501	-0.0212722
MYO18A	0.599522	-0.0214975
IFIT2	0.600246	-0.0216571
AIF1L	0.600642	-0.0217446
MRE11A	0.600989	-0.0218212
AP1M1	0.601365	-0.0219042
AKAP13	0.601672	-0.0219721
DOCK1	0.60184	-0.0220092
FNDC3B	0.602246	-0.0220988
NID2	0.603571	-0.0223919
ARPC5L	0.603976	-0.0224815
DBI	0.604214	-0.022534
ACADM	0.604777	-0.0226586
GCLC	0.604935	-0.0226936
WDR37	0.605587	-0.0228379
ACP2	0.605665	-0.0228554
SCYL1	0.605972	-0.0229233
SPTA1	0.606031	-0.0229364
WNK1	0.60609	-0.0229495
FAM21A	0.60612	-0.022956
KIF5B	0.606791	-0.0231047
2016-09-07	0.606909	-0.023131
LAMB1	0.607392	-0.0232381
2016-09-07	0.608684	-0.0235246
MRPL41	0.60957	-0.0237214
CARM1	0.609747	-0.0237607
NA	0.610111	-0.0238417
TUBA3E	0.610249	-0.0238722
MAP1B	0.610603	-0.023951
PECAM1	0.610731	-0.0239794
MSLN	0.61142	-0.0241325
CHMP2B	0.611478	-0.0241456
SEL1L	0.612117	-0.0242877
ATP1A4	0.612147	-0.0242942
C8G	0.612874	-0.0244561
STX12	0.612982	-0.0244802
MLEC	0.613001	-0.0244845
HIP1	0.613208	-0.0245304
C1QBP	0.613973	-0.024701
DLG1	0.614003	-0.0247076
RPL26	0.614562	-0.0248322
LAMB3	0.614582	-0.0248366
AGPAT5	0.614709	-0.024865
PSMA7	0.615337	-0.025005
PURB	0.615425	-0.0250247
HEBP2	0.616003	-0.0251537
FMNL2	0.616914	-0.0253571
MRPS35	0.617012	-0.0253788
MX2	0.617169	-0.0254139
CDS2	0.617482	-0.0254838
SDF4	0.618656	-0.0257462
PGM2	0.618773	-0.0257725
GLG1	0.618969	-0.0258162
NMI	0.619536	-0.0259431
PON1	0.619985	-0.0260437
TXNRD1	0.620122	-0.0260743
SPON1	0.620356	-0.0261267
LMCD1	0.621049	-0.026282
CRABP2	0.62106	-0.0262843
CAPZB	0.621567	-0.0263979
THBS2	0.621674	-0.0264221
RTN4	0.62221	-0.0265422
SRP72	0.622366	-0.0265772
UBE2O	0.622552	-0.0266188
MX1	0.62263	-0.0266363
FN3K	0.622951	-0.0267084
MSLN	0.622952	-0.0267085
CLGN	0.623156	-0.0267543
ALYREF	0.623584	-0.0268506
VPS26B	0.623584	-0.0268506
KPNA6	0.623613	-0.0268571
FUK	0.623847	-0.0269095
C4BPA	0.624071	-0.0269599
CST3	0.625268	-0.0272289
PALLD	0.625735	-0.0273338
SH3GLB1	0.625803	-0.0273492
FBLIM1	0.625813	-0.0273512
NPEPPS	0.626911	-0.0275984
TXNL1	0.627086	-0.0276377
RTN4	0.627212	-0.0276662
CARS2	0.627688	-0.0277734
RNH1	0.627785	-0.0277953
PAFAH1B2	0.627901	-0.0278215
PDLIM7	0.628124	-0.0278717
DPYSL2	0.628193	-0.0278871
NA	0.629482	-0.0281779
SH3BP1	0.629996	-0.0282938
MCCC2	0.630238	-0.0283484
TPP1	0.630625	-0.0284359
OLFML3	0.63077	-0.0284687
SCCPDH	0.631012	-0.0285234
MAP2K3	0.63256	-0.0288733
HDHD2	0.633429	-0.02907
EIF5A	0.633488	-0.0290832
OLA1	0.633845	-0.0291641
GIT1	0.634124	-0.0292275
SLC25A22	0.634877	-0.029398
NES	0.634896	-0.0294024
DIABLO	0.634916	-0.0294068
CP	0.634973	-0.0294199
QKI	0.63561	-0.0295643
PRDX6	0.635697	-0.0295839
FMNL3	0.635929	-0.0296365
MARK2	0.636853	-0.0298463
RCN2	0.636939	-0.029866
DNPH1	0.636997	-0.0298791
DLD	0.637016	-0.0298834
EIF2S3	0.637045	-0.0298901
CYB5R3	0.637056	-0.0298925
ATP5D	0.638623	-0.0302488
LACTB2	0.638892	-0.0303099
POR	0.639372	-0.0304193
TMX3	0.639593	-0.0304695
VPS11	0.640016	-0.0305658
RPL10A	0.6404	-0.0306533
CAPN5	0.640514	-0.0306794
SGPL1	0.641032	-0.0307975
SLC16A3	0.642231	-0.0310709
LEPREL2	0.642375	-0.0311038
PPP1CA	0.6436	-0.0313837
MTPAP	0.643714	-0.0314098
RPL7	0.64402	-0.0314798
GAA	0.644498	-0.0315891
TAGLN	0.644881	-0.0316767
BCKDHA	0.645377	-0.0317903
FAM120C	0.645511	-0.0318209
CD55	0.646751	-0.0321051
MPRIP	0.648039	-0.0324005
CSRP1	0.648153	-0.0324267
RTN4	0.648781	-0.0325709
EFEMP2	0.648828	-0.0325819
LMNA	0.649561	-0.0327503
COA7	0.649675	-0.0327765
LMNA	0.650094	-0.0328728
TUBG1	0.650416	-0.0329471
LMNA	0.651062	-0.0330957
CFB	0.651223	-0.0331329
RSF1	0.651584	-0.033216
VCL	0.651964	-0.0333035
[truncated: 1,588 more rows]
